# Supplementary material for: Shotgun Proteomics of Isolated Urinary Extracellular Vesicles for Investigating Respiratory Impedance in Healthy Preschoolers
Source: Molecules. 2021 Feb 26;26(5):1258. doi: 10.3390/molecules26051258 (PMC7956503; doi:10.3390/molecules26051258)
Supplement: Supplementary file 1 [file molecules-26-01258-s001.zip]

Archive with 12 entries (12 files):
- Revised_molecules_1045645/~$pplementary Figures captions.docx
- Revised_molecules_1045645/Figure S1.tif
- Revised_molecules_1045645/Figure S2.tif
- Revised_molecules_1045645/Figure S3_New.jpg
- Revised_molecules_1045645/Figure S4_New.jpg
- Revised_molecules_1045645/Figure S5_Ex Figure 3.tif
- Revised_molecules_1045645/Figure S6_Ex Figure 4.eps
- Revised_molecules_1045645/Supplementary Figures captions.docx
- Revised_molecules_1045645/Supplementary Materials.doc
- Revised_molecules_1045645/Table S1.doc
- Revised_molecules_1045645/Table S2_New.xls
- Revised_molecules_1045645/Table S3_New.xls
