# Supplementary material for: Shotgun Proteomics of Isolated Urinary Extracellular Vesicles for Investigating Respiratory Impedance in Healthy Preschoolers
Source: Molecules. 2021 Feb 26;26(5):1258. doi: 10.3390/molecules26051258 (PMC7956503; doi:10.3390/molecules26051258)
Supplement: Supplementary file 1 [file molecules-26-01258-s001.zip › Revised_molecules_1045645/Table S2_New.xls]

## Sheet: Table S2 
Table S2. Identified Proteins in urinary exosomes. Lists of the distinct proteins identified in urinary exosomes from preschool children stratified in three groups: A, B and C. In table are reported: Uniprot ID, Protein name, Gene name, Unique Peptides, Isoelectric point (pI), Molecular Weight (MW), Spectral count (SpC) and Score values of each identified protein. Frequency indicates how many tim…
						Group A																		Group B												Group C												Average Group A
Uniprot ID	Protein name	Gene name	Unique Peptides	pI	MW [kDa]	SpC T13	Score 13	SpC LP7	Score LP7	SpC LP28	Score LP28	SpC LP29	Score LP29	SpC T18	Score T18	SpC LP9	Score LP9	SpC LP36	Score LP36	SpC LP35	Score LP35	SpC LP11	Score LP11	SpC LP26	Score LP26	SpC LP18	Score LP18	SpC T24	Score T24	SpC T26	Score T26	SpC T27	Score T27	SpC T15	Score T15	SpC LP15	Score LP15	SpC T5	Score T5	SpC T23	Score T23	SpC LP27	Score LP27	SpC LP13	Score LP13	SpC T20	Score T20	Freq%	aSpC A
P04217	Alpha-1B-glycoprotein OS=Homo sapiens GN=A1BG PE=1 SV=4	A1BG	12	5.86	54.2	26	117.63	32.5	119.665	26.5	96.35	57	236.06	13.5	55.8	25.5	104.695	18	75.495	30.5	114.685	23.5	84.725	28.5	124.17	12	48.49	10	37.26	27	97.565	23.5	90.57	11	41.41	7	29.54	17.5	68.145	18.5	70.495	23.5	78.305	24.5	86.44	8	34.47	100	28.1111
P01023	Alpha-2-macroglobulin OS=Homo sapiens GN=A2M PE=1 SV=3	A2M	33	6.46	163.2	39	125.26	0.5	1	0	0	1	2.45	0.5	1.265	2	4.965	10.5	34.95	42.5	147.765	2	5.595	0	0	0	0	5.5	15.275	8.5	24.715	0	0	0	0	1.5	3.695	6	15.105	22.5	66.845	23.5	61.025	13	37.545	58.5	182.755	88.8889	10.8889
A0A087WXK5	ATP-binding cassette sub-family A member 2 OS=Homo sapiens	ABCA2	1	6.86	272.8	0	0	0	0	0	0	0	0	0	0	0	0	0	0	0	0	0	0	0	0	0	0	0	0	0	0	0	0	0	0	0	0	0	0	1.5	3.06	0	0	0	0	0	0	0	0
P08183	Multidrug resistance protein 1 OS=Homo sapiens GN=ABCB1 PE=1 SV=3	ABCB1	1	9	141.4	0	0	0	0	0	0	0	0	1	2.345	0	0	0	0	0	0	0	0	0	0	0	0	0	0	0.5	1.34	1	3.21	0.5	1.355	0	0	0	0	1.5	4.99	0	0	0	0	0	0	11.1111	0.111111
Q9BUJ0	Protein ABHD14A OS=Homo sapiens GN=ABHD14A PE=2 SV=2	ABHD14A	1	8.5	29.7	0	0	0	0	0	0	0	0	0	0	0	0	0	0	0	0	0	0	0	0	0	0	0	0	0.5	1.605	0	0	0	0	0	0	0.5	1.34	0	0	0	0	0	0	0	0	0	0
Q96IU4	Protein ABHD14B OS=Homo sapiens GN=ABHD14B PE=1 SV=1	ABHD14B	5	6.4	22.3	1	3.62	1	3.55	1.5	4.625	2.5	8.715	1	3.355	2	6.145	0	0	2	7.28	0	0	1.5	5.195	0	0	1	3.215	0	0	0	0	0	0	0.5	1.35	2.5	7.775	5.5	21.095	1	3.295	7	21.23	4	12.95	77.7778	1.22222
E7EX88	Aggrecan core protein OS=Homo sapiens GN=ACAN PE=1 SV=2	ACAN	4	4.13	261.2	0	0	0	0	1.5	3.65	0	0	2.5	7.19	0.5	1.255	7.5	25.31	1	2.385	7	22.17	2.5	6.725	2.5	6.975	3.5	8.875	9	27.96	6.5	19.95	10	32.38	0	0	0	0	0	0	0	0	0	0	0	0	66.6667	2.22222
P12821	Angiotensin-converting enzyme OS=Homo sapiens GN=ACE PE=1 SV=1	ACE	10	6.39	149.6	1	2.635	0	0	0	0	0	0	3	7.3	1	2.445	1	2.605	0.5	1.18	2.5	5.725	0	0	0	0	0	0	0	0	0.5	1.035	0	0	4.5	10.87	0	0	6.5	18.955	0	0	0.5	1.27	3.5	9.76	66.6667	1
Q9BYF1	Angiotensin-converting enzyme 2 OS=Homo sapiens GN=ACE2 PE=1 SV=2	ACE2	4	5.54	92.4	0	0	0	0	0	0	0	0	0	0	0	0	1.5	4.725	0	0	1	2.48	0	0	0	0	0	0	0	0	0	0	0	0	0	0	0	0	2.5	6.325	0	0	0	0	0	0	22.2222	0.277778
P21399	Cytoplasmic aconitate hydratase OS=Homo sapiens GN=ACO1 PE=1 SV=3	ACO1	2	6.68	98.3	0	0	0.5	1.89	0	0	0	0	0	0	0.5	1.75	0.5	2.09	0	0	0.5	1.925	0.5	1.31	0	0	0	0	0	0	0	0	0	0	2.5	6.315	1	2.87	0	0	1	2.555	0.5	1.305	4	13.92	44.4444	0.222222
P11117	Lysosomal acid phosphatase OS=Homo sapiens GN=ACP2 PE=1 SV=3	ACP2	7	6.74	48.3	14.5	42.205	12.5	37.11	10.5	31.605	7.5	22.02	15.5	47.795	10	26.415	15.5	52.145	10.5	33.835	10	29.98	2	4.955	4.5	11.025	2.5	6.635	4	11.43	3	8.16	13.5	42.945	6	14.695	6.5	18.27	7.5	20.24	6.5	17.445	0	0	5.5	13.815	100	11.8333
P15309	Prostatic acid phosphatase OS=Homo sapiens GN=ACPP PE=1 SV=3	ACPP	19	6.24	44.5	16.5	61.585	17	58.995	24	85.525	14.5	51.285	35	133.985	17	63.17	14.5	58.77	13	47.63	23	76.955	15	50.02	20.5	66.255	28	102.3	14.5	50.085	9	32.08	27	99.91	20	71.77	15	57.685	14.5	46.1	16	45.775	18.5	65.195	20.5	77.28	100	19.3889
P60709	Actin, cytoplasmic 1 OS=Homo sapiens GN=ACTB PE=1 SV=1	ACTB	13	5.48	41.7	22.5	79.92	25.5	82.155	18	56.78	22.5	76.85	9.5	33.455	9	30.51	27.5	112.885	26.5	100.415	23.5	78.345	13.5	47.685	9	26.835	7	19.6	12	41.475	11.5	40.535	13	45.65	13.5	47.12	11	38.305	13.5	47.195	20.5	66.895	12.5	39.35	31	103.02	100	20.5
P68032	Actin, alpha cardiac muscle 1 OS=Homo sapiens GN=ACTC1 PE=1 SV=1	ACTC1	7	5.39	42	13.5	42.25	12.5	39.87	11	34.14	15.5	51.695	7	22.745	3.5	11.145	18.5	63.43	15.5	49.985	15	47.925	6.5	20.755	6	18.15	3.5	9.445	8	25.89	7	23.61	9.5	31.08	7.5	23.88	5	16.5	8	26.75	12	35.525	7.5	20.63	15.5	44.025	100	12.4444
O43707	Alpha-actinin-4 OS=Homo sapiens GN=ACTN4 PE=1 SV=2	ACTN4	11	5.44	104.8	1.5	4.465	0	0	1.5	3.64	0.5	1.07	1.5	3.6	0	0	7.5	22.28	5.5	16.875	4	11.01	0	0	0	0	0	0	1	2.085	1	2.52	0	0	1	2.145	0.5	1.08	1.5	3.875	0	0	0	0	8.5	22.01	77.7778	2.44444
P61158	Actin-related protein 3 OS=Homo sapiens GN=ACTR3 PE=1 SV=3	ACTR3	2	5.88	47.3	0.5	1.285	0	0	0	0	0	0	0	0	0	0	1.5	3.97	1.5	3.46	1.5	3.32	0	0	0	0	0	0	0	0	0	0	0	0	0	0	0	0	0	0	0	0	0	0	1	3.205	44.4444	0.555556
Q03154	Aminoacylase-1 OS=Homo sapiens GN=ACY1 PE=1 SV=1	ACY1	14	6.18	45.9	1.5	6.125	7	26.505	3.5	11.38	4	14.15	1	2.56	3.5	10.42	1	2.905	0	0	9.5	37.855	0	0	1	2.23	0.5	1.775	0	0	0.5	1.34	1.5	4.35	12	34.915	6	19.99	0.5	1.145	0	0	3	7.93	13	44.025	88.8889	3.44444
O14672	Disintegrin and metalloproteinase domain-containing protein 10 OS=Homo sapiens GN=ADAM10 PE=1 SV=1	ADAM10	1	7.77	84.1	1	2.36	0	0	0	0	1	2.815	0	0	0	0	0	0	0.5	1.115	0	0	0	0	0	0	0	0	0	0	0	0	0	0	0	0	0	0	0	0	0	0	0	0	0	0	33.3333	0.277778
Q13443	Disintegrin and metalloproteinase domain-containing protein 9 OS=Homo sapiens GN=ADAM9 PE=1 SV=1	ADAM9	1	7.52	90.5	0	0	0	0	0	0	0	0	0	0	0.5	1.745	0	0	0	0	0	0	0	0	0	0	0	0	1	3.16	0	0	0	0	0	0	0	0	0	0	0	0	0	0	0	0	11.1111	0.0555556
Q9UHI8	A disintegrin and metalloproteinase with thrombospondin motifs 1 OS=Homo sapiens GN=ADAMTS1 PE=1 SV=4	ADAMTS1	2	6.83	105.3	0	0	0	0	0	0	0	0	0.5	2.305	2	8.795	0.5	2.8	0	0	1.5	8.58	0.5	2.29	0.5	2.085	1	5.12	2	12.22	1.5	7.69	0.5	2.4	0	0	0	0	0	0	0	0	0	0	0	0	44.4444	0.5
Q6UY14	ADAMTS-like protein 4 OS=Homo sapiens GN=ADAMTSL4 PE=1 SV=2	ADAMTSL4	2	8.34	116.5	0	0	0	0	0	0	0	0	0	0	0.5	1.73	0	0	0	0	1.5	5.415	2.5	8.94	0.5	1.9	1.5	5.195	0.5	1.62	0.5	1.175	0.5	1.78	0	0	0	0	0	0	0	0	0	0	0	0	22.2222	0.222222
Q9Y653	Adhesion G-protein coupled receptor G1 OS=Homo sapiens GN=ADGRG1 PE=1 SV=2	ADGRG1	4	8.48	77.7	1.5	5.925	2.5	10.38	2.5	9.025	3	10.175	2	8.34	1	5.31	3.5	12.14	2	9.025	1	3.725	1	4.095	3.5	12.32	1.5	4.165	6	19.39	2	5.95	3	12.865	0.5	0	3	11.09	1	3.45	3.5	11.265	0	0	1	3.805	100	2.11111
O94910	Adhesion G protein-coupled receptor L1 OS=Homo sapiens GN=ADGRL1 PE=1 SV=1	ADGRL1	9	6.6	162.6	3	12.475	0	0	0	0	0.5	2.105	1.5	5.185	2	8.45	4	18.04	7	28.235	4.5	16.615	1.5	3.685	3	8.765	2	6.03	4	11.645	3.5	9.775	3	10.86	1	2.825	4.5	18.64	2.5	11.03	0	0	0	0	0	0	77.7778	2.5
O95490	Adhesion G protein-coupled receptor L2 OS=Homo sapiens GN=ADGRL2 PE=1 SV=2	ADGRL2	1	6.43	163.2	0	0	0	0	0	0	0	0	0	0	0	0	0	0	0	0	0	0	0	0	0	0	0.5	1.02	0	0	0	0	0	0	0	0	1	3.38	0	0	0	0	0	0	0	0	0	0
P11766	Alcohol dehydrogenase class-3 OS=Homo sapiens GN=ADH5 PE=1 SV=4	ADH5	2	7.49	39.7	0	0	0	0	0	0	0	0	0	0	0	0	0	0	0	0	0	0	0	0	0	0	0	0	0	0	0	0	0	0	0	0	0	0	0	0	1	2.69	0	0	0.5	1.35	0	0
Q15848	Adiponectin OS=Homo sapiens GN=ADIPOQ PE=1 SV=1	ADIPOQ	2	5.74	26.4	0	0	0.5	1.1	0	0	0	0	0	0	1	3.165	0	0	1.5	4.04	0	0	1	2.405	0	0	0.5	1.15	0	0	0.5	1.01	0	0	0	0	1	2.21	1.5	3.43	0	0	0	0	1	2.49	33.3333	0.333333
Q15847	Adipogenesis regulatory factor OS=Homo sapiens GN=ADIRF PE=1 SV=1	ADIRF	1	5.31	7.9	0	0	0	0	0	0	0	0	0	0	0	0	0	0	0	0	1	2.28	0	0	0	0	0	0	0	0	2	7.03	0	0	0	0	0	0	0	0	0	0	0	0	0	0	11.1111	0.111111
Q9Y4W6	AFG3-like protein 2 OS=Homo sapiens GN=AFG3L2 PE=1 SV=2	AFG3L2	1	8.66	88.5	0	0	0	0	0	0	0.5	1.415	0	0	0	0	0	0	0	0	0	0	0	0	0	0	0	0	0	0	0	0	0	0	0	0	0	0	0	0	0	0	0	0	0	0	11.1111	0.0555556
P43652	Afamin OS=Homo sapiens GN=AFM PE=1 SV=1	AFM	6	5.9	69	0	0	0	0	0	0	0	0	1	2.72	0	0	1	3.65	0	0	2	7.6	1	2.68	7	24.105	2.5	6.375	3	12.095	1	4	11	36.64	0.5	1.285	0	0	0.5	1.5	0	0	0	0	0	0	33.3333	0.444444
O00468	Agrin OS=Homo sapiens GN=AGRN PE=1 SV=5	AGRN	13	6.39	217.1	7.5	23.7	4	12.735	2	5.16	5.5	16.555	7.5	21.13	6.5	20.195	1.5	4.25	3	10.63	2.5	7.81	0	0	0.5	1.06	5	13.195	0	0	2.5	7.27	1.5	3.565	4	9.765	12	32.74	12	39.95	1.5	3.59	9.5	27.915	5	11.865	100	4.44444
P01019	Angiotensinogen OS=Homo sapiens GN=AGT PE=1 SV=1	AGT	9	6.32	53.1	14.5	51.85	5	12.05	5.5	13.385	14.5	44.54	11	33.245	8.5	26.26	16	62.94	16.5	65.03	7.5	26.475	3	8.49	8	23.84	9	28.12	8.5	27.79	10	32.665	11.5	36.005	10	27.465	10	28.3	16.5	55.095	9	24.1	13	34.97	22.5	64.5	100	11
P23526	Adenosylhomocysteinase OS=Homo sapiens GN=AHCY PE=1 SV=4	AHCY	5	6.34	47.7	2	4.955	2.5	7.05	0.5	1.055	3	7.895	0	0	1.5	4.225	1	3.07	1	2.69	3	8.975	0	0	0	0	0	0	0	0	0	0	0.5	1.315	3	7.47	1.5	3.525	1.5	3.62	3.5	8.675	0	0	3.5	9.895	88.8889	1.61111
C9JV77	Alpha-2-HS-glycoprotein OS=Homo sapiens GN=AHSG PE=1 SV=1	AHSG	3	5.72	39.4	3.5	17.935	0	0	0.5	1.7	3	18.56	5	26.045	3	12.605	5	24.355	7.5	38.955	6.5	34.54	4	24.335	5	24.01	4	17.95	3.5	20.915	5	29.915	3	14.33	4	17.07	3	12.04	5.5	27.54	9	40.72	10.5	59.565	3.5	15.39	88.8889	3.77778
E7EX92	Absent in melanoma 1-like protein OS=Homo sapiens GN=AIM1L PE=1 SV=1	AIM1L	1	5.4	37.8	0	0	0	0	0	0	0	0	0	0	0	0	0	0	0	0	0	0	0	0	0	0	0	0	0.5	1.335	0	0	0	0	0	0	0	0	0	0	0	0	0	0	0	0	0	0
P14550	Alcohol dehydrogenase [NADP(+)] OS=Homo sapiens GN=AKR1A1 PE=1 SV=3	AKR1A1	7	6.79	36.6	1	3.245	3.5	10.18	2	5.455	3	9.88	0	0	1	2.51	3	9.91	2.5	6.745	5.5	17.425	1.5	3.775	0	0	2.5	7.185	0	0	0	0	1.5	4.45	6	19.475	3	9.54	3	9.855	12.5	37.675	2.5	5.98	5	16.09	88.8889	2.38889
P15121	Aldose reductase OS=Homo sapiens GN=AKR1B1 PE=1 SV=3	AKR1B1	3	6.98	35.8	0	0	0.5	1.18	0	0	0	0	0	0	0	0	0	0	0.5	1.035	1	2.24	0	0	0	0	0.5	1	0	0	0	0	0	0	0	0	0	0	3	1.1	0.5	1.1	0	0	0.5	0	33.3333	0.222222
Q96JD6	1,5-anhydro-D-fructose reductase OS=Homo sapiens GN=AKR1E2 PE=1 SV=2	AKR1E2	1	7.49	36.6	0	0	0	0	0	0	0	0	0	0	0	0	0	0	0	0	0	0	0	0	0	0	0	0	0	0	0	0	0	0	0	0	0	0	0	0	0.5	1.105	0	0	0	0	0	0
O95154	Aflatoxin B1 aldehyde reductase member 3 OS=Homo sapiens GN=AKR7A3 PE=1 SV=2	AKR7A3	2	7.15	37.2	0	0	0.5	1.025	0	0	0	0	0	0	0	0	0	0	0.5	1.045	0.5	1.025	0	0	0	0	0	0	0	0	0	0	0	0	0	0	0	0	0	0	0	0	0	0	1	2.665	33.3333	0.166667
P13716	Delta-aminolevulinic acid dehydratase OS=Homo sapiens GN=ALAD PE=1 SV=1	ALAD	1	6.79	36.3	0	0	0	0	0	0	0	0	0	0	0	0	0	0	0	0	0	0	0	0	0	0	0	0	0	0	0	0	0	0	0.5	1.365	0	0	0	0	0	0	0	0	0	0	0	0
P02768	Serum albumin OS=Homo sapiens GN=ALB PE=1 SV=2	ALB	37	6.28	69.3	704	2228.07	428	1455.76	177.5	597.01	229.5	779.6	204	717.16	154	562.345	332	1224.49	357	1305.27	177	638.275	303.5	999.125	232	819.07	275	939.41	230.5	813.49	218	804.525	294.5	1044.09	84.5	316.795	60.5	224.32	430.5	1337.01	226	710.05	478	1533.52	106.5	391.025	100	307
P00352	Retinal dehydrogenase 1 OS=Homo sapiens GN=ALDH1A1 PE=1 SV=2	ALDH1A1	5	6.73	54.8	0	0	1.5	3.38	0	0	0.5	1.005	0.5	1.245	0.5	1.05	0.5	1.305	0	0	0	0	0	0	0	0	0	0	0	0	0	0	0	0	1	2.7	0	0	3	9.465	0	0	0	0	2	6.435	55.5556	0.388889
O75891	Cytosolic 10-formyltetrahydrofolate dehydrogenase OS=Homo sapiens GN=ALDH1L1 PE=1 SV=2	ALDH1L1	1	5.94	98.8	0	0	0	0	0	0	0	0	0	0	0	0	0	0	0	0	0	0	0	0	0	0	0	0	0	0	0	0	0	0	0	0	1	2.09	0	0	0	0	0	0	0.5	1.365	0	0
P49189	4-trimethylaminobutyraldehyde dehydrogenase OS=Homo sapiens GN=ALDH9A1 PE=1 SV=3	ALDH9A1	1	5.87	53.8	0	0	0	0	0	0	0	0	0	0	0	0	0	0	0	0	0	0	0	0	0	0	0	0	0	0	0	0	0	0	0	0	0	0	0	0	0	0	0	0	0.5	1.19	0	0
J3KPS3	Fructose-bisphosphate aldolase OS=Homo sapiens GN=ALDOA PE=1 SV=1	ALDOA	4	8.09	39.8	0.5	1.635	1	2.625	0	0	0	0	0.5	1.485	0	0	1	6.18	0.5	2.71	0.5	2.605	0	0	0	0	0	0	0.5	1.58	0.5	1.495	0	0	2	5.17	0.5	1.045	0	0	0.5	1.355	0	0	4.5	13.35	66.6667	0.444444
P05062	Fructose-bisphosphate aldolase B OS=Homo sapiens GN=ALDOB PE=1 SV=2	ALDOB	10	7.87	39.4	2	5.705	4.5	14.38	3.5	10.71	4	14.045	2.5	7.34	4.5	12.775	6.5	23.16	3	9.65	11.5	38.91	5	15.68	4.5	13.44	6.5	19.14	1.5	4.625	1	3.33	8	26.92	4	12.11	4	11.87	2.5	6.81	16	45.565	7	20.755	13	42.815	100	4.66667
P09972	Fructose-bisphosphate aldolase C OS=Homo sapiens GN=ALDOC PE=1 SV=2	ALDOC	1	6.87	39.4	0	0	0	0	0	0	0	0	0	0	0	0	0	0	0	0	0	0	0	0	0	0	0	0	0	0	0	0	0	0	0	0	0	0	0	0	0.5	1.18	0	0	1	3.205	0	0
P02760	Protein AMBP OS=Homo sapiens GN=AMBP PE=1 SV=1	AMBP	3	6.25	39	37	145.715	48.5	174.87	30.5	94.79	60	200.29	51.5	196.745	14.5	46.59	47.5	198.035	46	185.99	98.5	321.71	149.5	460.04	71	218.815	66	222.395	49	193.975	70.5	254.47	74.5	252.405	4.5	12.155	10	25.46	15.5	53.875	9	31.65	17	56.73	14	43.225	100	48.2222
Q9BXJ7	Protein amnionless OS=Homo sapiens GN=AMN PE=1 SV=2	AMN	1	6.16	47.7	0	0	0	0	0	0	0	0	0	0	0	0	0	0	0	0	0	0	0	0	1	2.15	0	0	0.5	1.575	0	0	0.5	1.435	0	0	0	0	0	0	0	0	0	0	0	0	0	0
P04745	Alpha-amylase 1 OS=Homo sapiens GN=AMY1A PE=1 SV=2	AMY1A	26	6.93	57.7	76.5	336.675	85.5	349.49	67.5	274.27	57.5	235.21	68.5	307.99	79	348.47	70.5	324.85	87	399.39	46	194.765	87	364.575	47.5	187.475	69.5	285.63	72.5	319.81	60	271.28	46.5	199.505	77.5	310.22	76.5	308.685	107.5	495.9	7	21	65	247.945	91	366.65	100	70.8889
P04746	Pancreatic alpha-amylase OS=Homo sapiens GN=AMY2A PE=1 SV=2	AMY2A	26	7.05	57.7	101.5	418.235	104.5	408.59	73.5	276.34	63	246.375	75	321.505	86	363.81	72.5	324.08	89.5	396.585	30	119.5	79	314.75	48.5	186.33	79	313.945	73.5	319.74	67.5	291.97	48.5	197.36	84.5	325.655	86.5	343.64	117	517.49	8	23.125	70.5	265.15	89.5	348.925	100	77.2778
P19961	Alpha-amylase 2B OS=Homo sapiens GN=AMY2B PE=1 SV=1	AMY2B	25	7.09	57.7	80.5	351.42	83.5	342.015	63	250.905	56	227.125	71	312.145	83.5	355.665	61	285.83	74.5	342.31	39.5	166.48	80.5	334.605	46	183.585	71.5	289.255	67.5	302.235	57.5	258.595	43	185.83	75	295.72	74.5	302.39	110.5	501.02	7	21	68	253.41	87.5	349.255	100	68.0556
Q9UKU9	Angiopoietin-related protein 2 OS=Homo sapiens GN=ANGPTL2 PE=2 SV=1	ANGPTL2	13	7.53	57.1	9.5	29.855	11.5	35.83	8.5	23.795	11.5	32.42	13	36.23	23	64.055	7.5	20.625	15.5	43.37	12.5	33.53	6.5	18.58	9	22.74	15	39.915	7.5	18.98	8	22.745	6	16.675	12.5	34.35	16	45.22	24.5	71.61	11.5	32.87	9	23.995	16.5	46.76	100	12.5
Q8NI99	Angiopoietin-related protein 6 OS=Homo sapiens GN=ANGPTL6 PE=1 SV=1	ANGPTL6	4	8.53	51.7	5	16.36	4.5	15.74	3	9.855	3.5	11.285	4.5	13.08	4.5	15.005	2	5.94	4	11.245	3	8.63	0	0	2	5.61	4	13.17	1	2.92	2.5	7.745	2	6.08	7	20.235	8	28.6	5.5	16.48	4	13.135	2.5	6.815	8.5	31.03	100	3.77778
Q32M45	Anoctamin-4 OS=Homo sapiens GN=ANO4 PE=2 SV=1	ANO4	1	8.18	111.4	1	2.685	0	0	0	0	0	0	1	2.36	0	0	2.5	7.23	3.5	9.99	1.5	4.07	1	2.53	2	5.15	0	0	0	0	0.5	1.4	0	0	0	0	0	0	2	5.87	0	0	0	0	0	0	55.5556	1.05556
P15144	Aminopeptidase N OS=Homo sapiens GN=ANPEP PE=1 SV=4	ANPEP	37	5.48	109.5	33	117.705	22	72.15	41	128.805	29.5	98.875	46.5	164.24	31	105.545	43.5	168.41	38.5	142.885	37.5	133.185	27.5	85.82	21	65.535	31.5	97.355	34.5	134.275	45.5	161.54	51	192.875	31.5	103.28	33	108	50.5	174.39	25	73.08	28.5	82.915	33	113.825	100	35.8333
Q9H6X2	Anthrax toxin receptor 1 OS=Homo sapiens GN=ANTXR1 PE=1 SV=2	ANTXR1	6	7.61	62.7	3	10.61	0	0	0	0	1	3.11	0	0	3	6.305	1.5	6.19	5.5	20.46	1.5	4.975	2	6.6	0	0	1.5	3.325	0	0	2.5	8.42	0	0	0	0	0.5	1.155	4	9.83	0	0	0	0	0	0	66.6667	1.72222
P04083	Annexin A1 OS=Homo sapiens GN=ANXA1 PE=1 SV=2	ANXA1	11	7.02	38.7	5	18.83	0	0	0	0	5.5	15.595	0	0	0	0	14.5	58.625	6.5	22.44	7.5	25.825	0	0	0	0	0	0	0	0	0	0	0	0	0	0	0	0	0	0	0	0	0	0	25	92.85	55.5556	4.33333
Q9UJ72	Annexin A10 OS=Homo sapiens GN=ANXA10 PE=1 SV=3	ANXA10	1	5.33	37.3	0	0	0	0	0	0	0	0	0	0	0	0	0	0	0	0	0	0	0	0	0	0	0	0	0	0	0	0	0	0	0	0	0.5	1.13	0	0	0	0	0	0	0	0	0	0
P50995	Annexin A11 OS=Homo sapiens GN=ANXA11 PE=1 SV=1	ANXA11	13	7.65	54.4	11	32.855	6	14.48	8.5	22.32	0	0	7	18.75	12	34.965	7.5	21.905	11.5	34.205	3	7.8	2.5	6.05	0	0	0.5	1.165	1	2.575	3	7.645	0.5	1.075	18	53.375	3	7.36	9	27.65	7	16.54	4.5	10.95	13.5	38.715	88.8889	7.38889
P07355	Annexin A2 OS=Homo sapiens GN=ANXA2 PE=1 SV=2	ANXA2	15	7.75	38.6	0	0	0	0	0	0	2	6.505	0.5	1.005	0	0	13.5	50.21	0.5	1.405	4	10.825	0	0	0.5	1.205	0	0	0	0	1.5	4.17	0	0	2.5	5.785	1	2.275	0.5	2.495	0	0	0	0	19.5	60.21	55.5556	2.27778
P12429	Annexin A3 OS=Homo sapiens GN=ANXA3 PE=1 SV=3	ANXA3	6	5.92	36.4	0	0	0	0	0	0	0	0	0	0	0	0	4	10.96	1	3.235	0	0	0	0	0	0	0	0	0	0	0	0	0	0	0	0	0	0	0	0	0	0	0	0	2	5.5	22.2222	0.555556
P09525	Annexin A4 OS=Homo sapiens GN=ANXA4 PE=1 SV=4	ANXA4	6	6.13	35.9	1	3.385	0	0	0.5	1.11	1.5	3.825	1	2.815	1.5	4.12	3	8.58	2.5	8.075	1	2.74	0.5	1.22	1.5	4.765	0	0	1	3.005	1.5	4.575	0.5	1.09	1.5	3.595	0	0	3.5	9.33	0.5	1.19	0	0	3.5	11.105	88.8889	1.33333
P08758	Annexin A5 OS=Homo sapiens GN=ANXA5 PE=1 SV=2	ANXA5	5	5.05	35.9	1.5	4.72	5.5	15.415	0	0	0.5	1.345	3.5	11.8	4	11.305	4.5	16.37	2	8.73	1	2.65	1	2.855	1	2.945	2	6.08	5.5	16.145	3.5	10.43	7.5	22.41	2	5.635	0	0	6.5	21.025	1	2.35	0	0	3	7.79	88.8889	2.5
P08133	Annexin A6 OS=Homo sapiens GN=ANXA6 PE=1 SV=3	ANXA6	3	5.6	75.8	0	0	0	0	0	0	0	0	0	0	0.5	1.11	0	0	0	0	0	0	0	0	0	0	0	0	0	0	0	0	0	0	0	0	1	2.035	2	5.32	0	0	0	0	2.5	6.505	11.1111	0.0555556
P20073	Annexin A7 OS=Homo sapiens GN=ANXA7 PE=1 SV=3	ANXA7	4	5.68	52.7	0	0	0	0	0	0	0	0	0	0	0	0	1	3.285	1.5	4.505	0	0	0	0	0	0	0	0	0	0	0	0	0	0	0	0	0	0	1	3.15	0	0	0	0	0	0	22.2222	0.277778
P19801	Amiloride-sensitive amine oxidase [copper-containing] OS=Homo sapiens GN=AOC1 PE=1 SV=4	AOC1	16	7.09	85.3	11	40.295	7	25.065	11	37.345	8	28.525	10	34.19	2.5	8.9	2.5	6.325	12.5	42.58	6.5	21.095	4.5	17.065	0	0	3	10.095	9.5	32.53	8	29.6	2	5.96	8	24.635	8	22.79	7.5	25.95	12	37.04	12	35.785	11	34.755	100	7.88889
P02743	Serum amyloid P-component OS=Homo sapiens GN=APCS PE=1 SV=2	APCS	7	6.54	25.4	0.5	1.305	2.5	6.75	9.5	24.46	4	10.925	1	2.875	0	0	0.5	1.03	1	3.05	2	5.15	2.5	7.215	5.5	13.96	1	2.48	0	0	0	0	1.5	3.71	1	2.435	8.5	26.615	0	0	0	0	0	0	6.5	18.07	88.8889	2.33333
P27695	DNA-(apurinic or apyrimidinic site) lyase OS=Homo sapiens GN=APEX1 PE=1 SV=2	APEX1	1	8.12	35.5	0	0	0	0	0	0	0	0	0	0	0	0	0	0	0	0	0	0	0	0	0	0	0	0	0	0	0	0	0	0	0	0	0	0	0	0	0	0	0	0	1	2.055	0	0
Q06481	Amyloid-like protein 2 OS=Homo sapiens GN=APLP2 PE=1 SV=2	APLP2	3	4.79	86.9	1.5	5.52	0	0	0.5	1.03	0.5	1.005	3	11.435	1	2.12	2.5	12.175	2	7.84	3	9.965	0	0	1	2.55	1.5	3.65	3.5	12.87	3	9.85	3	12.33	1	2.165	2.5	7.26	1.5	3.915	0	0	0	0	0	0	88.8889	1.55556
P02647	Apolipoprotein A-I OS=Homo sapiens GN=APOA1 PE=1 SV=1	APOA1	32	5.76	30.8	30.5	98.83	20	59.23	5	12.965	10.5	30.93	13.5	45.82	3.5	10.44	14	46.515	30	88.695	6	18.21	3.5	8.735	14	44.9	25.5	76.42	8.5	21.04	2	5.115	7.5	26.9	4.5	11.085	1.5	4.175	23.5	77.49	73	227.805	49	151.32	94.5	310.11	100	14.7778
V9GYM3	Apolipoprotein A-II OS=Homo sapiens GN=APOA2 PE=1 SV=1	APOA2	6	8.27	14.9	0	0	0	0	0	0	0	0	0	0	0	0	0	0	0	0	0	0	0	0	0.5	1.05	1	2.625	0	0	0	0	0	0	0	0	0	0	0	0	2	5.97	5	14.38	14	45.925	0	0
P06727	Apolipoprotein A-IV OS=Homo sapiens GN=APOA4 PE=1 SV=3	APOA4	22	5.38	45.4	12.5	37.355	10	30.575	0.5	1.8	2	5.77	4.5	13.82	5	14.06	4	15.2	8.5	23.12	5.5	16.97	7	19.3	11.5	30.865	16.5	45.325	8.5	26.55	4.5	12.565	2.5	7.895	7	19.84	9.5	27.73	21	66.825	34	97.505	21	57.23	16.5	50.42	100	5.83333
B0YIW2	Apolipoprotein C-III OS=Homo sapiens GN=APOC3 PE=1 SV=1	APOC3	1	8.18	12.8	0.5	1.725	0	0	0	0	0	0	0.5	1.81	0	0	0.5	2.16	0	0	0	0	0	0	0	0	0	0	0	0	0	0	0	0	0	0	0	0	0	0	0.5	1.625	0	0	0	0	33.3333	0.166667
K7ER74	Protein APOC4-APOC2 OS=Homo sapiens GN=APOC4-APOC2 PE=1 SV=1	APOC4-APOC2	1	6.64	20	0	0	0	0	0	0	0	0	0	0	0	0	0	0	0	0	0	0	1.5	3.37	0	0	0	0	0	0	0	0	0	0	0	0	0	0	0	0	0	0	0	0	0	0	0	0
C9JF17	Apolipoprotein D (Fragment) OS=Homo sapiens GN=APOD PE=1 SV=1	APOD	3	5.6	24.1	59.5	172.74	78	237.59	47	144.33	62	187.36	38.5	126.42	48.5	152.945	43.5	142.575	45	147.59	43	141.91	57	172.01	40.5	132.125	39.5	110.075	45.5	150.36	43	140.82	35.5	121.99	11	30.92	26.5	83.445	39.5	128.95	32	93.875	28	84.535	27	80.005	100	51.6667
P02649	Apolipoprotein E OS=Homo sapiens GN=APOE PE=1 SV=1	APOE	17	5.73	36.1	15	56.12	14.5	56.805	9.5	33.585	12	40.67	18.5	73.74	12	43.95	10.5	42.05	13.5	52.045	12	45.52	8	25.97	15	51.69	10	37.53	13.5	47.495	14.5	54.21	11	44.155	16	52.995	17.5	65.02	21	74.705	23	70.015	19	57.5	29	102.175	100	13.0556
P02749	Beta-2-glycoprotein 1 OS=Homo sapiens GN=APOH PE=1 SV=3	APOH	1	7.97	38.3	0	0	0	0	0	0	0	0	0	0	0	0	0	0	0	0	0	0	0	0	0	0	0	0	0	0	0	0	0.5	1.595	0	0	0	0	0	0	0	0	0	0	0	0	0	0
O14791	Apolipoprotein L1 OS=Homo sapiens GN=APOL1 PE=1 SV=5	APOL1	1	5.81	43.9	0	0	0	0	0	0	0	0	0	0	0	0	0	0	0	0	0	0	0	0	0	0	0	0	0	0	0	0	0	0	0	0	0	0	0	0	0	0	0	0	1	2.175	0	0
O95445	Apolipoprotein M OS=Homo sapiens GN=APOM PE=1 SV=2	APOM	1	6.01	21.2	0	0	0	0	0	0	0	0	0	0	0	0	0	0	0	0	0	0	0	0	0	0	0	0	0	0	0	0	0	0	0	0	0	0	0	0	0.5	1.295	0	0	0	0	0	0
P05067	Amyloid beta A4 protein OS=Homo sapiens GN=APP PE=1 SV=3	APP	4	4.82	86.9	1.5	2.66	1	2.545	0.5	1.255	0.5	0	4	12.28	0.5	1.01	2.5	9.78	2.5	7.88	0.5	1.41	1.5	2.445	0.5	1.325	1	2.455	1.5	4.87	1	3.225	2.5	6.62	2	4.835	3	8.455	0	0	0	0	0	0	0	0	100	1.5
P41181	Aquaporin-2 OS=Homo sapiens GN=AQP2 PE=1 SV=1	AQP2	4	6.93	28.8	1	2.585	0.5	1.175	2	4.815	0	0	0	0	2.5	6.325	3	9.615	0.5	1.09	0	0	1	2.23	1	2.86	0	0	0.5	1.04	0	0	1	2.845	2	5.335	4	9.875	2	5	4.5	10.975	0	0	3.5	9.12	66.6667	1.05556
P61204	ADP-ribosylation factor 3 OS=Homo sapiens GN=ARF3 PE=1 SV=2	ARF3	4	7.43	20.6	0	0	2	5.015	0.5	1.21	1	2.32	2	5.47	0.5	1.605	1.5	4.935	0.5	1.365	0.5	1.48	0.5	1.035	0	0	0	0	1	2.315	1	2.475	1.5	3.805	2	4.665	0	0	4.5	12.16	0	0	0	0	2.5	6.935	88.8889	0.944444
P05089	Arginase-1 OS=Homo sapiens GN=ARG1 PE=1 SV=2	ARG1	2	7.21	34.7	0	0	0	0	0	0	0	0	0	0	0	0	0	0	0	0	1	2.53	0	0	0	0	0	0	0	0	0	0	0	0	1	3.19	0	0	0	0	0	0	0	0	0	0	11.1111	0.111111
J3QQX2	Rho GDP-dissociation inhibitor 1 OS=Homo sapiens GN=ARHGDIA PE=1 SV=1	ARHGDIA	1	7.44	25.8	0	0	0	0	0	0	0	0	0	0	0	0	0	0	0	0	0	0	0	0	0	0	0	0	0	0	0	0	0	0	0.5	1.02	0	0	1	3.06	1	2.325	0	0	0	0	0	0
P52566	Rho GDP-dissociation inhibitor 2 OS=Homo sapiens GN=ARHGDIB PE=1 SV=3	ARHGDIB	1	5.21	23	1.5	4.215	0	0	0	0	0	0	0	0	0	0	1.5	4.205	0	0	0	0	0	0	0	0	0	0	0	0	0	0	0	0	0	0	0	0	0	0	0	0	0	0	0	0	22.2222	0.333333
O15145	Actin-related protein 2/3 complex subunit 3 OS=Homo sapiens GN=ARPC3 PE=1 SV=3	ARPC3	1	8.59	20.5	0	0	0	0	0	0	0	0	0	0	0	0	0.5	1.15	0	0	0	0	0	0	0	0	0	0	0	0	0	0	0	0	0	0	0	0	0	0	0	0	0	0	0	0	11.1111	0.0555556
A0A0C4DFZ2	Arylsulfatase A OS=Homo sapiens GN=ARSA PE=1 SV=1	ARSA	8	6.07	53.8	14.5	60.695	15.5	65.8	16.5	63.015	21.5	88.41	14	55.44	18	72.205	14.5	61.66	17	71.895	15	58.465	1	3.13	7	21.55	7.5	26.54	14.5	57.565	13	59.08	9	32.75	12.5	37.2	25	105.71	25	110.41	1.5	3.645	5	13.775	20.5	78.16	100	16.2778
P15848	Arylsulfatase B OS=Homo sapiens GN=ARSB PE=1 SV=1	ARSB	2	8.21	59.6	0	0	0	0	0	0	0	0	0	0	0	0	0	0	0	0	0	0	0	0	0	0	0	0	0	0	0	0	0	0	0	0	1	2.505	0	0	0	0	0	0	0	0	0	0
P54793	Arylsulfatase F OS=Homo sapiens GN=ARSF PE=1 SV=4	ARSF	2	7.21	65.9	0	0	0	0	0	0	0	0	0	0	0	0	0.5	1.52	0	0	0	0	0	0	0	0	0	0	0	0	0	0	0	0	0	0	0	0	0	0	0	0	0	0	0.5	2.1	11.1111	0.0555556
A0A1B0GU06	Acid ceramidase OS=Homo sapiens GN=ASAH1 PE=1 SV=1	ASAH1	10	9.14	21.4	0	0	2	6.16	1.5	4.24	2	5.86	3	9.44	0	0	4	15.39	4.5	14.415	3	9.79	2	5.285	2.5	8.26	3	7.97	3	8.205	4	14.155	7	21.75	1	2.775	0.5	1.05	0	0	0	0	0.5	0	0	0	77.7778	2.22222
Q13510	Acid ceramidase OS=Homo sapiens GN=ASAH1 PE=1 SV=5	ASAH1	10	7.62	44.6	6	19.645	12	38.02	16	45.43	13.5	42.11	13	46.88	9	26.795	12	54.75	13.5	53.625	15	56.44	9.5	27.74	13	43.38	13	38.47	18	63.965	15.5	57.1	20.5	72.52	11	31.34	10.5	30.425	5.5	16.16	3	8.19	0.5	1.375	9	28.56	100	12.2222
P07307	Asialoglycoprotein receptor 2 OS=Homo sapiens GN=ASGR2 PE=1 SV=2	ASGR2	1	6.25	35.1	0	0	0	0	0	0	0	0	0	0	0.5	1.995	0	0	0	0	0	0	2	9.64	1	3.71	1	3.24	1.5	7.595	1.5	7.545	0.5	2.305	0	0	0	0	0	0	0	0	0	0	0	0	11.1111	0.0555556
Q9UBL3	Set1/Ash2 histone methyltransferase complex subunit ASH2 OS=Homo sapiens GN=ASH2L PE=1 SV=1	ASH2L	1	5.69	68.7	0.5	1.535	0	0	0	0	0	0	0	0	0	0	0	0	0	0	0	0	0	0	0	0	0	0	0	0	0	0	0	0	0	0	0	0	0	0	0	0	0	0	0	0	11.1111	0.0555556
P00966	Argininosuccinate synthase OS=Homo sapiens GN=ASS1 PE=1 SV=2	ASS1	3	8.02	46.5	1.5	4.7	2.5	7.83	2.5	6.19	4.5	14.24	1.5	3.335	2	5.61	1	4.34	0	0	5	19.405	2.5	5.515	0	0	0.5	1.08	0	0	0.5	1.11	2.5	8.58	0	0	0	0	2.5	7.345	3.5	7.24	0	0	2	5.78	88.8889	2.27778
P05023	Sodium/potassium-transporting ATPase subunit alpha-1 OS=Homo sapiens GN=ATP1A1 PE=1 SV=1	ATP1A1	2	5.49	112.8	0	0	0	0	0	0	0	0	0	0	0	0	0	0	0	0	0	0	0	0	0	0	0	0	0	0	0	0	0	0	0	0	0	0	0.5	1.005	0	0	0	0	0.5	1.05	0	0
P05026	Sodium/potassium-transporting ATPase subunit beta-1 OS=Homo sapiens GN=ATP1B1 PE=1 SV=1	ATP1B1	2	8.53	35	0	0	0	0	0	0	0	0	0	0	0	0	0.5	1.32	0	0	0	0	0	0	0	0	0	0	0	0	0	0	0	0	0	0	0	0	0.5	1	0	0	0	0	0	0	11.1111	0.0555556
Q15904	V-type proton ATPase subunit S1 OS=Homo sapiens GN=ATP6AP1 PE=1 SV=2	ATP6AP1	5	6.14	52	1	2.885	0	0	0.5	1.005	0	0	1	1.535	0.5	1.32	0	0	0	0	3	10.135	2.5	6.035	9.5	29.89	0	0	2	6.84	5	17.93	6.5	24.8	0	0	0	0	0	0	0	0	0.5	1.145	0	0	55.5556	0.666667
O75787	Renin receptor OS=Homo sapiens GN=ATP6AP2 PE=1 SV=2	ATP6AP2	7	6.1	39	0.5	1.375	0.5	1.78	0	0	0	0	6.5	25.165	1.5	3.735	7.5	29.615	1	4.795	0.5	2.12	0	0	3.5	13.99	2.5	5.72	0.5	1.72	3	10.54	10.5	44.41	0	0	0	0	2	6.46	3	9.56	1.5	4.05	0	0	77.7778	2
P38606	V-type proton ATPase catalytic subunit A OS=Homo sapiens GN=ATP6V1A PE=1 SV=2	ATP6V1A	4	5.52	68.3	0	0	0	0	0	0	0	0	0	0	0	0	0	0	0.5	1.015	0	0	0	0	0	0	0	0	0	0	0.5	0	0	0	1	2.73	4	11.68	1	2.87	0	0	2	5.41	2	6.12	11.1111	0.0555556
P15313	V-type proton ATPase subunit B, kidney isoform OS=Homo sapiens GN=ATP6V1B1 PE=1 SV=3	ATP6V1B1	1	5.66	56.8	0	0	0	0	0	0	0	0	0	0	0	0	0	0	0	0	0	0	0	0	0	0	0	0	0	0	0	0	0	0	0	0	1	2.79	0	0	0	0	0	0	0	0	0	0
O75348	V-type proton ATPase subunit G 1 OS=Homo sapiens GN=ATP6V1G1 PE=1 SV=3	ATP6V1G1	1	8.79	13.7	0.5	1.16	0	0	0	0	0	0	0	0	0	0	0	0	0	0	0	0	0	0	0	0	0	0	0	0	0	0	0	0	0.5	1.05	1	2.6	0	0	0	0	0	0	0	0	11.1111	0.0555556
O75882	Attractin OS=Homo sapiens GN=ATRN PE=1 SV=2	ATRN	10	7.31	158.4	9.5	35.615	5.5	20.38	8	25.55	7.5	23.85	12	42.985	11	43.62	9	31.67	11	41.08	11	35.71	6	22.16	7.5	22.84	8.5	28.055	10	33.915	10.5	38.095	10.5	34.84	5	16.675	11	34.985	8	29.7	1.5	3.635	1.5	3.685	4	11.85	100	9.38889
P30530	Tyrosine-protein kinase receptor UFO OS=Homo sapiens GN=AXL PE=1 SV=3	AXL	5	5.43	98.3	10.5	35.955	16.5	52.035	13.5	42.61	12.5	43.835	26	102.23	33	124.09	22.5	83.79	17.5	61.545	29	108.635	17	55.225	20	66.325	21	67.115	26.5	100.595	27.5	105.54	25	92.895	7.5	24.01	7.5	23.305	11	37.78	5	14.595	16	51.76	2	5.04	100	20.1111
P25311	Zinc-alpha-2-glycoprotein OS=Homo sapiens GN=AZGP1 PE=1 SV=2	AZGP1	14	6.05	34.2	45.5	201.92	42.5	185.07	35	147.885	157	606.9	34.5	138.55	40	167.895	36.5	153.32	36	153.6	42	170.445	14	59.685	39	151.975	32	129.355	41	164.525	36	155.2	37	155.14	9	32.375	14	56.48	29.5	123.965	3	8.32	11	38.71	4.5	19.9	100	52.1111
P20160	Azurocidin OS=Homo sapiens GN=AZU1 PE=1 SV=3	AZU1	1	9.5	26.9	0	0	0	0	0	0	0	0	0	0	0	0	1.5	5.31	3	10.44	0	0	0	0	0	0	0	0	0	0	0	0	0	0	0	0	0	0	0	0	0	0	0	0	3	9.98	22.2222	0.5
P61769	Beta-2-microglobulin OS=Homo sapiens GN=B2M PE=1 SV=1	B2M	3	6.52	13.7	0	0	0	0	0	0	0	0	0	0	1.5	4.475	1	2.325	0.5	1.16	0	0	1	2.245	2	5.825	0	0	1	2.755	0	0	1	2.025	0	0	0.5	1.04	0.5	1.385	0	0	0	0	0	0	33.3333	0.333333
O75752	UDP-GalNAc:beta-1,3-N-acetylgalactosaminyltransferase 1 OS=Homo sapiens GN=B3GALNT1 PE=1 SV=1	B3GALNT1	1	7.8	39.5	0	0	0	0	0	0	0	0	0.5	1.165	1	2.155	0	0	0	0	0	0	0	0	0	0	0	0	0	0	0	0	0	0	0	0	0	0	0	0	0	0	0	0	0	0	22.2222	0.166667
Q9NY97	N-acetyllactosaminide beta-1,3-N-acetylglucosaminyltransferase 2 OS=Homo sapiens GN=B3GNT2 PE=1 SV=2	B3GNT2	1	8.54	46	0.5	1.18	0	0	0	0	0	0	1	2.16	0	0	0	0	0.5	1.105	0	0	0	0	0	0	0	0	1	2.19	0	0	0.5	1.21	0	0	0	0	0	0	0	0	0	0	0	0	33.3333	0.222222
Q7Z7M8	UDP-GlcNAc:betaGal beta-1,3-N-acetylglucosaminyltransferase 8 OS=Homo sapiens GN=B3GNT8 PE=1 SV=1	B3GNT8	1	8.32	43.4	0	0	0	0	0	0	0	0	0	0	0	0	0	0	0	0	0	0	0	0	0	0	0	0	0	0	0	0	0	0	0	0	0.5	1.02	0	0	0	0	0	0	0	0	0	0
P15291	Beta-1,4-galactosyltransferase 1 OS=Homo sapiens GN=B4GALT1 PE=1 SV=5	B4GALT1	9	8.65	43.9	6	20.465	9	30.07	5	15.565	6	16.965	9	30.595	3.5	14.115	4	12.84	9	32.245	5	15.135	3	9.535	2	7.295	3.5	12.045	8	28.295	7	22.73	7.5	23.36	3	7.935	7.5	26.27	7.5	28.505	5	17.7	2.5	8.08	8.5	27.41	100	6.27778
O43505	Beta-1,4-glucuronyltransferase 1 OS=Homo sapiens GN=B4GAT1 PE=1 SV=1	B4GAT1	8	7.2	47.1	7	20.91	10.5	31.99	2.5	5.585	7.5	19.605	11	35.88	10.5	27.46	12.5	52.94	14	50.285	10	36.06	3	6.34	7	16.44	4.5	14.09	4.5	16.65	7.5	21.825	8	28.875	3	9.48	8	24.935	12	32.28	6.5	19.02	7.5	18.97	14	43.235	100	9.5
Q9UHR4	Brain-specific angiogenesis inhibitor 1-associated protein 2-like protein 1 OS=Homo sapiens GN=BAIAP2L1 PE=1 SV=2	BAIAP	1	8.68	56.8	0	0	0	0	0	0	0	0	0	0	0	0	0	0	0	0	0	0	0	0	0	0	0	0	0	0	0	0	0	0	0	0	0	0	0.5	1.64	0	0	0	0	0.5	0	0	0
I3L4C2	Brain-specific angiogenesis inhibitor 1-associated protein 2 OS=Homo sapiens GN=BAIAP2 PE=1 SV=1	BAIAP2	1	8.94	61.3	0	0	0	0	0	0	0	0	0	0	0	0	0	0	0	0	0	0	0	0	0	0	0	0	0	0	0	0	0	0	1.5	3.575	0	0	0	0	0	0	0	0	0	0	0	0
P80723	Brain acid soluble protein 1 OS=Homo sapiens GN=BASP1 PE=1 SV=2	BASP1	3	4.63	22.7	0.5	1.535	0	0	0	0	0	0	1.5	4.2	3	10.77	5.5	23.965	0	0	0.5	1.36	0	0	0	0	0	0	0	0	0	0	2.5	10.38	2	6.155	0	0	2	5.37	0	0	0	0	1.5	3.37	55.5556	1.22222
O75936	Gamma-butyrobetaine dioxygenase OS=Homo sapiens GN=BBOX1 PE=1 SV=1	BBOX1	2	6.74	44.7	0	0	0	0	0	0	0	0	0	0	0	0	0.5	1.065	0	0	0	0	0	0	0	0	0	0	0	0	0	0	0	0	0	0	0	0	0	0	0	0	0	0	0.5	1.06	11.1111	0.0555556
P50895	Basal cell adhesion molecule OS=Homo sapiens GN=BCAM PE=1 SV=2	BCAM	13	5.81	67.4	14	42.225	4.5	13.43	7.5	20.955	6.5	18.645	6	20.08	8.5	33.265	5	16.215	10.5	34.515	10	28.89	7	19.29	5	13.715	5.5	14.74	7.5	23.74	7	21.29	3.5	12.01	4	10.71	4	11.065	2.5	7.645	10	27.105	0.5	1.115	0	0	100	8.05556
Q96GW7	Brevican core protein OS=Homo sapiens GN=BCAN PE=1 SV=2	BCAN	1	4.64	99.1	0	0	0	0	0	0	0	0	0	0	0	0	0	0	0	0	0	0	2	4.135	0	0	0	0	0	0	0.5	1.115	0	0	0	0	0	0	0	0	0	0	0	0	0	0	0	0
Q9BUT1	3-hydroxybutyrate dehydrogenase type 2 OS=Homo sapiens GN=BDH2 PE=1 SV=2	BDH2	4	7.65	26.7	1.5	4.705	0	0	1	2.255	2.5	6.4	0	0	0	0	0	0	0	0	2.5	8.23	0.5	1.04	0	0	0	0	0	0	0	0	1.5	3.955	0	0	0	0	0	0	3	8	0	0	3	6.985	44.4444	0.833333
P21810	Biglycan OS=Homo sapiens GN=BGN PE=1 SV=2	BGN	7	7.52	41.6	2	6.48	3	9.175	1.5	4.11	1.5	4.325	3.5	12.065	3.5	10.675	3.5	11.675	2.5	8.115	3	9.28	2.5	7.4	4	12.885	2	5.99	2	6.39	2	6.28	4.5	14.325	8	23.41	4	10.295	2	5.845	8.5	26.795	2.5	6.85	4	11.115	100	2.66667
Q93088	Betaine--homocysteine S-methyltransferase 1 OS=Homo sapiens GN=BHMT PE=1 SV=2	BHMT	9	7.03	45	4.5	14.47	11.5	35.6	8	24.915	12	40.02	6	17.265	3	10.515	12.5	42.57	6	20.17	12	37.6	4.5	11.825	4	11.405	5	12.295	4.5	14.065	4.5	14.55	7	24.41	5	17.76	3.5	13.13	4.5	12.4	9.5	30.29	3	9.52	15	50.595	100	8.38889
Q9H2M3	S-methylmethionine--homocysteine S-methyltransferase BHMT2 OS=Homo sapiens GN=BHMT2 PE=1 SV=1	BHMT2	2	5.87	40.3	1	2.595	3	7.15	2.5	6.11	3	7.265	0.5	1.09	2	5.24	1.5	3.71	2	4.825	2	5.16	1.5	3.705	0	0	1	2.46	1	2.725	1.5	4.015	0.5	1.28	2	5.355	2	5.245	1.5	3.83	4.5	11.295	1.5	3.325	2	5.315	100	1.94444
P55957	BH3-interacting domain death agonist OS=Homo sapiens GN=BID PE=1 SV=1	BID	2	5.44	22	4	11.935	0	0	0.5	1.24	0	0	6.5	21.19	1.5	4.325	6	24.145	5.5	18.585	5	15.955	2	4.53	2.5	6.515	4	11.25	2	6.04	4	14.195	4.5	17.955	0	0	0	0	0	0	0	0	0	0	0	0	77.7778	3.22222
Q9NR09	Baculoviral IAP repeat-containing protein 6 OS=Homo sapiens GN=BIRC6 PE=1 SV=2	BIRC6	1	6.05	529.9	0	0	0	0	0	0	0	0	0	0	0	0	0	0	0	0	0	0	0	0	0	0	0	0	0.5	0	0	0	0	0	0	0	0	0	0	0	0	0	0	0	0	0	0	0
Q13867	Bleomycin hydrolase OS=Homo sapiens GN=BLMH PE=1 SV=1	BLMH	2	6.27	52.5	0	0	0	0	0	0	0	0	0	0	0	0	0	0	0	0	0.5	1.5	0	0	0	0	0	0	0	0	0	0	0	0	1	3.795	0	0	0	0	0	0	0	0	3.5	10.45	11.1111	0.0555556
Q13873	Bone morphogenetic protein receptor type-2 OS=Homo sapiens GN=BMPR2 PE=1 SV=2	BMPR2	1	6.2	115.1	0	0	0	0	0	0	0	0	0	0	0	0	0	0	0	0	0	0	0	0	1	3.685	0	0	0	0	0	0	1	3.73	0	0	0	0	0	0	0	0	0	0	0	0	0	0
P17213	Bactericidal permeability-increasing protein OS=Homo sapiens GN=BPI PE=1 SV=4	BPI	3	9.38	53.9	0	0	0	0	0	0	0	0	0	0	0	0	0	0	0	0	0	0	0	0	0	0	0	0	0	0	0	0	0	0	0	0	0	0	0	0	0	0	0	0	3	7.16	0	0
Q9NP55	BPI fold-containing family A member 1 OS=Homo sapiens GN=BPIFA1 PE=1 SV=1	BPIFA1	4	5.76	26.7	0	0	0	0	0	0	0	0	0.5	1.29	0	0	0	0	0	0	1.5	3.49	0	0	0	0	1	2.665	0	0	0	0	0.5	1.18	0	0	0	0	2	5.705	0	0	0	0	0	0	22.2222	0.222222
Q8N4F0	BPI fold-containing family B member 2 OS=Homo sapiens GN=BPIFB2 PE=1 SV=2	BPIFB2	2	8.72	49.1	0	0	0	0	0	0	0	0	0	0	0	0	0	0	0	0	0	0	0	0	0	0	0	0	0	0	0	0	2	5.625	0	0	0	0	0	0	0	0	0	0	0	0	0	0
Q5VW32	BRO1 domain-containing protein BROX OS=Homo sapiens GN=BROX PE=1 SV=1	BROX	10	7.65	46.4	7.5	20.42	2.5	8.7	5.5	17.605	3	11.535	14.5	53.245	5	18.115	11	40.635	6	26.615	5	17.385	5.5	17.835	3	8.81	0	0	4	17.46	7.5	27.87	6	22.045	14	45.82	12	41.465	31	111.72	2	5.22	6	16.51	9	28.745	100	6.66667
P35613	Basigin OS=Homo sapiens GN=BSG PE=1 SV=2	BSG	2	5.66	42.2	0	0	0	0	0	0	0	0	0	0	0	0	0	0	0	0	0	0	0	0	0	0	0.5	1.395	0.5	1.055	0.5	1.04	0	0	0	0	0	0	0	0	0	0	0	0	0	0	0	0
A6NC48	ADP-ribosyl cyclase/cyclic ADP-ribose hydrolase 2 OS=Homo sapiens GN=BST1 PE=1 SV=1	BST1	2	7.97	37.5	0.5	1.14	0	0	0	0	0	0	0	0	0	0	0	0	1	2.785	0	0	0	0	0	0	0	0	0	0	0	0	0	0	0	0	0	0	0	0	0	0	0	0	0	0	22.2222	0.166667
P43251	Biotinidase OS=Homo sapiens GN=BTD PE=1 SV=2	BTD	8	6.25	61.1	8.5	24.85	6	16.69	5.5	14.84	9.5	29.165	13	40.845	7	20.585	7	23.225	9.5	29.755	13	39.88	10	27.87	8	23.045	9	24.62	7	20.46	9.5	29.345	8	23.695	4	14.55	3.5	12.925	7	21.32	2	5.07	4.5	13.355	2	7.1	100	8.77778
Q7KYR7	Butyrophilin subfamily 2 member A1 OS=Homo sapiens GN=BTN2A1 PE=1 SV=3	BTN2A1	3	6.48	59.6	2.5	6.955	2.5	6.165	4	10.09	4.5	12.46	3.5	9.4	3.5	9.43	6.5	18.53	4.5	11.99	6.5	17.975	1	2.96	4	10.435	3.5	9.69	5	15.41	6	18.57	5	14.295	1	2.26	0.5	1.335	0	0	0	0	0	0	0	0	100	4.22222
Q6UXE8	Butyrophilin-like protein 3 OS=Homo sapiens GN=BTNL3 PE=2 SV=2	BTNL3	1	6.24	52.2	0	0	0	0	0	0	0	0	0	0	0	0	0	0	0	0	0.5	1.595	0	0	0	0	0	0	0	0	0	0	0	0	0	0	0	0	0	0	0	0	0	0	0	0	11.1111	0.0555556
Q96A22	Uncharacterized protein C11orf52 OS=Homo sapiens GN=C11orf52 PE=1 SV=2	C11orf52	2	9.41	13.9	0	0	0	0	0	0	0	0	2	5.645	0.5	1.455	0.5	2.085	1	3.37	0	0	0	0	0	0	0	0	1	3.695	0	0	0	0	1	2.885	1	2.89	1	2.835	0	0	0	0	0.5	1.18	44.4444	0.444444
Q9H0W9	Ester hydrolase C11orf54 OS=Homo sapiens GN=C11orf54 PE=1 SV=1	C11orf54	2	6.7	35.1	0	0	0	0	0	0	0	0	0	0	0	0	0	0	0	0	0	0	0	0	0	0	0	0	0	0	0	0	0	0	2	5.05	2	5.06	0	0	0	0	0	0	3.5	12.225	0	0
F8VQD4	Overexpressed in colon carcinoma 1 protein (Fragment) OS=Homo sapiens GN=C12orf75 PE=1 SV=2	C12orf75	1	7.84	9.3	0	0	0	0	0	0	0	0	0	0	0	0	0	0	0	0	0	0	0	0	0	0	0	0	0	0	0	0	0	0	1	2.55	0	0	0	0	0	0	0	0	0	0	0	0
A0A0A0MT71	UPF0764 protein C16orf89 OS=Homo sapiens	C16orf89	9	5.99	48.8	2.5	6.65	0	0	5	13.5	0	0	9	26.995	1.5	4.255	9.5	29.845	14.5	42.66	0	0	0	0	1.5	3.8	6.5	16.69	1	2.065	6	16.78	0.5	1.02	0	0	2	4.5	1.5	3.24	0	0	0	0	0	0	66.6667	4.66667
Q9BXJ0	Complement C1q tumor necrosis factor-related protein 5 OS=Homo sapiens GN=C1QTNF5 PE=1 SV=1	C1QTNF5	2	6.54	25.3	0	0	0	0	0	0	0	0	0	0	0	0	1.5	3.305	0	0	0	0	0	0	0	0	0	0	0	0	0	0	0	0	0	0	0	0	0.5	1.13	0	0	0	0	0	0	11.1111	0.166667
Q9NZP8	Complement C1r subcomponent-like protein OS=Homo sapiens GN=C1RL PE=1 SV=2	C1RL	9	7.2	53.5	14	47.035	10	30.09	6	19.395	8.5	29.17	2	6.795	8.5	31.895	14.5	57.06	13.5	51.77	12	42.62	11.5	40.195	9.5	36.055	7.5	24.26	8.5	33.825	7	26.605	8	34.325	8	28.025	16.5	64.825	8.5	33.645	8	24.92	8	22.725	8.5	27.04	100	9.88889
P09871	Complement C1s subcomponent OS=Homo sapiens GN=C1S PE=1 SV=1	C1S	1	4.96	76.6	0	0	0	0	0	0	0	0	0.5	1.85	0.5	1.595	0	0	0	0	0	0	0	0	0.5	1.88	0.5	1.275	2	7.965	0	0	0	0	0	0	0	0	0	0	0	0	0	0	0	0	22.2222	0.111111
C9J442	Uncharacterized protein C22orf46 OS=Homo sapiens GN=C22orf46 PE=2 SV=1	C22orf46	1	8.51	27.5	0	0	0	0	0	0	0	0	0	0	0	0	0	0	0	0	0	0	0	0	0	0	0	0	0	0	0	0	0.5	1.27	0	0	0	0	0	0	0	0	0	0	0	0	0	0
P01024	Complement C3 OS=Homo sapiens GN=C3 PE=1 SV=2	C3	72	6.4	187	53.5	188.765	10.5	30.315	13.5	42.74	13.5	40.435	17	52.815	6.5	24.77	18.5	65.505	68.5	240.91	7.5	20.465	4	11.465	11.5	32.935	24	77.36	19	63.43	1	2.655	5	14.875	21	64.625	22	71.98	57.5	203.98	73	239.325	86	280.73	267	1032.87	100	23.2222
A0A140TA32	Complement C4-A OS=Homo sapiens GN=C4A PE=1 SV=1	C4A	47	7.12	187.6	46.5	177.425	29	121.2	28	108.025	43	163.08	21	74.585	32	127.655	23	100.33	38	151.98	7	24.3	18.5	78.545	5.5	21.025	18.5	64.17	11.5	45.08	18.5	74.475	18.5	70.06	23	76.59	42	156.025	29	105.685	35	104.595	56.5	194.635	121	471.875	100	29.7222
P0C0L5	Complement C4-B OS=Homo sapiens GN=C4B PE=1 SV=2	C4B	51	7.27	192.6	53.5	207.99	30	124.825	28	110.515	46.5	180.27	25	92.23	34.5	144.375	28	127.075	46	188.365	8.5	28.28	21	94.305	7	28.06	23	83.115	16	61.74	19.5	84.25	23	87.215	25	84.61	42	157.64	33	119.655	37	111.745	58	201.805	128.5	500.865	100	33.3333
P01031	Complement C5 OS=Homo sapiens GN=C5 PE=1 SV=4	C5	9	6.52	188.2	1.5	4.44	0	0	0	0	0	0	0	0	0	0	0	0	0.5	1.255	0	0	0	0	0	0	0	0	0	0	0	0	0	0	0	0	0	0	0	0	0	0	0	0	11	27.585	22.2222	0.222222
P13671	Complement component C6 OS=Homo sapiens GN=C6 PE=1 SV=3	C6	1	6.76	104.7	0	0	0	0	0	0	0	0	0	0	0	0	0	0	0	0	0	0	0	0	0	0	0	0	0	0	0	0	0	0	0	0	0	0	0	0	0	0	0	0	1	3.035	0	0
Q7Z4R8	UPF0669 protein C6orf120 OS=Homo sapiens GN=C6orf120 PE=1 SV=1	C6orf120	2	4.84	20.8	2	6.865	0	0	0.5	1.315	0	0	2.5	7.48	1	3.795	2.5	14.235	2	9.755	1.5	7.29	1	3.98	1.5	6.395	1	3.22	1.5	8.055	1.5	6.035	2	8.885	0	0	0	0	0	0	0	0	0	0	0	0	77.7778	1.33333
Q5T0Z8	Uncharacterized protein C6orf132 OS=Homo sapiens GN=C6orf132 PE=1 SV=4	C6orf132	1	9.45	124	0	0	0	0	0	0	0	0	0	0	0	0	0	0	0	0	1	1.125	0	0	0	0	0	0	0	0	0	0	0	0	0	0	0	0	0	0	0	0	0	0	0	0	11.1111	0.111111
P10643	Complement component C7 OS=Homo sapiens GN=C7 PE=1 SV=2	C7	2	6.48	93.5	0.5	1.75	0	0	0	0	0	0	0	0	0	0	0	0	0	0	0	0	0	0	0	0	0	0	0	0	0	0	0	0	0	0	0	0	0	0	0.5	1.285	0	0	2.5	6.685	11.1111	0.0555556
P07358	Complement component C8 beta chain OS=Homo sapiens GN=C8B PE=1 SV=3	C8B	2	8.13	67	0	0	0	0	0	0	0	0	0	0	0	0	0	0	0	0	0	0	0	0	0	0	0	0	0	0	0	0	0	0	0	0	0	0	0	0	0.5	1.11	0	0	2	6.34	0	0
P07360	Complement component C8 gamma chain OS=Homo sapiens GN=C8G PE=1 SV=3	C8G	3	8.31	22.3	0	0	0	0	0	0	0	0	1	3.12	0	0	0	0	0	0	0	0	0	0	0	0	0.5	1.365	0	0	0	0	0	0	0	0	0	0	2	5.375	1	2.925	0	0	2.5	7.085	11.1111	0.111111
P02748	Complement component C9 OS=Homo sapiens GN=C9 PE=1 SV=2	C9	8	5.59	63.1	0.5	1.42	1.5	3.66	4	12.13	7	21.26	1	3.055	1	2.65	2	6.6	2.5	7.77	0.5	1.38	0	0	3	8.44	2	5.12	0.5	1.535	0	0	1.5	4.715	0.5	1.145	1.5	4.06	2	5.865	4.5	11.74	4	10.055	6	18.495	100	2.22222
P00915	Carbonic anhydrase 1 OS=Homo sapiens GN=CA1 PE=1 SV=2	CA1	2	7.12	28.9	0	0	0	0	0	0	0	0	0	0	0	0	0	0	0	0	0.5	1.79	0	0	0	0	0	0	0	0	0	0	0	0	0	0	0	0	0	0	0	0	1	1.165	0	0	11.1111	0.0555556
O43570	Carbonic anhydrase 12 OS=Homo sapiens GN=CA12 PE=1 SV=1	CA12	1	7.23	39.4	0	0	0	0	0	0	0	0	0.5	1.115	1	2.535	0	0	0	0	0	0	0	0	0	0	0	0	0	0	0	0	0	0	0	0	0	0	0	0	0	0	0	0	0	0	22.2222	0.166667
P00918	Carbonic anhydrase 2 OS=Homo sapiens GN=CA2 PE=1 SV=2	CA2	8	7.4	29.2	3	9.8	6.5	19.275	2	5.285	4.5	12.025	3.5	10.4	5.5	16.01	5.5	17.675	5	16.265	5.5	16.235	3	9.88	3	7.625	2.5	6.175	3	8.515	1	2.685	2.5	8.48	5.5	17.01	5	15.985	3.5	10.485	9.5	25.67	5.5	16.165	7	21.43	100	4.55556
Q9Y376	Calcium-binding protein 39 OS=Homo sapiens GN=CAB39 PE=1 SV=1	CAB39	1	6.89	39.8	0	0	0	0	0	0	0	0	0	0	0	0	0	0	0	0	0	0	0	0	0	0	0	0	0	0	0	0	0	0	0	0	0	0	0.5	1.195	0	0	0	0	0	0	0	0
H7C549	Voltage-dependent L-type calcium channel subunit alpha-1F (Fragment) OS=Homo sapiens GN=CACNA1F PE=4 SV=1	CACNA1F	1	5.2	13.1	0	0	0	0	0	0	0	0	0.5	1.015	1	1.01	0	0	0	0	0	0	0	0	0	0	0	0	0	0	0	0	0	0	0	0	0	0	0	0	0	0	0	0	0	0	22.2222	0.166667
P54289	Voltage-dependent calcium channel subunit alpha-2/delta-1 OS=Homo sapiens GN=CACNA2D1 PE=1 SV=3	CACNA2D1	2	5.27	124.5	0	0	0	0	0	0	0	0	0.5	1.63	0	0	0	0	0	0	0	0	0	0	0.5	1.39	0	0	0	0	0.5	1.42	0	0	0	0	2	4.73	0	0	0	0	0	0	0.5	1.265	11.1111	0.0555556
X5DQS5	Cell adhesion molecule 1 (Fragment) OS=Homo sapiens GN=CADM1 PE=1 SV=1	CADM1	4	4.89	48.6	0	0	0	0	0.5	1.855	1.5	5.99	1	5.98	0	0	8.5	45.69	1	3.77	6	27.48	4	18.045	8.5	36.18	6	25.835	9.5	46.155	6	28.625	8.5	41.1	0	0	0	0	0	0	0	0	0	0	0	0	66.6667	2.05556
Q8N3J6	Cell adhesion molecule 2 OS=Homo sapiens GN=CADM2 PE=2 SV=1	CADM2	1	5.33	47.5	0	0	0	0	0	0	0	0	0	0	0	0	0	0	0	0	0	0	0	0	0	0	0.5	1.06	0	0	0	0	0	0	0	0	0	0	0	0	0	0	0	0	0	0	0	0
Q8N126	Cell adhesion molecule 3 OS=Homo sapiens GN=CADM3 PE=1 SV=1	CADM3	1	6.09	43.3	0	0	0	0	0	0	0	0	0	0	1	2.475	0	0	0	0	0	0	0	0	0	0	0	0	0	0	0	0	0	0	0	0	0	0	1	2.955	0	0	0	0	0	0	11.1111	0.111111
Q8NFZ8	Cell adhesion molecule 4 OS=Homo sapiens GN=CADM4 PE=1 SV=1	CADM4	4	6.3	42.8	10.5	41.86	16	56.705	13	46.425	11.5	41.145	10	41.305	10	37.875	17.5	67.995	15.5	58.845	15	53.93	10	39.81	13.5	45.015	8.5	31.26	19	71.985	16	62.53	15.5	56.315	3.5	11.605	3.5	12.9	4	15.235	3	10.685	1	2.48	0.5	1.49	100	13.2222
P05937	Calbindin OS=Homo sapiens GN=CALB1 PE=1 SV=2	CALB1	9	4.83	30	0.5	1.13	4.5	10.86	0	0	0	0	1.5	4.475	1.5	3.33	7.5	30.69	3	9.66	1.5	5.045	2	4.74	11	32.385	1	2.495	4.5	13.705	1	2.215	6.5	18.665	0	0	0	0	0	0	0	0	0	0	0.5	1.2	77.7778	2.22222
P01258	Calcitonin OS=Homo sapiens GN=CALCA PE=1 SV=2	CALCA	1	6.52	15.5	0	0	0	0	0	0	0	0	0	0	0	0	0	0	0	0	0	0	0	0	1	2.765	0	0	0	0	0	0	0	0	0	0	0	0	0	0	0	0	0	0	0	0	0	0
E7EMB3	Calmodulin OS=Homo sapiens GN=CALM2 PE=1 SV=1	CALM2	1	4.56	21.7	0	0	0	0	0	0	0	0	0	0	0	0	0.5	1.32	0	0	0	0	0	0	0.5	1.1	0.5	1.13	0	0	0	0	3	10.66	0	0	0	0	0	0	0	0	0	0	0	0	11.1111	0.0555556
P27797	Calreticulin OS=Homo sapiens GN=CALR PE=1 SV=1	CALR	4	4.44	48.1	1	2.605	0	0	0	0	0	0	2	2.195	0	0	0.5	1.075	1	1.465	0.5	1.415	0.5	0	0	0	0	0	1	2.915	0.5	1.2	0	0	1	2.175	0	0	0	0	0	0	0	0	0	0	55.5556	0.555556
O43852	Calumenin OS=Homo sapiens GN=CALU PE=1 SV=2	CALU	1	4.64	37.1	0	0	0	0	0	0	0	0	0	0	0	0	0	0	0	0	0	0	0	0	0	0	0	0	0	0	0	0	0.5	1.26	0	0	0	0	0	0	0	0	0	0	0	0	0	0
J3KNB4	Cathelicidin antimicrobial peptide OS=Homo sapiens GN=CAMP PE=1 SV=1	CAMP	1	9.41	19.6	0	0	0	0	0	0	0	0	0	0	0	0	2	4.765	1.5	3.505	0	0	0	0	0	0	0	0	0	0	0	0	0	0	0	0	0	0	0	0	0	0	0	0	0	0	22.2222	0.388889
Q8WVQ1	Soluble calcium-activated nucleotidase 1 OS=Homo sapiens GN=CANT1 PE=1 SV=1	CANT1	8	6.09	44.8	0	0	0	0	0	0	0	0	1	2.22	0	0	1	3.06	0.5	2.005	0	0	0	0	0.5	1.39	0	0	0.5	1.855	0.5	1.38	0	0	1	2.755	2.5	5.94	0.5	1.02	1	2.085	0	0	0	0	33.3333	0.277778
Q01518	Adenylyl cyclase-associated protein 1 OS=Homo sapiens GN=CAP1 PE=1 SV=5	CAP1	1	8.06	51.9	0	0	0	0	0	0	0	0	0	0	0	0	2	6.015	0.5	1.06	0	0	0	0	0	0	0	0	0	0	0	0	0	0	0	0	0	0	0	0	0	0	0	0	0	0	22.2222	0.277778
P40121	Macrophage-capping protein OS=Homo sapiens GN=CAPG PE=1 SV=2	CAPG	3	6.19	38.5	0	0	0	0	0	0	0	0	0	0	0	0	3	11.275	0	0	0	0	0	0	0	0	0	0	0	0	1.5	3.72	0	0	1	2.675	0	0	0	0	0	0	0	0	0	0	11.1111	0.333333
P07384	Calpain-1 catalytic subunit OS=Homo sapiens GN=CAPN1 PE=1 SV=1	CAPN1	2	5.67	81.8	0	0	0	0	0	0	0	0	0	0	0	0	0	0	0	0	0	0	0	0	0	0	0	0	0	0	0	0	0	0	0	0	0	0	0	0	0	0	0	0	1	2.115	0	0
E7EV01	Calpain-5 OS=Homo sapiens GN=CAPN5 PE=1 SV=2	CAPN5	1	7.94	77.4	0	0	0	0	0	0	0	0	0	0	0	0	0	0	0	0	0	0	0	0	0	0	0	0	0	0	0	0	0	0	1	2.815	0	0	0	0	0	0	0	0	0	0	0	0
Q9Y6W3	Calpain-7 OS=Homo sapiens GN=CAPN7 PE=1 SV=1	CAPN7	9	7.65	92.6	1	2.2	0	0	0	0	0	0	1.5	3.78	1	2.62	2	4.88	0	0	0	0	0.5	1.105	0	0	0	0	0.5	1	1.5	3.21	0	0	5.5	14.56	1.5	3.475	4	12.01	1	2.52	0.5	1.14	2.5	6.28	44.4444	0.611111
P47755	F-actin-capping protein subunit alpha-2 OS=Homo sapiens GN=CAPZA2 PE=1 SV=3	CAPZA2	1	5.85	32.9	0	0	0	0	0	0	0	0	0	0	0	0	1	2.32	0	0	0	0	0	0	0	0	0	0	0	0	0	0	0	0	0	0	0	0	0	0	0	0	0	0	0	0	11.1111	0.111111
P31944	Caspase-14 OS=Homo sapiens GN=CASP14 PE=1 SV=2	CASP14	4	5.58	27.7	0	0	0.5	1.405	0	0	0	0	2.5	7.87	0	0	0.5	1.915	0	0	3.5	12.615	5.5	19.5	0	0	0.5	1.335	0	0	0	0	0	0	0	0	0	0	0	0	0	0	0	0	0	0	44.4444	0.777778
P16152	Carbonyl reductase [NADPH] 1 OS=Homo sapiens GN=CBR1 PE=1 SV=3	CBR1	3	8.32	30.4	0	0	0	0	0	0	0.5	1.605	0	0	0	0	1	4.605	2	8.865	0	0	0	0	0	0	0	0	0	0	0	0	0.5	1.765	0	0	0	0	3	11.42	1.5	5.49	0.5	1.395	1	3.205	33.3333	0.388889
Q96EE4	Coiled-coil domain-containing protein 126 OS=Homo sapiens GN=CCDC126 PE=2 SV=2	CCDC126	1	9.88	15.7	0	0	0	0	0	0	0	0	0	0	0	0	0.5	1.42	0	0	1	2.87	0	0	3	7.3	0	0	1	3.01	1.5	3.99	0	0	0	0	0	0	0	0	0	0	0	0	0	0	22.2222	0.166667
P40227	T-complex protein 1 subunit zeta OS=Homo sapiens GN=CCT6A PE=1 SV=3	CCT6A	1	6.68	58	0	0	0	0	0	0	0	0	0	0	0	0	3	10.68	0	0	0	0	0	0	0	0	0	0	0	0	0	0	0	0	0	0	0	0	0	0	0	0	0	0	0	0	11.1111	0.333333
P08571	Monocyte differentiation antigen CD14 OS=Homo sapiens GN=CD14 PE=1 SV=2	CD14	13	6.23	40.1	54	234.34	54.5	223.605	33	125.35	103	393.13	35	134.835	34	127.18	48	220.67	55.5	238.575	54	216.8	50.5	207.915	30	111.905	39.5	145.235	38.5	148.17	52.5	221.42	25	100.22	23	69.84	56	197.325	38.5	146.84	32.5	130.455	60	221.09	40.5	130.845	100	52.3333
A0A087WVM2	CD177 antigen OS=Homo sapiens	CD177	1	6.01	46.4	0	0	0	0	0	0	0	0	0	0	0	0	0	0	0	0	0	0	0	0	0	0	0	0	1	2.19	0	0	0	0	0	0	0	0	0	0	0	0	0	0	0	0	0	0
P41217	OX-2 membrane glycoprotein OS=Homo sapiens GN=CD200 PE=1 SV=4	CD200	2	8.51	31.2	0	0	0	0	0	0	0	0	0	0	0	0	0.5	1.525	0	0	1.5	3.815	0.5	1.05	0	0	0	0	0	0	0.5	1.115	2	4.96	0	0	0	0	0	0	0	0	0	0	0	0	22.2222	0.222222
Q9HCU0	Endosialin OS=Homo sapiens GN=CD248 PE=1 SV=1	CD248	6	5.35	80.8	3.5	9.545	2	4.58	3	7.24	1	2.25	0.5	1.72	4.5	12.815	2.5	6.65	3	7.955	4.5	13.365	8	22.22	6	16.47	7.5	19.445	9.5	26.245	7	20.37	3	7.025	2	4.97	1	2.245	3	8.665	1.5	3.365	3.5	9.325	0	0	100	2.72222
Q5ZPR3	CD276 antigen OS=Homo sapiens GN=CD276 PE=1 SV=1	CD276	2	4.91	57.2	2	9.82	0	0	3	11.82	1.5	5.725	2.5	12.295	3.5	15.65	6.5	33.74	0	0	4	19.855	3.5	16.805	6	27.5	4	17.02	4.5	23.51	4.5	23.37	7.5	37.97	0.5	1.325	0	0	0	0	0	0	1	2.79	0	0	77.7778	2.55556
Q9Y5K6	CD2-associated protein OS=Homo sapiens GN=CD2AP PE=1 SV=1	CD2AP	1	6.4	71.4	0	0	0	0	0	0	0	0	0	0	0	0	0	0	0	0	0	0	0	0	0	0	0	0	0	0	0	0	0	0	0	0	0	0	0.5	1.27	0	0	0	0	0	0	0	0
Q496F6	CMRF35-like molecule 2 OS=Homo sapiens GN=CD300E PE=1 SV=2	CD300E	1	8	22.9	0	0	0	0	0	0	0	0	0.5	1.16	0.5	1.18	1.5	4.16	0	0	0	0	0.5	1.09	0.5	1.255	1.5	3.6	1	2.895	0	0	1.5	4.31	0	0	0	0	0	0	0	0	0	0	0	0	33.3333	0.277778
K7EL06	CMRF35-like molecule 9 OS=Homo sapiens GN=CD300LG PE=1 SV=1	CD300LG	3	5.36	16.8	3.5	14.78	0	0	2	6.06	0	0	2.5	10.84	4	17.515	6.5	26.885	3	12.135	5	18.325	1.5	4.785	2	7.135	2	6.525	4	16.435	3	11.25	2.5	11.2	0	0	0	0	0.5	1.625	0	0	0	0	0	0	77.7778	2.94444
Q6UXG3	CMRF35-like molecule 9 OS=Homo sapiens GN=CD300LG PE=1 SV=2	CD300LG	2	5.92	36	2	10.845	2	8.34	2	9.05	0	0	2.5	10.46	3	14.94	5	21.62	2	10.58	3	16.28	3.5	17.845	4	20.93	2	8.32	3.5	18.4	3.5	18.105	4	21.955	0	0	0	0	0	0	0	0	0	0	0	0	88.8889	2.38889
P20138	Myeloid cell surface antigen CD33 OS=Homo sapiens GN=CD33 PE=1 SV=2	CD33	5	8.38	39.8	0	0	0	0	0	0	1	3.87	0.5	1.32	0	0	0	0	0	0	3.5	11.665	0	0	0.5	1.57	1	3.22	0.5	1.585	1	3.74	0	0	0	0	1	2.34	0	0	0	0	0	0	0	0	33.3333	0.555556
P16070	CD44 antigen OS=Homo sapiens GN=CD44 PE=1 SV=3	CD44	3	5.33	81.5	0.5	1.265	0	0	1.5	4.035	0.5	1.14	0.5	1.77	0	0	2.5	8.805	0	0	10.5	34.12	10	31.33	15	48.475	7.5	21	4	12.275	8.5	31.775	17	60.985	0.5	1.005	0	0	0	0	1	2.605	0	0	0	0	66.6667	1.77778
Q86UZ1	CD44 antigen OS=Homo sapiens GN=CD44 PE=1 SV=1	CD44	2	7.21	8.9	0	0	0	0	0.5	1	0	0	0	0	0	0	0.5	1.185	0	0	2	4.24	0.5	1.01	2.5	5.23	2.5	5.205	1.5	3.25	0.5	1.075	5.5	12.205	0	0	0	0	0	0	0.5	1.005	0	0	0	0	33.3333	0.333333
Q08722	Leukocyte surface antigen CD47 OS=Homo sapiens GN=CD47 PE=1 SV=1	CD47	1	7.21	35.2	0	0	0	0	0	0	0	0	0	0	0	0	0	0	0	0	0	0	0	0	0	0	0	0	0	0	0	0	0.5	1.02	0	0	0	0	0	0	0	0	0	0	0	0	0	0
H7BY55	Complement decay-accelerating factor OS=Homo sapiens GN=CD55 PE=1 SV=2	CD55	1	8.78	58.9	0	0	0	0	0	0	0	0	0	0	0	0	0	0	0	0	0	0	1	2.47	0.5	1.15	0	0	0	0	0.5	1.19	2	4.68	0	0	0	0	0	0	0	0	0	0	0	0	0	0
P19256	Lymphocyte function-associated antigen 3 OS=Homo sapiens GN=CD58 PE=1 SV=1	CD58	2	6.76	28.1	0	0	0	0	0	0	0	0	0	0	0	0	0	0	0	0	1.5	4.655	1.5	4.075	1	3.07	1.5	4.18	0	0	0	0	1	2.99	0	0	0	0	0	0	0	0	0	0	0	0	11.1111	0.166667
P09564	T-cell antigen CD7 OS=Homo sapiens GN=CD7 PE=1 SV=1	CD7	3	7.27	25.4	11.5	51.68	5	24.11	9.5	45.685	7.5	39.58	10	45.755	7	31.295	11.5	61.705	6	31.735	10	50.435	15	74.11	14	70.22	8.5	35.53	13.5	68.135	13	68.605	11	58.19	2	6.565	0	0	1.5	7.22	0	0	0	0	0.5	1.385	100	8.66667
Q9UIB8	SLAM family member 5 OS=Homo sapiens GN=CD84 PE=1 SV=1	CD84	6	7.06	38.8	3	16.74	5	23.555	6.5	31.565	5	25.175	5	26.215	5.5	26.085	8.5	42.545	6.5	31.645	11.5	55.295	7.5	40.47	8.5	41.465	7	32.15	12.5	57.18	12.5	60.625	10	48.525	0.5	1.85	2	8.665	3.5	16.145	1.5	6.43	0.5	1.295	2	7.805	100	6.27778
G8JLH6	Tetraspanin (Fragment) OS=Homo sapiens GN=CD9 PE=1 SV=1	CD9	2	6.52	25.4	1	3.24	0.5	1.86	2	6.835	1.5	5.78	1	4.38	1	2.92	2.5	11.345	3	11.865	1.5	6.855	1.5	5.465	1	4.135	1.5	5.685	1	4.295	2	8.92	0	0	2.5	8.21	2.5	7.38	2	7.515	2	6.22	2.5	7.33	0	0	100	1.55556
P60953	Cell division control protein 42 homolog OS=Homo sapiens GN=CDC42 PE=1 SV=2	CDC42	3	6.55	21.2	1	2.655	3	8.435	0.5	1.015	1	2.27	1.5	3.185	1.5	3.725	3.5	10.065	1.5	3.875	2.5	5.745	0.5	1.04	0	0	0	0	2.5	5.505	1.5	3.595	3.5	8.775	3	6.83	1.5	3.775	4.5	10.905	0	0	0	0	2.5	7.09	100	1.77778
A0A087WXI5	Cadherin-1 OS=Homo sapiens	CDH1	3	4.79	100	4.5	15.225	2	6.19	11.5	38.68	17.5	62.465	12	36.665	16	58.615	9	36.2	4	14.69	8.5	30.665	0	0	17	62.755	19.5	66.325	18	69.535	25.5	107.44	10.5	39.075	0	0	10	33.26	0	0	0	0	0.5	1.13	2.5	6.885	100	9.44444
P55287	Cadherin-11 OS=Homo sapiens GN=CDH11 PE=2 SV=2	CDH11	16	4.91	87.9	9	33.43	4	16.595	6	23.85	16.5	66.71	6	25.07	18	69.25	6	23.875	7.5	32.55	7.5	28.08	22	88.65	2.5	7.17	11	38.04	2.5	8.76	6	30.01	0	0	0.5	1.365	11.5	34.32	1	2.635	10.5	29.185	30	92.16	1	2.825	100	8.94444
P55290	Cadherin-13 OS=Homo sapiens GN=CDH13 PE=1 SV=1	CDH13	8	4.98	78.2	3	9.325	0.5	1.805	9.5	28.905	8.5	27.51	9	28.73	10.5	35.405	5.5	19.02	6	20.285	13.5	44.15	18	55.9	15	46.365	9	26.42	16	55.72	17.5	61.76	10	31.17	1	2.3	1.5	3.875	0	0	2	4.665	6	17.805	0	0	100	7.33333
P55291	Cadherin-15 OS=Homo sapiens GN=CDH15 PE=1 SV=1	CDH15	11	4.98	88.9	12	44.065	0	0	0	0	0	0	5	15.08	2.5	6.565	1	2.965	7.5	27.395	3	9.615	3	9.395	0	0	1	2.445	1	2.64	1	2.89	1	3.325	1	3.05	11	33.645	1.5	3.72	2	5.68	7	17.525	0.5	1.035	66.6667	3.44444
O75309	Cadherin-16 OS=Homo sapiens GN=CDH16 PE=2 SV=1	CDH16	7	4.96	89.9	1	3.22	0	0	0	0	0.5	1.05	1	2.89	1	2.825	0	0	0	0	0	0	0	0	0	0	0	0	0.5	1.03	0.5	1.075	0	0	0.5	0	1.5	4.045	3	8.105	0	0	2	4.89	0	0	44.4444	0.388889
Q9H159	Cadherin-19 OS=Homo sapiens GN=CDH19 PE=2 SV=1	CDH19	1	4.73	86.9	0	0	0	0	0	0	0	0	0	0	1	2.275	0	0	0	0	0	0	0	0	0	0	0	0	0	0	0	0	0	0	0	0	0	0	0	0	0	0	0	0	0	0	11.1111	0.111111
P19022	Cadherin-2 OS=Homo sapiens GN=CDH2 PE=1 SV=4	CDH2	9	4.81	99.7	5	14.855	0	0	16.5	50.89	10.5	34.11	3	10.18	8.5	27.755	11	49.165	0	0	24	90.175	11.5	42.24	20	66.75	5	20.3	21	79.05	22	86.735	23	82.495	0	0	0	0	0	0	0	0	0	0	0	0	77.7778	8.72222
A0A0A0MQS6	Cadherin-23 OS=Homo sapiens	CDH23	1	4.67	369.7	0	0	0	0	0	0	0	0	0	0	0	0	0	0	0	0	0	0	0	0	0	0	0	0	0	0	0.5	1.035	0	0	0	0	0	0	0	0	0	0	0	0	0	0	0	0
P22223	Cadherin-3 OS=Homo sapiens GN=CDH3 PE=1 SV=2	CDH3	1	4.75	91.4	1	2.805	0	0	0	0	2	6.35	0	0	0	0	0	0	0	0	0	0	0.5	1.405	0	0	0	0	0	0	0	0	0	0	0	0	0	0	0	0	0	0	0	0	0	0	22.2222	0.333333
P55285	Cadherin-6 OS=Homo sapiens GN=CDH6 PE=1 SV=1	CDH6	8	4.93	88.3	1	3.295	0.5	1.16	0	0	1.5	3.675	1	2.525	6.5	18.45	0	0	2.5	7.955	5	16.02	4	11.92	1	2.56	4.5	11.05	1.5	4.245	5	15.24	1	2.56	0	0	0.5	1.15	0	0	0	0	0	0	0	0	77.7778	2
P55286	Cadherin-8 OS=Homo sapiens GN=CDH8 PE=2 SV=2	CDH8	3	4.7	88.2	0	0	0	0	0	0	0	0	0	0	2	6.505	0	0	0	0	0.5	1.515	1.5	4.105	0	0	0	0	0	0	0	0	0	0	0	0	0	0	0	0	0	0	1.5	5.02	0	0	22.2222	0.277778
Q9BYE9	Cadherin-related family member 2 OS=Homo sapiens GN=CDHR2 PE=1 SV=2	CDHR2	12	4.5	141.5	0	0	1.5	3.985	5	14.24	4.5	12.805	2	4.835	6.5	16.545	0	0	0.5	1.32	4	11.22	13.5	40.535	6	15.945	3.5	8.765	4.5	13.975	4.5	13.51	3.5	10.015	0	0	1	2.2	0	0	0	0	0	0	0	0	77.7778	2.66667
A0A0G2JMW3	Cadherin-related family member 5 OS=Homo sapiens GN=CDHR5 PE=1 SV=1	CDHR5	6	4.91	88.1	1	2.685	0	0	6	15.815	0	0	5	14.515	5	15.255	13.5	48.925	8	25.635	3.5	10.755	0.5	1.385	11.5	35.645	0.5	1.035	5.5	15.73	6.5	18.06	6	19.255	3.5	8.68	1.5	3.385	1.5	3.985	0	0	0	0	0	0	77.7778	4.66667
A0A024R0K5	Carcinoembryonic antigen-related cell adhesion molecule 5 OS=Homo sapiens	CEACAM5	1	5.69	76.7	0	0	0	0	0	0	0	0	0	0	0	0	0.5	1.69	0	0	0	0	0	0	0	0	0	0	0	0	0	0	0	0	0	0	0	0	0	0	0	0	0	0	0	0	11.1111	0.0555556
P40199	Carcinoembryonic antigen-related cell adhesion molecule 6 OS=Homo sapiens GN=CEACAM6 PE=1 SV=3	CEACAM6	1	5.82	37.2	0	0	0	0	0	0	0	0	0	0	0	0	0	0	0	0	0	0	0	0	0	0	0	0	0	0	0	0	0.5	1.61	0	0	0	0	0	0	0	0	0	0	0	0	0	0
P31997	Carcinoembryonic antigen-related cell adhesion molecule 8 OS=Homo sapiens GN=CEACAM8 PE=1 SV=2	CEACAM8	2	7.39	38.1	3.5	13.365	3	11.015	3.5	12.16	4.5	16.615	6.5	30.36	5	20.32	7	33.485	1.5	4.765	2	7.55	0	0	4	15.07	6	23.165	7	28.585	2	8.81	5.5	25.03	0	0	0	0	1.5	6.48	0	0	0	0	0	0	100	4.05556
X6R868	Bile salt-activated lipase OS=Homo sapiens GN=CEL PE=1 SV=1	CEL	24	5.34	79.6	31.5	105.715	23.5	75.015	22.5	70.545	19	62.395	18.5	67.615	30.5	108.12	19.5	73.885	27.5	100.03	18	58.895	12.5	37.375	7.5	22.3	23	73.34	27	95.9	18	57.11	23.5	77.44	22	69.32	38.5	133.555	26	100.705	13.5	36.125	25.5	77.335	71.5	254.835	100	23.3889
P11597	Cholesteryl ester transfer protein OS=Homo sapiens GN=CETP PE=1 SV=2	CETP	10	6.09	54.7	2.5	8.015	2	5.4	0.5	1.415	4	12.79	3	9.735	2	4.03	0.5	1.905	2	7.175	3	10.94	0.5	1.34	0	0	2.5	6.39	0	0	5	17.02	0	0	0	0	7	22.11	10	40.455	0.5	1.065	4.5	10.88	2	4.94	100	2.16667
K7ERG9	Complement factor D OS=Homo sapiens GN=CFD PE=1 SV=1	CFD	2	7.25	27.8	0	0	0	0	0	0	0	0	0	0	0	0	0	0	0	0	0	0	0	0	0	0	0	0	0	0	0	0	0	0	0	0	0.5	0	1.5	5.465	0	0	0	0	0.5	0	0	0
P08603	Complement factor H OS=Homo sapiens GN=CFH PE=1 SV=4	CFH	2	6.61	139	0	0	0	0	0	0	0	0	1	2.795	0	0	0	0	0.5	1.12	0	0	0	0	0	0	0	0	0	0	0	0	0	0	0	0	1.5	3.51	0	0	0	0	0	0	0	0	22.2222	0.166667
Q03591	Complement factor H-related protein 1 OS=Homo sapiens GN=CFHR1 PE=1 SV=2	CFHR1	2	7.39	37.6	0	0	0	0	0	0	0	0	1	2.795	0.5	1.115	0	0	0	0	0	0	0	0	0	0	0	0	0	0	0	0	0	0	0	0	1.5	3.51	0	0	0	0	0	0	0	0	22.2222	0.166667
E7ETH0	Complement factor I OS=Homo sapiens GN=CFI PE=1 SV=1	CFI	8	7.59	66.6	7	15.39	8	20.425	4.5	9.635	6.5	15.555	8	20.76	8	23.03	7.5	19.96	8.5	23.64	6	14.635	4	10.08	4.5	9.59	7.5	18.025	7	20.26	8.5	23.52	4	9.99	0	0	6.5	20.185	5.5	16.07	1.5	3.365	0	0	0.5	1.025	100	7.11111
E9PK25	Cofilin-1 OS=Homo sapiens GN=CFL1 PE=1 SV=1	CFL1	4	8.34	22.7	1.5	4.24	0	0	0	0	2	6.22	0	0	2	6.69	3	12.475	0.5	1.975	1.5	4.315	1.5	3.48	0.5	1.49	0	0	0	0	0.5	1.305	0	0	3	10.43	1.5	3.81	1	3.36	1.5	3.83	0.5	1.17	2.5	8.26	66.6667	1.16667
O14646	Chromodomain-helicase-DNA-binding protein 1 OS=Homo sapiens GN=CHD1 PE=1 SV=2	CHD1	1	7.14	196.6	0.5	1.405	0	0	0	0	0	0	0	0	0	0	0	0	0	0	0	0	0	0	0	0	0	0	0	0	0	0	0	0	0	0	0	0	0	0	0	0	0	0	0	0	11.1111	0.0555556
P10645	Chromogranin-A OS=Homo sapiens GN=CHGA PE=1 SV=7	CHGA	1	4.6	50.7	0	0	0	0	0	0	0	0	0.5	2.47	0	0	0	0	0	0	0	0	2.5	16.32	1	5.48	3	20.81	2.5	13.495	2.5	15.9	3.5	22.465	0	0	0	0	0	0	0	0	0	0	0	0	11.1111	0.0555556
P05060	Secretogranin-1 OS=Homo sapiens GN=CHGB PE=1 SV=2	CHGB	1	5.07	78.2	0	0	0.5	1.075	0	0	0	0	1.5	4.305	0.5	1.31	0	0	1	3.355	1	2.82	1	2.825	0	0	0.5	1.245	0.5	1.61	1	3.165	0	0	1.5	3.78	0	0	0.5	1.085	1	2.47	0	0	1	2.22	55.5556	0.5
P36222	Chitinase-3-like protein 1 OS=Homo sapiens GN=CHI3L1 PE=1 SV=2	CHI3L1	1	8.46	42.6	0	0	0	0	0	0	0	0	0	0	0	0	0	0	0	0	0	0	0	0	0	0	0	0	0	0	0	0	0	0	0	0	0	0	0	0	0	0	0	0	0.5	1.27	0	0
Q13231	Chitotriosidase-1 OS=Homo sapiens GN=CHIT1 PE=1 SV=1	CHIT1	1	6.96	51.6	0	0	0	0	0	0	0	0	0	0	0	0	0	0	0.5	1.235	0	0	0	0	0	0	0	0	0	0	0	0	0	0	0	0	0	0	0	0	0	0	0	0	0	0	11.1111	0.0555556
O00533	Neural cell adhesion molecule L1-like protein OS=Homo sapiens GN=CHL1 PE=1 SV=4	CHL1	10	5.76	135	6	14.27	4.5	12.03	1.5	4.875	1.5	3.08	2.5	2.275	6	16.475	4.5	12.52	4	13.22	5	13.585	4	11.91	1	2.55	5	9.23	6.5	22.98	6.5	23.695	9	29.235	1.5	1.705	11.5	34.44	1	0	3.5	7.59	0	0	2	4.705	100	3.94444
Q7LBR1	Charged multivesicular body protein 1b OS=Homo sapiens GN=CHMP1B PE=1 SV=1	CHMP1B	1	8.1	22.1	0	0	0	0	0	0	0	0	0	0	0	0	0	0	0	0	0	0	0	0	0	0	0	0	0	0	0	0	0	0	0	0	0	0	0	0	1.5	3.93	1	2.615	0	0	0	0
O43633	Charged multivesicular body protein 2a OS=Homo sapiens GN=CHMP2A PE=1 SV=1	CHMP2A	4	5.97	25.1	0	0	1	5.055	0.5	2.295	0.5	1.93	2.5	11.91	0	0	2	9.79	1	4.72	0.5	2.185	1	4.795	1.5	3.885	1	4.52	1.5	6.945	0.5	2.45	3.5	15.155	6	24.19	4	17.025	3.5	15.485	0.5	2.535	2.5	7.3	3	13.05	77.7778	0.888889
Q9UQN3	Charged multivesicular body protein 2b OS=Homo sapiens GN=CHMP2B PE=1 SV=1	CHMP2B	1	8.76	23.9	0	0	0	0	0	0	0	0	0	0	0.5	1.21	0	0	0	0	0	0	0	0	0	0	0	0	0	0	0	0	0	0	1.5	3.505	0	0	0	0	1.5	3.545	1	2.25	0.5	1.08	11.1111	0.0555556
Q9H444	Charged multivesicular body protein 4b OS=Homo sapiens GN=CHMP4B PE=1 SV=1	CHMP4B	5	4.82	24.9	1.5	4.51	0	0	0	0	0	0	0.5	1.885	1.5	4.975	0.5	1.785	0	0	0	0	0	0	0.5	1.04	0	0	0	0	0	0	0	0	4	10.475	2	4.845	1	3.605	0	0	0	0	3	7.8	44.4444	0.444444
Q9NZZ3	Charged multivesicular body protein 5 OS=Homo sapiens GN=CHMP5 PE=1 SV=1	CHMP5	4	4.83	24.6	0.5	1.57	0	0	0	0	0	0	6.5	25.455	0.5	1.025	6.5	28.8	3	12.055	2	6.965	0	0	1.5	3.235	1	2.78	5	17.845	2.5	8.205	5.5	21.095	0.5	1.44	1	2.345	3	7.53	0	0	1	2.18	1	2.985	66.6667	2.11111
I3L4A1	Charged multivesicular body protein 6 (Fragment) OS=Homo sapiens GN=CHMP6 PE=1 SV=1	CHMP6	1	4.92	25.8	0	0	0	0	0	0	0	0	0	0	0	0	0	0	0	0	0	0	0	0	0	0	0	0	0	0	0	0	0	0	1	2.885	0	0	0	0	0	0	0	0	1	2.1	0	0
P43681	Neuronal acetylcholine receptor subunit alpha-4 OS=Homo sapiens GN=CHRNA4 PE=1 SV=2	CHRNA4	1	7.21	69.9	0	0	0	0	0	0	0	0	0	0	0	0	0	0	0	0	0	0	0	0	0.5	1.155	0	0	0	0	0	0	0	0	0	0	0	0	0	0	0	0	0	0	0	0	0	0
A0A0D9SF58	Chromosome transmission fidelity protein 18 homolog OS=Homo sapiens GN=CHTF18 PE=1 SV=1	CHTF18	1	9.41	129.3	0	0	0	0	0	0	0	0	0	0	0	0	0	0	0	0	0.5	1.24	0	0	0	0	0	0	0	0	0	0	0	0	0	0	0	0	0	0	0	0	0	0	0	0	11.1111	0.0555556
O75339	Cartilage intermediate layer protein 1 OS=Homo sapiens GN=CILP PE=1 SV=4	CILP	2	8.41	132.5	1.5	4.405	0	0	0	0	0	0	0	0	5	13.49	0.5	1.195	2.5	6.755	0.5	1.16	1.5	3.495	0	0	2.5	6.26	0	0	0	0	0	0	1.5	3.19	3.5	8.26	1	2.02	0	0	0	0	0	0	55.5556	1.11111
K7EPJ4	Cartilage intermediate layer protein 2 OS=Homo sapiens GN=CILP2 PE=1 SV=1	CILP2	14	8.27	126.8	32	120.43	20	67.675	10	30.475	15.5	52.3	24	85.585	37	139.16	27	106.86	36.5	144.825	26.5	89.455	21	76.105	8.5	33.52	30.5	106.995	23	85.795	19.5	69.86	18.5	69.445	28.5	93.06	39	140.97	38.5	153.065	15	40.565	28	96.155	14.5	50.465	100	25.3889
P12277	Creatine kinase B-type OS=Homo sapiens GN=CKB PE=1 SV=1	CKB	4	5.59	42.6	1	2.42	0	0	0	0	0	0	0.5	1.2	0	0	2.5	6.915	3	9.215	0	0	0	0	0	0	0	0	0	0	0	0	0	0	0.5	1.42	0	0	2	7.755	3	8.24	0	0	0	0	44.4444	0.777778
Q86T13	C-type lectin domain family 14 member A OS=Homo sapiens GN=CLEC14A PE=1 SV=1	CLEC14A	2	6.35	51.6	2	4.945	1	2.575	0	0	0	0	2.5	7.255	2	6.525	3	8.415	3	8.045	3	9.195	1.5	4.84	1.5	4.62	1.5	4.155	3	9.28	1	4.02	1.5	5.025	0	0	0	0	2	5.455	0	0	0	0	0	0	77.7778	1.83333
P05452	Tetranectin OS=Homo sapiens GN=CLEC3B PE=1 SV=3	CLEC3B	5	5.67	22.5	9.5	35.175	7.5	24.745	9.5	32.255	6.5	21.17	14	52.105	11.5	42.78	12	54.655	9.5	38.79	15	57.365	12.5	46.85	12	46.36	8.5	27.415	9.5	35.565	7	23.49	14.5	58.635	0.5	1.085	2	4.28	2	5.175	6	16.115	0	0	0	0	100	10.5556
Q6UXB4	C-type lectin domain family 4 member G OS=Homo sapiens GN=CLEC4G PE=1 SV=1	CLEC4G	1	6.61	32.5	0	0	0	0	0	0	0	0	0.5	1.345	0	0	0	0	0	0	0	0	0	0	1	4.6	1	3.535	0	0	0	0	2	10.34	0	0	0	0	0	0	0	0	0	0	0	0	11.1111	0.0555556
Q9BXN2	C-type lectin domain family 7 member A OS=Homo sapiens GN=CLEC7A PE=1 SV=1	CLEC7A	1	5.36	27.6	0	0	0	0	0	0	0	0	0	0	0	0	0	0	0	0	0	0	0	0	1	3.03	0	0	0	0	0	0	0	0	0	0	0	0	0	0	0	0	0	0	0	0	0	0
Q96NY7	Chloride intracellular channel protein 6 OS=Homo sapiens GN=CLIC6 PE=2 SV=3	CLIC6	1	4.37	73	0	0	0	0	0	0	0	0	0	0	0	0	0.5	1.46	0	0	0	0	0	0	0	0	0	0	0	0	0	0	0	0	0	0	0	0	0	0	0	0	0	0	0	0	11.1111	0.0555556
Q9H6B4	CXADR-like membrane protein OS=Homo sapiens GN=CLMP PE=1 SV=1	CLMP	1	7.99	41.3	0	0	0	0	0	0	0	0	0	0	0	0	0	0	0	0	0	0	1	4.56	0	0	0	0	0	0	0.5	1.87	0	0	0	0	0	0	0	0	0	0	0	0	0	0	0	0
A0A024R644	Ceroid-lipofuscinosis neuronal protein 5 OS=Homo sapiens	CLN5	3	8.38	46.3	1.5	3.64	2	4.925	1	2.185	1	2.44	1.5	3.24	1	2.285	1	2.31	1	2.315	0.5	1.095	0.5	1.33	0	0	0	0	0	0	0.5	1.085	2.5	5.67	1	2.28	2.5	5.82	2.5	5.7	2	4.465	0	0	1.5	3.485	100	1.16667
O15516	Circadian locomoter output cycles protein kaput OS=Homo sapiens GN=CLOCK PE=1 SV=1	CLOCK	1	7.01	95.2	0	0	0	0	0	0	0	0	2	4.62	0.5	1.06	2	5.045	2.5	6.265	0.5	1.035	0	0	2	4.495	0	0	4	9.085	1	2.08	1	2.26	0	0	0	0	0	0	0	0	0	0	0	0	55.5556	0.833333
O94985	Calsyntenin-1 OS=Homo sapiens GN=CLSTN1 PE=1 SV=1	CLSTN1	1	4.91	109.7	0	0	0	0	0	0	0	0	3	9.51	0	0	2	9.12	0	0	1.5	5.79	0.5	1.005	0	0	1.5	4.81	1.5	6.305	1.5	6.555	1.5	5.685	0	0	0	0	0	0	0	0	0	0	0	0	33.3333	0.722222
P10909	Clusterin OS=Homo sapiens GN=CLU PE=1 SV=1	CLU	19	6.27	52.5	31	128.085	52	201.59	28	99.535	27.5	104.615	28.5	103.225	28	107.32	44	172.57	30	122.195	22.5	84.72	20.5	82.13	30	108.265	23.5	82.825	36.5	140.27	27.5	106.855	37.5	147.305	18.5	68.63	39	151.095	27	103.805	59.5	206.595	16.5	56.34	35.5	129.99	100	32.3889
Q96DG6	Carboxymethylenebutenolidase homolog OS=Homo sapiens GN=CMBL PE=1 SV=1	CMBL	3	7.18	28	0	0	0	0	0	0	0	0	0	0	0	0	0	0	0	0	0	0	0	0	1	2.45	0	0	0	0	0	0	0	0	0	0	0	0	0	0	1	2.305	0	0	1	2.23	0	0
Q96KP4	Cytosolic non-specific dipeptidase OS=Homo sapiens GN=CNDP2 PE=1 SV=2	CNDP2	11	5.97	52.8	2	6.81	2	7.71	3.5	11.11	2.5	8.35	1	3.81	1	2.87	5	20.435	1.5	4.06	4.5	15.52	0.5	1.235	1	3.465	1.5	4.39	1	3.34	1.5	6.3	2.5	8.55	9	23.86	7.5	19.045	3	9.815	5	14.645	1.5	3.335	10.5	28.645	100	2.55556
Q8NE01	Metal transporter CNNM3 OS=Homo sapiens GN=CNNM3 PE=1 SV=1	CNNM3	1	6.09	76.1	0	0	0	0	0	0	0	0	0	0	0	0	0	0	0	0	0	0	0	0	0.5	1.235	0	0	0	0	0	0	0	0	0	0	0	0	0	0	0	0	0	0	0	0	0	0
P09543	2',3'-cyclic-nucleotide 3'-phosphodiesterase OS=Homo sapiens GN=CNP PE=1 SV=2	CNP	1	9.07	47.5	0	0	0	0	0	0	0	0	0	0	0	0	0	0	0	0	0	0	0	0	0	0	0	0	0	0	0	0	0	0	0.5	1.09	0	0	0.5	1.315	0	0	0	0	0	0	0	0
P26992	Ciliary neurotrophic factor receptor subunit alpha OS=Homo sapiens GN=CNTFR PE=1 SV=2	CNTFR	7	6.76	40.6	6	26.53	4.5	14.015	3.5	11.8	6.5	25.09	9.5	43.57	9.5	45.43	5	21.955	7.5	35.785	8	35.675	12.5	51.845	6.5	28.06	7	28.865	9.5	39.445	7.5	34.575	3	10.135	1.5	4.97	2	5.2	3	13.055	0	0	2	5.63	0	0	100	6.66667
Q12860	Contactin-1 OS=Homo sapiens GN=CNTN1 PE=1 SV=1	CNTN1	12	5.9	113.2	5	14.445	0	0	0.5	1.015	2.5	6.57	2.5	6.925	2	5.45	4.5	11.44	8	21.475	5	14.06	3	7.36	1.5	4.035	0.5	1.015	2	4.275	1	2.875	2	4.655	6	15.08	10	31.475	5	15.785	0	0	0	0	0.5	1.225	88.8889	3.33333
O43405	Cochlin OS=Homo sapiens GN=COCH PE=1 SV=1	COCH	1	7.96	59.4	0	0	0	0	0	0	0	0	0	0	0	0	0	0	0	0	0	0	2	4.895	0	0	0	0	0	0	0	0	0	0	0	0	0	0	0	0	0	0	0	0	0	0	0	0
P12107	Collagen alpha-1(XI) chain OS=Homo sapiens GN=COL11A1 PE=1 SV=4	COL11A1	1	5.17	181	0	0	0	0	0	0	0	0	0	0	0	0	0	0	0	0	0	0	0	0	0	0	0	0	0	0	0	0	0.5	1.685	0	0	0	0	0	0	0	0	0	0	0	0	0	0
A0A140T9A1	Collagen alpha-2(XI) chain OS=Homo sapiens GN=COL11A2 PE=1 SV=1	COL11A2	2	9.77	31.9	0	0	0	0	0	0	0	0	0	0	2	3.475	0	0	0	0	1.5	4.06	8	23.155	5.5	19.37	2	4.46	2.5	5.975	5	15.84	0	0	0.5	1.095	0	0	0	0	7	18.78	2	5.275	0	0	22.2222	0.388889
Q99715	Collagen alpha-1(XII) chain OS=Homo sapiens GN=COL12A1 PE=1 SV=2	COL12A1	26	5.53	332.9	9.5	32.23	3	8.45	10	31.42	5.5	20.655	28	99.455	31.5	113.485	38	156.8	11.5	43.515	38	148.39	38.5	154.615	46	170.88	52	177.155	54.5	218.26	55.5	221.795	48	189.65	4.5	11.87	0.5	1.7	11	37.17	1	2.13	2.5	6.14	1.5	4.11	100	19.4444
Q05707	Collagen alpha-1(XIV) chain OS=Homo sapiens GN=COL14A1 PE=1 SV=3	COL14A1	4	5.3	193.4	1	3.83	1.5	4.65	0	0	0	0	4.5	16.575	3.5	11.865	2.5	13.365	2.5	12.95	2	8.315	1.5	5.28	1	4.19	2.5	6.575	2.5	8.005	1	4.525	2	9.1	0	0	0	0	4	11.39	0	0	0	0	0	0	77.7778	1.94444
P39059	Collagen alpha-1(XV) chain OS=Homo sapiens GN=COL15A1 PE=1 SV=2	COL15A1	8	5	141.6	21	68.325	13	37.955	16	51.615	8.5	24.515	16	54.595	19	61.36	40.5	151.76	34	122.285	28	95.9	17.5	59.63	18.5	57.865	23.5	80.34	31.5	114.815	21.5	67.91	27.5	86.08	9	25.8	14	42.84	11	33.395	13.5	38.73	8	26.13	8	23.24	100	21.7778
P39060	Collagen alpha-1(XVIII) chain OS=Homo sapiens GN=COL18A1 PE=1 SV=5	COL18A1	11	6.01	178.1	12	68.04	5	29.7	4	20.375	2.5	11.91	12	63.72	12.5	74.385	5	38.425	5.5	38.25	9	55.975	7	43.16	7	39.64	7.5	37.48	5	28.845	8.5	51.445	9.5	59.87	7.5	32.14	13.5	63.52	7	33.04	9.5	49.28	8.5	35.575	8	37.62	100	7.5
P02452	Collagen alpha-1(I) chain OS=Homo sapiens GN=COL1A1 PE=1 SV=5	COL1A1	6	5.8	138.9	0	0	0	0	0	0	0	0	5	15.775	0	0	0	0	0	0	0.5	1.44	6.5	23.165	4.5	18.395	3	10.4	4	15.865	3	12.265	3	10.34	0	0	0	0	0	0	0	0	1	2.17	0	0	22.2222	0.611111
P08123	Collagen alpha-2(I) chain OS=Homo sapiens GN=COL1A2 PE=1 SV=7	COL1A2	4	8.95	129.2	1	3.195	2	6.555	0	0	0	0	4	16.19	2.5	9.395	0	0	3.5	14.26	2.5	10.855	5	21.69	5	21.01	3	10.665	5	21.365	4.5	19.065	3.5	14.68	0.5	1.23	2	6.59	5	19.88	2.5	8.585	2	7.235	0	0	66.6667	1.72222
P02458	Collagen alpha-1(II) chain OS=Homo sapiens GN=COL2A1 PE=1 SV=3	COL2A1	2	6.92	141.7	0	0	0	0	0	0	0	0	0.5	1.11	0	0	0	0	0	0	0	0	1	3.685	0.5	1.385	0	0	1.5	6.28	0.5	2.54	0	0	0	0	0	0	0	0	0	0	0	0	0	0	11.1111	0.0555556
P08572	Collagen alpha-2(IV) chain OS=Homo sapiens GN=COL4A2 PE=1 SV=4	COL4A2	7	8.66	167.4	0	0	6	15.54	2	4.535	3	7.33	6.5	22.15	1	2.86	1	4.705	2.5	7.22	0	0	1	2.87	1.5	3.49	1	2.41	7.5	26.035	0	0	1.5	3.15	1.5	3.42	6.5	17.285	7.5	20.89	1	2.835	4.5	11.425	0	0	77.7778	2.44444
A8MXH5	Collagen alpha-6(IV) chain OS=Homo sapiens GN=COL4A6 PE=1 SV=2	COL4A6	1	9.06	165.4	0	0	0	0	0	0	0	0	0	0	0	0	0	0	0	0	0	0	0	0	0	0	0.5	1.02	0	0	0	0	0	0	0	0	0	0	0	0	0	0	0	0	0	0	0	0
P25940	Collagen alpha-3(V) chain OS=Homo sapiens GN=COL5A3 PE=1 SV=3	COL5A3	1	6.87	172	0.5	1.025	0	0	0	0	0	0	2	6.75	0.5	1.28	3	12.375	1.5	5.62	1.5	5.875	2.5	8.28	2.5	9.185	0	0	5	17.995	2.5	9.61	3.5	11.78	0	0	0	0	0	0	1	2.045	0	0	0	0	66.6667	1
P12109	Collagen alpha-1(VI) chain OS=Homo sapiens GN=COL6A1 PE=1 SV=3	COL6A1	24	5.43	108.5	51.5	192.35	72	264.005	48.5	174.04	49	177.615	62	229.285	52.5	177.455	74	293.905	82	310.16	53	195.875	45	160.37	34	112.875	53	183.57	68	263.07	47	187.235	57	215.83	42.5	136.58	46	157.18	47.5	171.165	44	149.605	51	166.24	24.5	81.475	100	60.5
P12111	Collagen alpha-3(VI) chain OS=Homo sapiens GN=COL6A3 PE=1 SV=5	COL6A3	21	6.68	343.5	22	85.085	18.5	63.76	16.5	49.71	12.5	40.49	32.5	116.71	30	105.795	36	141.865	27	98.34	26	95.01	24.5	83.505	24	77.595	35.5	112.37	27	97.23	27.5	97.68	37.5	140.91	14	40.78	15.5	48.085	15	49.425	19.5	57.29	20	54.255	11	30.54	100	24.5556
Q5KU26	Collectin-12 OS=Homo sapiens GN=COLEC12 PE=1 SV=3	COLEC12	3	5.69	81.5	0	0	0	0	1.5	4.29	1	2.35	1.5	4.01	0	0	0	0	0	0	2	4.565	1.5	3.85	0.5	1.18	0.5	1.05	4.5	14.415	2.5	6.83	1.5	3.925	0	0	0	0	0	0	0	0	0	0	0	0	44.4444	0.666667
P49747	Cartilage oligomeric matrix protein OS=Homo sapiens GN=COMP PE=1 SV=2	COMP	1	4.6	82.8	0.5	1.75	0	0	1	3.47	0	0	0.5	2.125	4	13.875	3.5	15.02	0.5	2.12	1.5	6.45	0.5	1.72	0	0	2	6.585	0	0	0	0	0.5	2.125	0.5	1.465	2	7.56	0.5	2.12	2.5	9.24	1	3.88	0	0	77.7778	1.27778
Q14019	Coactosin-like protein OS=Homo sapiens GN=COTL1 PE=1 SV=3	COTL1	2	5.67	15.9	0.5	1.525	0	0	0	0	1.5	3.46	0	0	2.5	5.9	1.5	4.95	1.5	5.115	2.5	8.385	0.5	1.105	0.5	1.15	0	0	0	0	0	0	1.5	4.535	0	0	0.5	1.185	0	0	0	0	0	0	3	7.76	66.6667	1.11111
E9PFZ2	Ceruloplasmin OS=Homo sapiens GN=CP PE=1 SV=1	CP	1	5.77	108.8	41	175.695	48.5	182.74	60	230.68	78.5	326.915	29.5	109.51	40.5	163.745	25.5	110.905	51	223.535	33	119.94	37	143.315	20.5	65.29	29.5	106.385	18	63.64	14	50.745	7	21.855	33.5	116.625	66	266.605	45	188.145	44	158.79	52	181.63	89.5	370.985	100	45.2778
P00450	Ceruloplasmin OS=Homo sapiens GN=CP PE=1 SV=1	CP	35	5.72	122.1	44	187.615	51.5	192.715	63.5	240.75	84	346.3	33.5	122.1	42	168.465	28.5	123.765	55.5	243.5	35	127.755	40.5	153.025	23.5	74.865	34	119.495	21.5	76.03	16.5	58.6	8.5	26.165	33.5	116.625	68	271.3	49.5	203.03	46	163.31	59.5	206.12	97.5	398.38	100	48.6111
Q96IY4	Carboxypeptidase B2 OS=Homo sapiens GN=CPB2 PE=1 SV=2	CPB2	2	7.71	48.4	0	0	0	0	0	0	0	0	0	0	0	0	0	0	0	0	0	0	0	0	0	0	0	0	0	0	0	0	0	0	0	0	0	0	0	0	0.5	1.035	0	0	2.5	6.475	0	0
P16870	Carboxypeptidase E OS=Homo sapiens GN=CPE PE=1 SV=1	CPE	11	5.14	53.1	7.5	26.55	6.5	23.82	6.5	23.325	5.5	20.37	11.5	40.83	7.5	26.355	12.5	51.165	9.5	38.16	5.5	19.295	5	18.36	5	16.835	5.5	17.295	8	31.365	5.5	20.975	7.5	27.355	5	13.58	5.5	14.905	14.5	50.185	9	29.91	4	11.86	3	8.11	100	8.05556
P14384	Carboxypeptidase M OS=Homo sapiens GN=CPM PE=1 SV=2	CPM	12	7.36	50.5	5	17.33	6	20.57	7.5	22.485	7.5	23.105	8	26.72	9	28.57	9.5	37.55	10.5	37.775	8	25.865	10	29.285	6	18.975	9	28.015	10.5	35.865	11.5	38.095	16	54.71	6.5	19.28	6	18.67	4.5	17.555	3	8.455	3.5	11.045	5.5	17.055	100	7.88889
P22792	Carboxypeptidase N subunit 2 OS=Homo sapiens GN=CPN2 PE=1 SV=3	CPN2	8	5.99	60.5	4.5	14.115	4.5	13.68	3.5	11.03	6.5	18.62	5	15.22	3.5	10.345	12	45.84	13	42.81	4	14.94	1	3.7	0.5	1.45	1.5	4.765	7.5	23.8	9	31.515	6	17.925	5.5	16.215	7	20.385	5	14.73	5	14.51	1.5	3.55	1.5	4.875	100	6.27778
O75131	Copine-3 OS=Homo sapiens GN=CPNE3 PE=1 SV=1	CPNE3	4	5.85	60.1	3.5	11.395	0.5	1.17	2.5	6.215	0	0	0.5	1.085	1.5	3.86	1.5	3.625	2.5	6.575	1	2.14	0	0	0	0	0	0	0	0	0	0	0	0	1	2.145	0.5	1.085	2.5	6.86	1	2.22	0.5	1.095	2	5.475	88.8889	1.5
Q86YQ8	Copine-8 OS=Homo sapiens GN=CPNE8 PE=1 SV=2	CPNE8	2	5.96	63.1	2	4.995	0.5	1.17	2	4.675	0	0	0.5	1.085	1	2.455	1.5	3.625	1.5	3.45	1	2.14	0	0	0	0	0	0	0	0	0	0	0	0	1	2.565	0	0	1.5	3.57	1	2.22	0.5	1.095	1	2.255	88.8889	1.11111
Q9Y646	Carboxypeptidase Q OS=Homo sapiens GN=CPQ PE=1 SV=1	CPQ	7	6.18	51.9	1.5	4.4	4	10.6	3.5	9.725	2.5	6.56	2	6.345	4.5	12.415	2.5	8.46	2	5.815	2.5	7.19	0.5	1.64	3	7.81	0	0	2.5	7.71	1.5	4.47	3.5	10.68	5	13.935	4.5	14.1	0	0	1.5	3.815	1	2.84	3	8.55	100	2.77778
Q9H3G5	Probable serine carboxypeptidase CPVL OS=Homo sapiens GN=CPVL PE=1 SV=2	CPVL	10	5.62	54.1	2	5.65	4	11.735	9.5	27.955	2.5	7.125	7	20.865	5.5	16.335	5	15.855	6	20.195	7.5	24.69	3	9.155	10.5	31.125	10.5	29.9	8	26.34	9.5	30.645	9.5	30.94	11	28.115	3	8.495	0.5	1.605	0	0	2	5.73	1	3.34	100	5.44444
Q96SM3	Probable carboxypeptidase X1 OS=Homo sapiens GN=CPXM1 PE=2 SV=2	CPXM1	1	6.67	81.6	0	0	0	0	0	0	0	0	0	0	0	0	0	0	0	0	0	0	0	0	0	0	0	0	0	0	0	0	0.5	1.625	0	0	0	0	0	0	0	0	0	0	0	0	0	0
P17927	Complement receptor type 1 OS=Homo sapiens GN=CR1 PE=1 SV=3	CR1	4	6.95	223.5	0.5	1.2	0	0	0	0	0	0	2	5.325	0	0	1	2.43	2.5	6.135	1	2.12	0.5	1.04	0	0	0	0	0	0	0	0	2	4.22	1	2.35	3.5	9.295	1	2.475	0	0	0.5	1.015	4	10.245	55.5556	0.777778
Q5IJ48	Protein crumbs homolog 2 OS=Homo sapiens GN=CRB2 PE=1 SV=2	CRB2	3	5.55	134.2	0	0	0	0	0	0	0	0	2	5.22	0.5	1.135	0	0	0	0	0.5	1.025	0	0	0	0	0	0	0	0	0	0	1.5	3.725	0	0	0	0	2	5.32	0	0	0	0	0	0	33.3333	0.333333
Q9BUF7	Protein crumbs homolog 3 OS=Homo sapiens GN=CRB3 PE=1 SV=3	CRB3	1	9.96	12.8	0	0	0	0	0	0	0	0	0	0	0	0	0	0	0	0	0.5	1.41	0	0	0	0	0	0	0.5	1.165	0	0	0	0	0.5	1.005	0.5	1.005	0	0	0	0	0	0	0	0	11.1111	0.0555556
Q8TEY5	Cyclic AMP-responsive element-binding protein 3-like protein 4 OS=Homo sapiens GN=CREB3L4 PE=1 SV=1	CREB3L4	1	5.43	43.4	0	0	0	0	0	0	0	0	0	0	0	0	0	0	0	0	0.5	1.225	0	0	0	0	0	0	0	0	0	0	0	0	0	0	0	0	0	0	0	0	0	0	0	0	11.1111	0.0555556
O75629	Protein CREG1 OS=Homo sapiens GN=CREG1 PE=1 SV=1	CREG1	1	7.59	24.1	0	0	0	0	0.5	1.8	1	4.37	1	4.89	1.5	6.615	0.5	2.825	0	0	0	0	0	0	0.5	1.875	0	0	0.5	2.475	0	0	1	4.395	2	8.12	2.5	11.64	0	0	0	0	0	0	0	0	55.5556	0.5
Q9NQ79	Cartilage acidic protein 1 OS=Homo sapiens GN=CRTAC1 PE=1 SV=2	CRTAC1	2	5.12	71.4	0	0	0	0	0	0	0	0	0	0	0	0	0.5	2.135	0	0	0	0	0	0	0	0	0	0	0	0	0	0	0	0	0	0	0	0	0.5	1.01	0	0	0	0	0	0	11.1111	0.0555556
Q9Y2S2	Lambda-crystallin homolog OS=Homo sapiens GN=CRYL1 PE=1 SV=3	CRYL1	6	6.18	35.4	0	0	0.5	1.185	0	0	0	0	0	0	0	0	0	0	0	0	2	4.74	1.5	3.37	0	0	0	0	0	0	0	0	0	0	3	7.35	0	0	1.5	4.44	5.5	14.855	0	0	2	5.375	22.2222	0.277778
Q14894	Ketimine reductase mu-crystallin OS=Homo sapiens GN=CRYM PE=1 SV=1	CRYM	2	5.14	33.8	0	0	0	0	0	0	0	0	0	0	0	0	0	0	0	0	0	0	0	0	0	0	0	0	0	0	0	0	0	0	0	0	0	0	0	0	2	5.07	0	0	0	0	0	0
Q08257	Quinone oxidoreductase OS=Homo sapiens GN=CRYZ PE=1 SV=1	CRYZ	1	8.44	35.2	0	0	0	0	0	0	0	0	0	0	0	0	0	0	0	0	0	0	0	0	0	0	0	0	0	0	0	0	0	0	0	0	0	0	0	0	0	0	0	0	1	2.37	0	0
E9PKP4	Macrophage colony-stimulating factor 1 (Fragment) OS=Homo sapiens GN=CSF1 PE=1 SV=1	CSF1	4	5.25	13.2	0	0	0.5	1.205	0.5	1.555	1.5	4.745	5.5	17.205	5	17.545	8.5	29.33	6	19.42	5.5	16.145	5.5	21.92	8.5	26.745	8.5	25.025	10.5	38.555	11	39.23	10	32.63	0	0	0	0	0	0	0	0	0	0	0	0	88.8889	3.66667
P09603	Macrophage colony-stimulating factor 1 OS=Homo sapiens GN=CSF1 PE=1 SV=2	CSF1	8	5.29	60.1	0	0	1	2.21	0.5	1.555	1.5	4.745	5.5	17.205	5.5	19.545	8.5	29.33	6	19.42	7	22.795	6.5	25.435	11	37.575	9	26.3	12	45.21	11.5	42.255	13.5	48.005	0	0	0	0	0	0	0	0	0	0	0	0	88.8889	3.94444
P07333	Macrophage colony-stimulating factor 1 receptor OS=Homo sapiens GN=CSF1R PE=1 SV=2	CSF1R	1	6.37	107.9	0.5	1.36	0	0	0	0	0	0	1.5	3.635	1	2.37	1	3.065	0	0	2	5.31	1	2.67	2	4.81	0.5	1.015	1.5	4.105	1	2.83	2	5.705	0	0	0	0	0	0	0	0	0	0	0	0	55.5556	0.666667
P78368	Casein kinase I isoform gamma-2 OS=Homo sapiens GN=CSNK1G2 PE=1 SV=1	CSNK1G2	1	9.06	47.4	0.5	1.985	0	0	0	0	0	0	0	0	0	0	0	0	0	0	0	0	0	0	0	0	0	0	0	0	0	0	0	0	0	0	0	0	0	0	0	0	0	0	0	0	11.1111	0.0555556
Q6UVK1	Chondroitin sulfate proteoglycan 4 OS=Homo sapiens GN=CSPG4 PE=1 SV=2	CSPG4	12	5.47	250.4	9	30.185	3	7.365	9.5	29.175	4.5	12.47	7.5	29.63	15	57.765	13.5	58.04	11.5	46.2	21.5	71.065	10.5	31.595	13.5	45.73	11	38.41	19	67.87	10.5	38.8	17	62.865	20	73.29	17	64.65	12.5	51.915	8.5	25.46	13.5	44.65	12.5	46.54	100	10.5556
P01037	Cystatin-SN OS=Homo sapiens GN=CST1 PE=1 SV=3	CST1	2	7.21	16.4	0	0	0	0	0	0	0	0	0.5	1.245	0	0	0	0	0	0	0	0	5.5	20.28	1	2.38	0	0	0	0	0	0	0	0	0	0	0	0	0	0	0	0	0	0	0	0	11.1111	0.0555556
P09228	Cystatin-SA OS=Homo sapiens GN=CST2 PE=1 SV=1	CST2	1	4.93	16.4	0	0	0	0	0	0	0	0	0	0	1	3.39	0	0	0	0	0	0	0	0	0	0	0	0	0	0	0	0	0	0	0	0	0	0	0	0	0	0	0	0	0	0	11.1111	0.111111
P01034	Cystatin-C OS=Homo sapiens GN=CST3 PE=1 SV=1	CST3	5	8.75	15.8	15.5	47.49	14.5	47.48	10.5	31.395	8.5	28.53	9	30.31	8.5	27.815	13.5	47.15	13.5	45.69	13	44.18	8.5	30.295	11.5	36.17	16.5	50.425	21.5	75.515	14.5	51.29	13.5	47.86	4	11.535	1.5	4.765	1.5	3.645	7	21.065	6	18.36	6	17.52	100	11.8333
P01036	Cystatin-S OS=Homo sapiens GN=CST4 PE=1 SV=3	CST4	2	5.02	16.2	0	0	0	0	0	0	0	0	0.5	1.245	0	0	0	0	0.5	1.73	0	0	4.5	17.49	1	2.38	1	3.24	0	0	0	0	0	0	0	0	0	0	0.5	1.085	0	0	0	0	0	0	22.2222	0.111111
Q15828	Cystatin-M OS=Homo sapiens GN=CST6 PE=1 SV=1	CST6	2	8.09	16.5	0	0	0	0	0	0	0	0	0.5	1.035	1	2.325	0	0	0	0	1	2.36	2	4.635	1.5	3.65	3	7.45	1	2.52	2.5	6.58	0	0	0	0	0	0	0	0	0	0	0	0	0	0	33.3333	0.277778
P01040	Cystatin-A OS=Homo sapiens GN=CSTA PE=1 SV=1	CSTA	2	5.5	11	0	0	0	0	0	0	0	0	2	5.675	0	0	2	5.78	0	0	0	0	1.5	3.51	0.5	1.435	5.5	15.655	1.5	4.555	1	4.025	5	17.71	1	2.14	0	0	0.5	1.575	0	0	0	0	0	0	22.2222	0.444444
P04080	Cystatin-B OS=Homo sapiens GN=CSTB PE=1 SV=2	CSTB	3	7.56	11.1	0	0	0	0	0	0	0	0	0	0	0	0	4	18.575	0	0	0	0	0	0	0	0	0	0	0	0	2.5	8.545	0	0	0	0	0	0	0	0	0	0	0	0	0	0	11.1111	0.444444
Q01459	Di-N-acetylchitobiase OS=Homo sapiens GN=CTBS PE=1 SV=1	CTBS	1	6.64	43.7	0	0	0	0	0	0	0	0	0	0	0	0	0	0	0	0	0	0	0	0	0	0	0	0	0	0	0	0	0	0	0	0	0	0	0	0	0	0	0	0	1	2.475	0	0
Q96CG8	Collagen triple helix repeat-containing protein 1 OS=Homo sapiens GN=CTHRC1 PE=1 SV=1	CTHRC1	1	7.99	26.2	0	0	0	0	0	0	0	0	0	0	0.5	1.05	0	0	0	0	0	0	0	0	0	0	0	0	0	0	0	0	0	0	0	0	0	0	0	0	0	0	0	0	0	0	11.1111	0.0555556
X6R8A1	Carboxypeptidase OS=Homo sapiens GN=CTSA PE=1 SV=1	CTSA	3	6.61	56.2	2.5	7.745	3	10.615	6	18.44	4	13.41	2.5	8.66	2.5	7.475	3.5	12.31	2.5	9.005	4	13.135	1	2.265	1.5	4.59	0	0	1	2.75	4	13.335	2	7.05	2	6.43	2	6.75	0	0	0.5	1.215	0	0	0	0	100	3.38889
P07858	Cathepsin B OS=Homo sapiens GN=CTSB PE=1 SV=3	CTSB	2	6.3	37.8	0.5	1.33	1.5	4.035	1	2.545	1	2.935	1.5	4.835	2.5	6.18	0.5	1.105	2	5.685	2	5.835	0.5	1.485	0	0	0	0	0	0	0	0	0	0	0	0	0.5	1.18	1	2.04	0	0	0	0	0	0	100	1.38889
P53634	Dipeptidyl peptidase 1 OS=Homo sapiens GN=CTSC PE=1 SV=2	CTSC	5	6.99	51.8	0.5	1.55	1	2.67	1	3.17	3	10.78	6.5	20.875	2.5	7.94	3.5	13.765	3	15.72	3	12.49	0	0	0	0	0.5	1.175	4.5	17.865	2	6.765	1	2.515	1.5	3.715	2.5	5.26	2	4.84	0.5	1.81	0.5	1.415	1.5	5.29	100	2.66667
P07339	Cathepsin D OS=Homo sapiens GN=CTSD PE=1 SV=1	CTSD	11	6.54	44.5	12.5	36.665	13.5	39.155	5.5	13.665	9.5	26.825	15.5	53.01	7	22.95	15	53.975	12.5	42.75	8	25.56	13.5	38.23	15	44.075	15.5	44.035	18	57.06	11.5	37.1	23	74.14	8.5	25.89	10	30.405	5	15.265	2.5	6.315	8.5	24.165	9	26.56	100	11
P08311	Cathepsin G OS=Homo sapiens GN=CTSG PE=1 SV=2	CTSG	3	11.19	28.8	0	0	0	0	0	0	1	2.375	0	0	0	0	3.5	9.47	2.5	6.325	2	4.705	0	0	0	0	0	0	0	0	0	0	0	0	0	0	0	0	0	0	0	0	0	0	2	4.615	44.4444	1
P09668	Pro-cathepsin H OS=Homo sapiens GN=CTSH PE=1 SV=4	CTSH	4	8.07	37.4	2.5	7.455	4.5	12.07	2	6.53	3	9.155	0	0	2.5	7.64	0.5	1.35	2	4.59	0.5	1.025	1.5	4.575	0	0	0	0	1.5	4.795	0	0	1	2.135	0	0	1.5	3.985	0	0	2	5.96	0	0	2	4.855	88.8889	1.94444
P07711	Cathepsin L1 OS=Homo sapiens GN=CTSL PE=1 SV=2	CTSL	3	5.45	37.5	2	7.5	0.5	1.36	0.5	1.435	2	6.145	4.5	13.985	3.5	11.67	2.5	11.75	1	3.965	0.5	1.65	1	3.37	0.5	1.605	1.5	3.95	3	10.805	2	6.08	1.5	5.21	2	6.31	3	8.955	0	0	0.5	1.215	0.5	1.11	1.5	4.01	100	1.88889
Q9UBR2	Cathepsin Z OS=Homo sapiens GN=CTSZ PE=1 SV=1	CTSZ	3	7.11	33.8	1	3.5	2	5.98	1.5	3.38	2	6.365	3	8.89	1.5	4.455	0	0	2	6.38	2.5	6.365	1.5	4.92	0	0	0.5	1.08	1.5	4.3	0	0	1.5	3.73	0	0	3	7.81	2	5.38	0	0	0	0	0	0	88.8889	1.72222
Q14247	Src substrate cortactin OS=Homo sapiens GN=CTTN PE=1 SV=2	CTTN	1	5.4	61.5	0	0	0	0	0	0	0	0	2.5	6.255	0	0	1	3.15	0	0	1.5	4.335	2	6.36	2.5	6.825	1	2.825	1	2.915	2	6.295	3	8.54	0	0	0	0	0	0	0	0	0	0	0	0	33.3333	0.555556
O60494	Cubilin OS=Homo sapiens GN=CUBN PE=1 SV=5	CUBN	34	5.35	398.5	44.5	173.25	50	190.845	47.5	179.31	35.5	132.695	61.5	235.305	50	203.765	58	233.4	72.5	281.455	44.5	167.64	34.5	128.27	29.5	100.74	36.5	125.19	33.5	126.715	28	110.625	39	145.52	36.5	131.25	43.5	159.01	33	122.025	43.5	139.505	18.5	53.565	20.5	63.525	100	51.5556
O60888	Protein CutA OS=Homo sapiens GN=CUTA PE=1 SV=2	CUTA	3	5.5	19.1	8.5	40.745	5	17.71	8.5	32.84	8.5	37.96	6	25.565	6.5	32.505	9.5	48.675	7.5	33.935	9	40.655	7	29.645	13	52.11	5.5	20.6	9	43.825	9	44.23	13.5	57.315	0	0	1	3.865	0	0	4	10.81	0.5	1.065	0.5	1.775	100	7.66667
P48061	Stromal cell-derived factor 1 OS=Homo sapiens GN=CXCL12 PE=1 SV=1	CXCL12	1	9.88	10.7	1.5	3.16	3	7.355	2	4.97	2	5.015	1	2.32	2	4.66	0	0	2	5.065	2	5.105	1.5	3.705	1.5	3.58	2	4.735	2	4.935	1.5	3.57	3	7.25	0	0	1	2.445	1.5	3.26	1.5	3.75	0	0	0	0	88.8889	1.72222
Q53TN4	Cytochrome b reductase 1 OS=Homo sapiens GN=CYBRD1 PE=1 SV=1	CYBRD1	1	8.76	31.6	0	0	0	0	0	0	0	0	0	0	1	2.335	0	0	0	0	0	0	0	0	0	0	0	0	0	0	1	2.31	0	0	1	2.265	0.5	1.04	0	0	0	0	0	0	1.5	3.41	11.1111	0.111111
Q9H1C7	Cysteine-rich and transmembrane domain-containing protein 1 OS=Homo sapiens GN=CYSTM1 PE=1 SV=1	CYSTM1	2	4.32	10.6	0	0	0	0	0	0	0	0	0	0	1	2.835	0	0	0	0	0	0	1	2.725	0	0	0	0	0	0	0	0	0	0	2.5	6.885	2	4.795	3.5	9.945	2	5.545	2	5.14	2	4.845	11.1111	0.111111
Q14118	Dystroglycan OS=Homo sapiens GN=DAG1 PE=1 SV=2	DAG1	6	8.56	97.4	5	15.87	5.5	17.575	4.5	14.255	3.5	11.515	6.5	20.415	5	18.25	5	18.405	5	17.91	6	21.95	4.5	15.78	6.5	20.725	3	8.715	3	10.85	4.5	16.005	6	22.51	3.5	10.245	3	6.875	0	0	6	17.75	3.5	9.115	0	0	100	5.11111
A0A0A0MTI5	Acyl-CoA-binding protein OS=Homo sapiens GN=DBI PE=1 SV=1	DBI	2	5.05	15.9	0	0	0	0	0	0	0	0	0	0	0	0	0	0	0	0	0	0	0	0	0	0	0	0	0	0	0	0	1	2.47	0	0	0	0	0	0	0	0	0	0	0	0	0	0
P81605	Dermcidin OS=Homo sapiens GN=DCD PE=1 SV=2	DCD	1	6.54	11.3	0	0	0	0	0	0	0	0	0	0	0	0	0	0	0	0	0	0	2	5.995	0	0	0	0	0	0	0	0	0	0	0	0	0	0	0	0	0	0	0	0	0	0	0	0
Q96JQ0	Protocadherin-16 OS=Homo sapiens GN=DCHS1 PE=1 SV=1	DCHS1	12	4.94	346	5	15.135	0	0	2.5	7.11	2	5.5	5.5	15.885	7	22.555	6.5	23.715	4.5	14.68	5	16.33	4	13	1.5	4.72	5	14.1	4	11.985	5.5	17.175	5.5	18.65	0	0	1.5	4.11	0	0	4.5	12.83	6.5	16.965	0	0	88.8889	4.22222
Q7Z4W1	L-xylulose reductase OS=Homo sapiens GN=DCXR PE=1 SV=2	DCXR	3	8.1	25.9	0	0	1	2.29	0	0	0	0	0	0	0	0	0.5	1.015	0	0	1.5	3.52	0	0	0	0	0	0	0	0	0	0	1	2.65	0	0	0	0	0	0	2.5	5.985	0	0	0	0	33.3333	0.333333
O94760	N(G),N(G)-dimethylarginine dimethylaminohydrolase 1 OS=Homo sapiens GN=DDAH1 PE=1 SV=3	DDAH1	2	5.81	31.1	0	0	0	0	0	0	0.5	1.12	0	0	0	0	0	0	0	0	0	0	0	0	0	0	0	0	0	0	0	0	0	0	0	0	0	0	0	0	1.5	3.705	0	0	0	0	11.1111	0.0555556
O95865	N(G),N(G)-dimethylarginine dimethylaminohydrolase 2 OS=Homo sapiens GN=DDAH2 PE=1 SV=1	DDAH2	7	6.01	29.6	7.5	23.67	4.5	13.935	2	5.69	6	17.965	6.5	21.85	4.5	13.53	0.5	2.185	5	15.025	6.5	19.625	4	13.5	3.5	9.645	3.5	9.56	6.5	18.61	5.5	19.13	1.5	4.615	12.5	33.065	20.5	71.69	7	21.995	9.5	28.915	16.5	52.39	8.5	24.71	100	4.77778
P20711	Aromatic-L-amino-acid decarboxylase OS=Homo sapiens GN=DDC PE=1 SV=2	DDC	5	7.2	53.9	0	0	2	5.62	0	0	0	0	0	0	1.5	4.6	0	0	0	0	1	2.875	0	0	0	0	0.5	1.22	0	0	0	0	0.5	1.415	7.5	20.76	3.5	10.205	0	0	2.5	6.835	0.5	1.145	6	21.995	33.3333	0.5
Q08345	Epithelial discoidin domain-containing receptor 1 OS=Homo sapiens GN=DDR1 PE=1 SV=1	DDR1	5	6.83	101.1	1.5	5.84	2	7.325	2	6.645	1	4.085	3	10.69	3	11.475	0.5	1.935	1.5	5.225	1	3.335	0.5	1.85	0	0	1	3.14	0	0	0.5	2.125	0	0	4.5	14.405	3.5	11.81	4	16.985	1.5	5.04	0.5	1.4	5	18.88	100	1.72222
J3KQ18	D-dopachrome decarboxylase OS=Homo sapiens GN=DDT PE=1 SV=1	DDT	2	7.3	14.2	0	0	0	0	0	0	0	0	0	0	0	0	2.5	5.985	0	0	1	2.115	0	0	0.5	1.85	0	0	0	0	0	0	0.5	2.065	0	0	0	0	0	0	0	0	0	0	0	0	22.2222	0.388889
O75140	DEP domain-containing protein 5 OS=Homo sapiens GN=DEPDC5 PE=1 SV=2	DEPDC5	1	6.73	181.1	0	0	0	0	0	0	0	0	0.5	1.405	0	0	0	0	0	0	0	0	0	0	0	0	0	0	0	0	0	0	0	0	0	0	0	0	0	0	0	0	0	0	0	0	11.1111	0.0555556
P80370	Protein delta homolog 1 OS=Homo sapiens GN=DLK1 PE=1 SV=3	DLK1	1	5.67	41.3	0	0	0	0	0	0	0	0	0	0	0	0	0	0	0	0	2	5.66	1.5	4.305	1.5	3.83	0	0	0	0	0.5	1.5	1	3.055	0	0	0	0	0	0	0	0	0	0	0	0	11.1111	0.222222
P36957	Dihydrolipoyllysine-residue succinyltransferase component of 2-oxoglutarate dehydrogenase complex, mitochondrial OS=Homo sapiens GN=DLST PE=1 SV=4	DLST	2	8.95	48.7	0	0	0	0	0	0	0	0	0.5	1.76	0	0	0	0	0	0	1	2.97	0	0	0	0	1.5	5.35	0.5	1.96	1.5	5.155	3.5	13.25	1.5	4.125	0	0	0	0	0	0	0	0	0	0	22.2222	0.166667
Q9UGM3	Deleted in malignant brain tumors 1 protein OS=Homo sapiens GN=DMBT1 PE=1 SV=2	DMBT1	1	5.44	260.6	0	0	0	0	0	0	0	0	0	0	0	0	0	0	0	0	0	0	0.5	1.615	0	0	0	0	0	0	0	0	0	0	0	0	0	0	0	0	0	0	0	0	0	0	0	0
A0A024R161	Guanine nucleotide-binding protein subunit gamma OS=Homo sapiens	DNAJC25-GNG10	1	8.6	16.5	0	0	0	0	0	0	0	0	0	0	0.5	1.185	0	0	0	0	0	0	0	0	0	0	0	0	0	0	0	0	0	0	0	0	0	0	0	0	0	0	0	0	0	0	11.1111	0.0555556
P24855	Deoxyribonuclease-1 OS=Homo sapiens GN=DNASE1 PE=1 SV=1	DNASE1	6	4.91	31.4	25	110.925	29.5	116.88	24.5	95.285	19.5	80.73	35	152.04	25.5	109.64	44.5	213.045	29.5	136.54	29.5	125.495	5	17.82	26	108.285	31.5	129.33	41	190.595	34.5	144.985	38	165.315	8	33.18	15	70.895	31.5	136.02	7.5	24.58	10.5	37.445	15.5	61.96	100	29.1667
O00115	Deoxyribonuclease-2-alpha OS=Homo sapiens GN=DNASE2 PE=1 SV=2	DNASE2	1	8.05	39.6	1	2.665	1	2.43	2	5.08	2	5.595	1.5	3.385	1	2.675	0	0	0	0	1.5	4.42	1	2.865	1.5	3.96	0	0	1.5	4.09	1	2.815	1.5	4.56	1	2.22	1.5	3.83	0.5	1.215	0	0	0	0	1	2.28	77.7778	1.11111
H0Y8X4	2'-deoxynucleoside 5'-phosphate N-hydrolase 1 (Fragment) OS=Homo sapiens GN=DNPH1 PE=1 SV=1	DNPH1	1	5.5	25.9	0	0	0	0	0	0	0	0	0	0	0	0	0	0	0	0	0	0	0	0	0	0	0.5	1.615	0	0	0	0	0	0	0	0	0	0	0	0	1	3.255	0	0	0	0	0	0
P16444	Dipeptidase 1 OS=Homo sapiens GN=DPEP1 PE=1 SV=3	DPEP1	13	6.15	45.6	8.5	33.22	19.5	63.645	7.5	24.37	9	29.985	21	69.545	18	62.11	23	81.285	29.5	97.27	29	100.35	23	73.97	9	29.26	10	34.795	20.5	79.98	28.5	101.365	22.5	82.775	9	38.91	7	27.75	35.5	122.595	15	42.485	16.5	52.595	31	100.945	100	18.3333
P27487	Dipeptidyl peptidase 4 OS=Homo sapiens GN=DPP4 PE=1 SV=2	DPP4	20	6.04	88.2	10	33.025	10	31.98	8.5	27.125	8.5	26.175	24.5	81.115	19	62.515	11	37.28	11	40.04	17	47.65	13.5	44.605	5.5	15.175	10.5	30.795	8.5	23.385	4	12.125	9	26.215	23	71.605	14	47.09	25	84.375	12	37.225	9	29.035	15.5	47.86	100	13.2778
Q9UHL4	Dipeptidyl peptidase 2 OS=Homo sapiens GN=DPP7 PE=1 SV=3	DPP7	10	6.32	54.3	5.5	20.97	1.5	4.11	4.5	12.87	9	28.22	6.5	24.2	3	8.11	5.5	24.465	4	14.46	7	25.16	0	0	1	2.82	1.5	3.25	5.5	19.325	6.5	22.405	4	13.06	9.5	26.455	1	2.655	4	14.795	3.5	9.145	0.5	1.18	5	15.85	100	5.16667
Q07507	Dermatopontin OS=Homo sapiens GN=DPT PE=1 SV=2	DPT	2	4.82	24	0.5	1.08	1	2.465	0.5	1.02	1	2.045	2	6.315	2.5	8.625	2	6.155	0.5	1.04	1	2.045	1.5	4.385	0	0	1.5	5.16	1.5	4.615	2	6.28	0	0	0	0	0.5	1.405	2	6.82	0	0	0	0	0	0	100	1.22222
Q08554	Desmocollin-1 OS=Homo sapiens GN=DSC1 PE=1 SV=2	DSC1	1	5.43	99.9	0	0	0	0	0	0	0	0	0	0	0	0	0	0	0	0	0	0	0	0	0	0	0	0	0	0	0	0	0	0	0.5	1.47	0	0	0	0	0	0	0	0	0	0	0	0
Q02487	Desmocollin-2 OS=Homo sapiens GN=DSC2 PE=1 SV=1	DSC2	4	5.34	99.9	5	19.53	1	3.24	3.5	11.335	3	13.41	1	2.95	1.5	6.605	1	4.775	1	4.71	4	14.23	4	16.565	1.5	5.32	2	6.95	3	12.085	3.5	15.305	1	2.8	0.5	1.6	2	6.24	0.5	1.675	0	0	2	5.635	1	2.785	100	2.33333
Q14574	Desmocollin-3 OS=Homo sapiens GN=DSC3 PE=1 SV=3	DSC3	2	6.1	99.9	0	0	0	0	0	0	0	0	0.5	1.51	0.5	1.555	0	0	0.5	1.795	0	0	0	0	0	0	0	0	0	0	0	0	0.5	2.165	0	0	0	0	0	0	0	0	0	0	0	0	33.3333	0.166667
Q02413	Desmoglein-1 OS=Homo sapiens GN=DSG1 PE=1 SV=2	DSG1	1	5.03	113.7	0	0	0	0	0	0	0	0	0.5	1.305	0.5	1.3	0	0	0	0	0	0	1.5	4.8	0	0	0	0	0	0	0	0	0	0	1.5	4.195	0	0	0.5	1.41	0	0	0	0	0	0	22.2222	0.111111
P68104	Elongation factor 1-alpha 1 OS=Homo sapiens GN=EEF1A1 PE=1 SV=1	EEF1A1	6	9.01	50.1	0	0	1	2.555	0.5	1.265	0.5	1.645	0	0	0.5	1.335	1	4.38	0	0	0	0	0.5	1.625	0	0	0	0	0	0	0.5	1.165	0	0	0	0	0	0	1.5	4.425	1	2.9	0	0	0.5	1.505	55.5556	0.388889
P13639	Elongation factor 2 OS=Homo sapiens GN=EEF2 PE=1 SV=4	EEF2	1	6.83	95.3	0	0	0	0	0	0	0	0	0	0	0	0	0.5	1.05	0	0	0	0	0	0	0	0	0	0	0	0	0	0	0	0	0	0	0	0	0	0	0	0	0	0	0	0	11.1111	0.0555556
O75071	EF-hand calcium-binding domain-containing protein 14 OS=Homo sapiens GN=EFCAB14 PE=1 SV=1	EFCAB14	3	6.32	55	0	0	0	0	0	0	0	0	1	3.11	0	0	0	0	0	0	0.5	2.425	2.5	8.49	5	20.09	2.5	8.45	3.5	16.08	1	2.87	2	9.595	0	0	0	0	0	0	0	0	0	0	0	0	22.2222	0.166667
Q12805	EGF-containing fibulin-like extracellular matrix protein 1 OS=Homo sapiens GN=EFEMP1 PE=1 SV=2	EFEMP1	5	5.07	54.6	12.5	40.805	15	44.585	4	11.765	11.5	36.745	17.5	65.08	19	62.3	12.5	55.13	19	81.53	8	30.125	17	54.92	8	26.075	10.5	37.415	18.5	73.03	17.5	56.955	4.5	15.2	3.5	11.945	3	10.29	10	35.945	0	0	1.5	4.085	1.5	3.315	100	13.2222
O95967	EGF-containing fibulin-like extracellular matrix protein 2 OS=Homo sapiens GN=EFEMP2 PE=1 SV=3	EFEMP2	2	4.94	49.4	1	2.925	0.5	1.145	0	0	0	0	3	10.495	3.5	12.245	0	0	1.5	5.22	0.5	1.1	1	2.76	0	0	4	11.055	2	6.95	0.5	1.095	0	0	1.5	3.395	3	9.65	3	10.39	0	0	1.5	3.395	2	6.12	66.6667	1.11111
P20827	Ephrin-A1 OS=Homo sapiens GN=EFNA1 PE=1 SV=2	EFNA1	2	6.83	23.8	0	0	0	0	0	0	0	0	0	0	3.5	12.53	0	0	0	0	0	0	0	0	0	0	0.5	1.51	1.5	5.305	0	0	0	0	0	0	0	0	1.5	3.035	0	0	0	0	0	0	11.1111	0.388889
P52803	Ephrin-A5 OS=Homo sapiens GN=EFNA5 PE=1 SV=1	EFNA5	1	6.42	26.3	0	0	0	0	0	0	0	0	2	6.84	2	7.005	2	9.85	1	4.63	1	3.025	0	0	0	0	1	2.85	1.5	5.405	1	3.25	1	2.65	0	0	0	0	0	0	0	0	0	0	0	0	55.5556	0.888889
P98172	Ephrin-B1 OS=Homo sapiens GN=EFNB1 PE=1 SV=1	EFNB1	2	8.94	38	0	0	0	0	0	0	1.5	4.115	1.5	4.145	0	0	0	0	0	0	0	0	2	5.705	0	0	1	2.135	0	0	0	0	0	0	0	0	0	0	0	0	0	0	0	0	0	0	22.2222	0.333333
P01133	Pro-epidermal growth factor OS=Homo sapiens GN=EGF PE=1 SV=2	EGF	34	5.85	133.9	155	574.63	150.5	487.44	124	412.22	108.5	380.335	133.5	521.97	94.5	334.305	140	559.365	144.5	560.1	146.5	535.61	92	318.665	106	343.625	123	448.72	148.5	581.91	121.5	461.99	126.5	465.68	121.5	412.11	112	383.375	147	552.39	135.5	410.805	92	323.995	137.5	513.055	100	133
A0A024R571	EH domain-containing protein 1 OS=Homo sapiens	EHD1	2	6.71	61.9	0	0	0	0	0	0	0	0	0	0	0	0	0.5	1.87	0	0	0	0	0	0	0	0	0	0	0	0	0	0	0	0	1	2.515	1	2.175	0	0	0	0	0	0	0	0	11.1111	0.0555556
Q9H223	EH domain-containing protein 4 OS=Homo sapiens GN=EHD4 PE=1 SV=1	EHD4	1	6.76	61.1	0	0	0	0	0	0	0	0	0	0	0	0	0.5	2.125	0	0	0	0	0	0	0	0	0	0	0	0	0	0	0	0	0	0	0	0	0	0	0	0	0	0	0	0	11.1111	0.0555556
I3L504	Eukaryotic translation initiation factor 5A-1 OS=Homo sapiens GN=EIF5A PE=1 SV=1	EIF5A	1	5.25	20.5	0	0	0	0	0	0	0	0	0	0	0	0	0.5	1.165	0	0	0	0	0	0	0	0	0	0	0	0	0	0	0	0	0	0	0	0	0	0	0	0	0	0	0	0	11.1111	0.0555556
P56537	Eukaryotic translation initiation factor 6 OS=Homo sapiens GN=EIF6 PE=1 SV=1	EIF6	5	4.68	26.6	5	17.92	6	17.62	5	14.19	4	12.375	4.5	15.09	6.5	21.815	3.5	15.63	3	11.015	8	28.95	3.5	11.765	7.5	26.87	7	23.75	9.5	43.125	11	45.675	7	28.865	0	0	2	5.385	4.5	13.905	2.5	6.03	0.5	1.09	0	0	100	5.05556
P08246	Neutrophil elastase OS=Homo sapiens GN=ELANE PE=1 SV=1	ELANE	1	9.35	28.5	1	4.285	0	0	0	0	0.5	2.275	0	0	0	0	3	15.25	3.5	17.825	2.5	9.985	0	0	0	0	0	0	0	0	0	0	0	0	0	0	0	0	0	0	0	0	0	0	1	3.975	55.5556	1.16667
P0C7U0	Protein ELFN1 OS=Homo sapiens GN=ELFN1 PE=1 SV=2	ELFN1	1	8.37	90.4	0	0	0	0	0	0	0	0	1	2.315	0.5	1.855	1	3.315	0	0	0	0	0	0	0	0	0	0	0	0	0	0	0	0	0	0	0	0	0	0	0	0	0	0	0	0	33.3333	0.277778
O94919	Endonuclease domain-containing 1 protein OS=Homo sapiens GN=ENDOD1 PE=1 SV=2	ENDOD1	8	5.71	55	5	17.395	3	11.14	1.5	4.59	5	17.74	5.5	18.585	7.5	26.39	2	6.63	3.5	13.805	2.5	9.16	8	30.51	1	2.75	5.5	17.645	3	10.83	2.5	10.26	0.5	1.215	0	0	1	3.39	1.5	4.925	3	9.41	2	5.905	0	0	100	3.94444
P17813	Endoglin OS=Homo sapiens GN=ENG PE=1 SV=2	ENG	4	6.61	70.5	0	0	0	0	0	0	0	0	0.5	1.155	2.5	7.015	1	3.405	0	0	0	0	0.5	1.46	1.5	3.71	1	2.555	0.5	2	1.5	5.4	0	0	0	0	0	0	0	0	0	0	0	0	0	0	33.3333	0.444444
P06733	Alpha-enolase OS=Homo sapiens GN=ENO1 PE=1 SV=2	ENO1	17	7.39	47.1	11	39.985	9.5	35.985	5.5	18.205	5.5	20.185	8.5	26.14	8.5	27.89	9	39.125	7.5	27.485	6.5	24.895	0	0	1.5	3.475	4	10.755	4	14.2	4	14.7	3.5	13.66	21.5	68.71	10.5	34.775	12	36.5	6.5	23.74	9.5	25.425	25	86.36	100	7.94444
Q07075	Glutamyl aminopeptidase OS=Homo sapiens GN=ENPEP PE=1 SV=3	ENPEP	11	5.47	109.2	0.5	1.125	0	0	6	15.71	9.5	25.71	1	3.205	1.5	5.07	0.5	2.105	0.5	1.61	1.5	4.035	0.5	1.025	0	0	0	0	0.5	1.48	2	4.87	2	6.285	3.5	9.435	5.5	13.925	2.5	8.66	2	4.83	0	0	2.5	5.495	88.8889	2.33333
E7EUF1	Ectonucleotide pyrophosphatase/phosphodiesterase family member 2 OS=Homo sapiens GN=ENPP2 PE=1 SV=1	ENPP2	2	7.53	101.5	0	0	0	0	0.5	1.24	0	0	0	0	0	0	0.5	1.36	0	0	0	0	0	0	0	0	0	0	0	0	0	0	0.5	1.055	0	0	0.5	1.01	0	0	0	0	0	0	0	0	22.2222	0.111111
Q6UWR7	Ectonucleotide pyrophosphatase/phosphodiesterase family member 6 OS=Homo sapiens GN=ENPP6 PE=1 SV=2	ENPP6	1	7.99	50.2	0	0	0	0	0	0	0	0	0	0	0	0	0	0	0	0	0	0	0	0	0	0	0	0	0	0	0	0	0	0	0	0	0	0	0	0	0	0	0	0	0.5	1.005	0	0
Q6UWV6	Ectonucleotide pyrophosphatase/phosphodiesterase family member 7 OS=Homo sapiens GN=ENPP7 PE=1 SV=3	ENPP7	1	6.89	51.5	0	0	0	0	0	0	0	0	0	0	0	0	0	0	0.5	1.205	0	0	0	0	0	0	0	0	0	0	0	0	0	0	0.5	1.015	0	0	0	0	0	0	0	0	0	0	11.1111	0.0555556
P21709	Ephrin type-A receptor 1 OS=Homo sapiens GN=EPHA1 PE=1 SV=4	EPHA1	2	6.64	108.1	0	0	0	0	0	0	0	0	0	0	1.5	3.72	0	0	0	0	0	0	0	0	0	0	0	0	0.5	1.015	0	0	0	0	1	2.375	1.5	3.355	1	3.02	0	0	0	0	0.5	1.13	11.1111	0.166667
J3KQG3	EPH receptor A10, isoform CRA_b OS=Homo sapiens GN=EPHA10 PE=1 SV=1	EPHA10	2	7.01	110.3	1	4.07	1.5	5.13	1.5	4.02	0.5	1.535	3.5	14.135	3	11.29	1	4.58	2	9.135	0.5	1.99	0.5	1.83	0	0	1.5	3.995	1	4.385	1	4.72	0.5	1.515	1.5	5.015	2	6.075	3	13.29	2	6.3	1.5	5.165	0.5	1.25	100	1.61111
P29323	Ephrin type-B receptor 2 OS=Homo sapiens GN=EPHB2 PE=1 SV=5	EPHB2	2	6.55	117.4	0.5	2.365	0	0	0	0	0	0	0	0	0	0	0	0	0.5	1.525	0.5	2.025	0.5	2.18	0.5	1.94	0.5	1.265	0.5	1.53	0.5	1.66	1.5	6.455	0	0	2	5.635	0	0	0	0	0	0	0	0	33.3333	0.166667
P54753	Ephrin type-B receptor 3 OS=Homo sapiens GN=EPHB3 PE=1 SV=2	EPHB3	2	6.32	110.3	0.5	1.675	0	0	0	0	0	0	0	0	0.5	1.13	0	0	0.5	1.48	1	2.945	0	0	0	0	0	0	0	0	0	0	0	0	2.5	6.535	3	8.315	1	2.805	0	0	1	2.605	0	0	44.4444	0.277778
P54760	Ephrin type-B receptor 4 OS=Homo sapiens GN=EPHB4 PE=1 SV=2	EPHB4	6	6.9	108.2	2	4.935	3	7.03	2	4.945	3	6.54	3	7.7	5.5	15.315	2.5	6.72	2	5.455	2	5.24	2.5	5.88	1.5	3.705	3.5	9.305	2.5	6.955	2.5	6.625	1	2.63	3	7.76	3	7.375	7	19.205	1.5	3.51	3	7.745	1.5	3.355	100	2.77778
O15197	Ephrin type-B receptor 6 OS=Homo sapiens GN=EPHB6 PE=1 SV=4	EPHB6	4	6.65	110.6	0	0	0	0	1	2.91	0	0	2.5	6.81	3	8.3	1.5	5.08	1	3.595	0	0	0.5	1.75	0	0	1	2.405	0	0	0	0	0.5	1.27	3.5	8.345	4	11.495	4.5	14.625	0	0	0.5	1.01	1.5	4.12	55.5556	1
P34913	Bifunctional epoxide hydrolase 2 OS=Homo sapiens GN=EPHX2 PE=1 SV=2	EPHX2	1	6.28	62.6	0	0	0	0	0	0	0	0	0	0	0	0	0.5	1.295	0	0	0	0	0	0	0	0	0	0	0	0	0	0	0	0	0	0	0	0	0	0	0	0	0	0	0	0	11.1111	0.0555556
Q12929	Epidermal growth factor receptor kinase substrate 8 OS=Homo sapiens GN=EPS8 PE=1 SV=1	EPS8	5	7.5	91.8	0	0	0	0	0	0	0	0	1	2.635	0	0	0.5	1.13	0	0	0	0	0	0	0	0	0	0	1	2.685	0	0	0	0	3	7.02	0	0	1.5	3.615	0	0	0	0	0	0	22.2222	0.166667
Q8TE68	Epidermal growth factor receptor kinase substrate 8-like protein 1 OS=Homo sapiens GN=EPS8L1 PE=1 SV=3	EPS8L1	1	6.04	80.2	0	0	0	0	0	0	0	0	0.5	1.62	0	0	0	0	0	0	0	0	0	0	0	0	0	0	0	0	0	0	0	0	0	0	0	0	0.5	1.175	0	0	0	0	0	0	11.1111	0.0555556
Q9H6S3	Epidermal growth factor receptor kinase substrate 8-like protein 2 OS=Homo sapiens GN=EPS8L2 PE=1 SV=2	EPS8L2	1	6.84	80.6	0	0	0	0	0	0	0	0	0.5	1.115	0	0	0.5	1.96	0	0	0	0	0	0	0	0	0	0	0	0	0	0	0	0	0	0	0	0	2	5.045	0	0	0	0	0	0	22.2222	0.111111
Q9NZ08	Endoplasmic reticulum aminopeptidase 1 OS=Homo sapiens GN=ERAP1 PE=1 SV=3	ERAP1	1	6.46	107.2	0	0	0	0	0	0	0	0	0	0	0	0	0	0	0	0	0	0	0	0	0	0	0	0	0	0	0	0	0	0	0	0	0.5	1.015	0	0	0	0	0	0	0	0	0	0
Q96AP7	Endothelial cell-selective adhesion molecule OS=Homo sapiens GN=ESAM PE=1 SV=1	ESAM	2	9.32	41.2	6	20.885	2.5	5.605	0	0	2.5	7.115	3	8.535	7	21.015	0.5	1.755	1.5	4.59	0.5	1.405	3.5	9.095	3	8.48	5	12.165	2	5.41	6.5	18.405	2.5	7.075	0	0	0	0	0	0	0	0	0	0	0	0	88.8889	2.61111
P10768	S-formylglutathione hydrolase OS=Homo sapiens GN=ESD PE=1 SV=2	ESD	2	7.02	31.4	0	0	0	0	0	0	0	0	0	0	0	0	0	0	0	0	0	0	0	0	0	0	0	0	0	0	0	0	0	0	0.5	1.45	0.5	1.47	0	0	0	0	0	0	1.5	3.455	0	0
E7EQR4	Ezrin OS=Homo sapiens GN=EZR PE=1 SV=3	EZR	15	6.16	69.3	4	9.245	2	4.53	2	4.515	2	4.44	8	21.13	4	7.38	12.5	35.245	6.5	14.275	2	4.69	2	4.395	1	2.205	0.5	1.005	7	14.795	3	6.925	9.5	25.455	16	41.095	3.5	8.055	6	15.535	4.5	9.725	0.5	1.265	9	21.3	100	4.77778
P03951	Coagulation factor XI OS=Homo sapiens GN=F11 PE=1 SV=1	F11	4	8.1	70.1	0	0	0	0	0	0	0	0	2	7.75	1.5	3.855	0	0	1	3.89	0	0	0	0	0	0	0	0	0.5	1.16	1	2.77	0.5	1.29	0	0	0.5	1.205	3.5	11.91	0	0	0	0	1	2.185	33.3333	0.5
P00748	Coagulation factor XII OS=Homo sapiens GN=F12 PE=1 SV=3	F12	3	7.74	67.7	5	21.525	0	0	1	4.055	1	2.93	3.5	15.345	3.5	13.135	5	21.955	5.5	26.63	2.5	8.43	3	10.605	1.5	4.65	4	12.145	2	6.045	2	7.785	3	11.115	0	0	0	0	7	29.61	0	0	2.5	7.89	0.5	2.19	88.8889	3
P05160	Coagulation factor XIII B chain OS=Homo sapiens GN=F13B PE=1 SV=3	F13B	1	6.39	75.5	0	0	0	0	0	0	0	0	0	0	0	0	0	0	0	0	0	0	0	0	0	0	0	0	0	0	0.5	1.02	0	0	0	0	0	0	0	0	0	0	0	0	0	0	0	0
P00734	Prothrombin OS=Homo sapiens GN=F2 PE=1 SV=2	F2	5	5.9	70	0.5	1.58	0	0	0	0	0	0	1	3.21	0	0	0	0	0	0	0	0	0.5	1.16	0.5	1.57	0	0	1	3.79	0	0	0	0	2	4.75	1	3.07	3	10.575	2.5	8.02	1.5	4.585	11	33.135	22.2222	0.166667
A0A0A0MRJ7	Coagulation factor V OS=Homo sapiens	F5	1	6.05	252.1	0	0	0	0	0	0	0	0	0	0	0	0	0	0	0	0	0	0	0	0	0	0	0	0	0	0	0	0	0.5	1.025	0	0	0	0	0	0	0	0	0	0	0	0	0	0
P07148	Fatty acid-binding protein, liver OS=Homo sapiens GN=FABP1 PE=1 SV=1	FABP1	2	7.18	14.2	0	0	0	0	1	2.105	1.5	3.26	0	0	0	0	2	4.68	0	0	1.5	3.305	0	0	0	0	1	2.16	0	0	0	0	1.5	3.29	0	0	0	0	0	0	0	0	0	0	0	0	44.4444	0.666667
P05413	Fatty acid-binding protein, heart OS=Homo sapiens GN=FABP3 PE=1 SV=4	FABP3	3	6.8	14.8	0	0	0	0	0	0	0	0	0	0	0.5	1.005	1.5	4.82	0	0	0.5	1.27	0	0	0	0	0	0	0	0	0	0	0.5	1.56	0	0	0	0	1.5	4.715	0	0	0	0	0	0	33.3333	0.277778
P16930	Fumarylacetoacetase OS=Homo sapiens GN=FAH PE=1 SV=2	FAH	1	6.95	46.3	0	0	0	0	0	0	0	0	0	0	0	0	0	0	0	0	0	0	0	0	0	0	0	0	0	0	0	0	0	0	0	0	0	0	0	0	0	0	0	0	0.5	1.01	0	0
Q8WW52	Protein FAM151A OS=Homo sapiens GN=FAM151A PE=2 SV=2	FAM151A	5	6.67	64	3	11.59	1.5	4.08	3.5	8.8	5.5	15.195	4.5	11.785	5	13.79	2.5	11.195	3.5	14.615	4	14.17	0.5	1.255	0	0	0.5	1.06	1	2.64	2.5	8.225	2.5	8.12	0.5	1.1	1.5	3.295	7.5	21.935	1	2.51	0	0	2.5	5.53	100	3.66667
Q5VUB5	Protein FAM171A1 OS=Homo sapiens GN=FAM171A1 PE=1 SV=1	FAM171A1	2	6.58	97.8	0	0	0	0	0	0	0	0	0	0	0	0	0	0	0	0	0	0	0.5	1.25	0.5	1.385	0	0	0	0	0.5	1.61	0	0	0	0	0	0	0	0	0	0	0	0	0	0	0	0
Q9H0X4	Protein FAM234A OS=Homo sapiens GN=FAM234A PE=1 SV=1	FAM234A	1	6.28	59.6	0	0	0	0	0	0	0	0	0	0	0	0	0	0	0	0	0	0	0	0	0	0	0	0	0	0	0	0	0	0	0.5	1.225	0	0	0	0	0	0	0	0	0	0	0	0
A8MTF8	Protein FAM3B OS=Homo sapiens GN=FAM3B PE=1 SV=2	FAM3B	3	8.73	28.3	1	2.37	1	2.38	0.5	1.26	0	0	1.5	3.64	2.5	5.745	0.5	1.45	1.5	4.015	2	4.985	1	2.375	1	2.465	1.5	3.495	2	5.35	1.5	4.13	2	5.505	1.5	3.805	3	7.195	0	0	0	0	0.5	1.1	0.5	1.255	88.8889	1.16667
Q92520	Protein FAM3C OS=Homo sapiens GN=FAM3C PE=1 SV=1	FAM3C	5	8.29	24.7	1.5	5.175	0.5	2.05	0	0	1	4.14	2	6.085	0	0	4	11.6	3	7.74	2	4.97	2	8.465	1	2.16	0.5	1.06	3	9.73	1	2.22	0	0	0	0	0.5	1.375	0	0	2	7.49	0.5	1.325	0	0	77.7778	1.55556
Q6V0I7	Protocadherin Fat 4 OS=Homo sapiens GN=FAT4 PE=1 SV=2	FAT4	13	4.94	542.4	3	8.355	1	2.365	0	0	0	0	8	24.78	6	17.035	8	31.315	4.5	15.66	3.5	10.825	1	2.425	2	4.765	1	2.535	4.5	13.345	6.5	18.55	3	9.68	0	0	2.5	5.855	2.5	7.11	0.5	1.19	0	0	0.5	1.23	77.7778	3.77778
B1AHL2	Fibulin-1 OS=Homo sapiens GN=FBLN1 PE=1 SV=1	FBLN1	6	5.39	78.3	0	0	0	0	3.5	12.645	1.5	5.735	1	2.46	1	4.3	7	35.685	4	18.665	1	4.57	1.5	5.75	0.5	2.11	1.5	6.08	1	4.065	1.5	6.22	3	15.265	2	8.105	3.5	13.94	3	12.39	0	0	1	3	0.5	1.56	77.7778	2.11111
P23142	Fibulin-1 OS=Homo sapiens GN=FBLN1 PE=1 SV=4	FBLN1	4	5.22	77.2	0	0	0	0	1.5	4.46	0	0	0.5	1.045	0	0	3	14.755	1.5	4.965	0	0	1	3.66	0	0	0	0	0	0	0	0	0	0	0	0	0.5	1.02	1.5	5.38	0	0	0	0	0	0	44.4444	0.722222
G3V3Y2	Fibulin-5 (Fragment) OS=Homo sapiens GN=FBLN5 PE=1 SV=1	FBLN5	1	6.37	9.9	0	0	0	0	0	0	0	0	0	0	0.5	1.12	0	0	0	0	0	0	0	0	0.5	1.1	2	4.825	1.5	3.92	0	0	0.5	1.15	0	0	0	0	0	0	0	0	0	0	0	0	11.1111	0.0555556
G3XA98	Fibulin 5, isoform CRA_a OS=Homo sapiens GN=FBLN5 PE=1 SV=1	FBLN5	4	4.73	54.1	0.5	1.25	3	7.01	2	4.72	1.5	3.575	4.5	13.8	4	12.305	1.5	4.69	2.5	6.72	2	5.02	1.5	3.565	2	4.965	1	3.46	2	4.835	1.5	3.755	1	2.5	0.5	1.055	2	5.335	1	3.63	0	0	0.5	1.08	0	0	100	2.38889
Q53RD9	Fibulin-7 OS=Homo sapiens GN=FBLN7 PE=2 SV=1	FBLN7	2	7.62	47.3	0	0	0	0	0	0	0	0	0	0	0	0	0.5	1.625	0	0	1	2.845	0	0	0	0	0	0	0.5	1.22	1	2.905	0	0	0.5	1.245	1.5	4.3	0	0	0	0	0	0	0	0	22.2222	0.166667
P35555	Fibrillin-1 OS=Homo sapiens GN=FBN1 PE=1 SV=3	FBN1	1	4.93	312	2	8.545	0	0	3.5	14.305	2.5	9.715	0	0	1	3.325	2	9.26	0	0	4	17.5	5.5	22.525	5	20.565	4	13.59	3	12.85	6.5	25.965	3	11.895	0	0	0	0	0	0	2	6.315	0	0	0	0	66.6667	1.66667
P35556	Fibrillin-2 OS=Homo sapiens GN=FBN2 PE=1 SV=3	FBN2	1	4.86	314.6	0	0	0	0	0	0	0	0	0	0	0	0	0	0	0	0	0	0	2	7.8	0.5	1.355	0.5	1.21	0.5	1.79	0	0	1	3.7	0	0	0	0	0	0	0	0	0	0	0	0	0	0
P09467	Fructose-1,6-bisphosphatase 1 OS=Homo sapiens GN=FBP1 PE=1 SV=5	FBP1	7	6.99	36.8	4	12.445	6	18.595	6	18.065	8.5	29.58	2.5	7.315	6	18.345	5.5	24.775	2.5	9.48	5	21.03	6	17.965	2.5	8.385	4.5	15.205	2.5	9.295	4	14.23	5.5	21.28	7.5	22.31	7	19.53	3	8.355	10	31.42	3	7.92	8	25.55	100	5.11111
O00757	Fructose-1,6-bisphosphatase isozyme 2 OS=Homo sapiens GN=FBP2 PE=1 SV=2	FBP2	2	7.23	36.7	0	0	1	2.47	1.5	3.065	1.5	3.4	0	0	0	0	0	0	0	0	1	2.54	0	0	0	0	0	0	0	0	0	0	0	0	0.5	1.235	0.5	1.28	0	0	1	2.48	0	0	0	0	44.4444	0.555556
A0A087WXI2	IgGFc-binding protein OS=Homo sapiens	FCGBP	5	5.35	444.9	0	0	0	0	0	0	0	0	0.5	1.67	0	0	0	0	0	0	0	0	0	0	0	0	0	0	0	0	0	0	0	0	0	0	1	2.27	1	2.85	0	0	0	0	7.5	21.085	11.1111	0.0555556
M9MML0	Fc of IgG low affinity IIIa receptor isoform 1 OS=Homo sapiens GN=FCGR3A PE=1 SV=1	FCGR3A	4	8.1	32.7	7	21.055	5	13.285	4	11.015	9	27.725	4.5	13.23	2.5	6.935	8.5	26.11	9.5	28.69	8.5	25.79	5	15.295	8.5	24.295	7	19.75	7	19.83	6	17.53	10.5	31.56	0	0	1	2.935	5	13.715	6	16.775	0	0	2	5.545	100	6.5
M9MML6	Low affinity immunoglobulin gamma Fc region receptor III-B OS=Homo sapiens GN=FCGR3B PE=1 SV=1	FCGR3B	4	6.92	29.9	5	13.025	2	6.175	2	6.975	3	9.65	1	3.045	4.5	13.94	0	0	0	0	1	2.56	3.5	10.925	0.5	1.085	2.5	8.17	1	2.405	0	0	1	2.54	0	0	1.5	4.14	0.5	1.99	0	0	0	0	0.5	1.695	77.7778	2.05556
Q15485	Ficolin-2 OS=Homo sapiens GN=FCN2 PE=1 SV=2	FCN2	5	6.77	34	6	28.28	17.5	68.995	5	18.75	0	0	7	29.485	9.5	36.885	6.5	26.445	10	41.085	5.5	22.185	6.5	25.93	5.5	22.79	0	0	2.5	11.375	2.5	10.94	4	14.925	7.5	25.645	10.5	34.94	0.5	1.045	8	28.12	0	0	0	0	88.8889	7.44444
P02671	Fibrinogen alpha chain OS=Homo sapiens GN=FGA PE=1 SV=2	FGA	18	6.01	94.9	30	128.46	18	85.785	16	68.135	21.5	93.78	21.5	91.505	22	108.32	23.5	110.11	24	104.69	16	76.255	15.5	67.575	19.5	80.615	15.5	63.975	26.5	117.525	14.5	67.465	13.5	59.16	5	16.075	13	54.735	20.5	95.645	14.5	39.775	9	28.2	28	99.085	100	21.3889
P02675	Fibrinogen beta chain OS=Homo sapiens GN=FGB PE=1 SV=2	FGB	17	8.27	55.9	5.5	22.24	0	0	0	0	1	3.065	0	0	0	0	0	0	2.5	10.345	0	0	0	0	0	0	1.5	4.505	0.5	1.555	0	0	0	0	0	0	0	0	2	6.635	6.5	26.865	2.5	6.74	33	115.775	33.3333	1
P11362	Fibroblast growth factor receptor 1 OS=Homo sapiens GN=FGFR1 PE=1 SV=3	FGFR1	1	6.21	91.8	0	0	0	0	0	0	0	0	0	0	0	0	0	0	0	0	0	0	0	0	0	0	0.5	1.58	0	0	0	0	0	0	0	0	0	0	0	0	0	0	0	0	0	0	0	0
A0A0A0MR25	Fibroblast growth factor receptor OS=Homo sapiens	FGFR2	1	5.88	92	0	0	0	0	0	0	0	0	0	0	0	0	0	0	0	0	0	0	0	0	0	0	0	0	0	0	0	0	0.5	1.195	0	0	0	0	0	0	0	0	0	0	0	0	0	0
C9JC84	Fibrinogen gamma chain OS=Homo sapiens GN=FGG PE=1 SV=1	FGG	9	5.63	52.3	8	27.295	0	0	0	0	1.5	4.23	1	2.555	0	0	0	0	4.5	14.435	0	0	0	0	0	0	1	4.14	1.5	4.13	0	0	0	0	1	2.685	1	3.135	0.5	2.245	11	34.75	1.5	5.215	24.5	95.485	44.4444	1.66667
Q08830	Fibrinogen-like protein 1 OS=Homo sapiens GN=FGL1 PE=1 SV=3	FGL1	1	5.87	36.4	0	0	0	0	0	0	0	0	0	0	0	0	0	0	0	0	0	0	0	0	0	0	0	0	0	0	0	0	0	0	0	0	0.5	1.08	0	0	0	0	0	0	0	0	0	0
P20930	Filaggrin OS=Homo sapiens GN=FLG PE=1 SV=3	FLG	5	9.25	434.9	0	0	0	0	0	0	0	0	0	0	0	0	0	0	0	0	0.5	1.435	5	11.99	0.5	1.31	0	0	0	0	0	0	0	0	0	0	0	0	0	0	0	0	0	0	0	0	11.1111	0.0555556
Q5D862	Filaggrin-2 OS=Homo sapiens GN=FLG2 PE=1 SV=1	FLG2	2	8.31	247.9	0	0	0	0	0	0	0	0	0	0	0	0	0	0	0	0	0	0	0.5	1.295	0	0	0	0	0	0	0	0	2	5.125	0	0	0	0	0	0	0	0	0	0	0	0	0	0
P21333	Filamin-A OS=Homo sapiens GN=FLNA PE=1 SV=4	FLNA	7	6.06	280.6	0.5	2.545	0	0	0	0	0	0	2	6.21	4	15.62	3.5	16.67	0	0	0	0	0	0	0.5	1.03	7	25.57	1	6.105	1.5	4.895	4	19.605	0	0	0	0	0	0	0	0	0	0	0	0	44.4444	1.11111
O43155	Leucine-rich repeat transmembrane protein FLRT2 OS=Homo sapiens GN=FLRT2 PE=1 SV=1	FLRT2	6	7.8	74	1.5	4.275	0	0	0	0	0	0	2	6.775	5	16.535	3	9.985	0.5	1.125	1	2.87	1	2.55	0.5	1.265	2	5.515	1	3.295	0.5	1.37	4	13.75	6	18.215	5.5	16.67	2.5	7.59	1.5	3.485	3	7.295	2	5.24	66.6667	1.44444
Q06828	Fibromodulin OS=Homo sapiens GN=FMOD PE=1 SV=2	FMOD	2	6.04	43.2	0	0	0	0	0	0	0	0	0	0	0	0	0	0	0	0	0.5	1.415	0	0	1	3.445	1	2.65	0.5	1.57	1	3.59	0.5	1.725	0	0	0.5	1.675	0	0	0	0	0	0	0	0	11.1111	0.0555556
P02751	Fibronectin OS=Homo sapiens GN=FN1 PE=1 SV=4	FN1	34	5.71	262.5	44	182.365	31	119.905	28.5	99.775	26.5	92.735	47.5	186.755	58	235.615	65.5	283.19	43.5	180.195	58.5	234.525	55	218.97	58	222.29	65	239.87	96	412.86	95	409.545	94	401.44	17.5	55.665	26.5	81.07	18.5	68.965	9.5	24.575	14.5	40.9	20	58.72	100	44.7778
Q9Y2H6	Fibronectin type-III domain-containing protein 3A OS=Homo sapiens GN=FNDC3A PE=1 SV=4	FNDC3A	1	6.71	131.8	0.5	1.6	0	0	0	0	0	0	0	0	0	0	0	0	0	0	0	0	0	0	0	0	0	0	0	0	0	0	0	0	0	0	0	0	0	0	0	0	0	0	0	0	11.1111	0.0555556
P15328	Folate receptor alpha OS=Homo sapiens GN=FOLR1 PE=1 SV=3	FOLR1	1	7.97	29.8	0	0	1	4.35	0	0	0	0	0.5	2.475	0	0	0.5	3.145	2	12	0.5	2.915	0	0	0	0	0	0	0.5	2.295	0	0	0	0	0	0	0	0	0.5	2.14	0	0	0	0	0.5	1.185	55.5556	0.5
Q5SZK8	FRAS1-related extracellular matrix protein 2 OS=Homo sapiens GN=FREM2 PE=1 SV=2	FREM2	28	5.03	350.9	3.5	10.73	1.5	3.925	1.5	4.055	1	2.235	13	39.495	7	21.33	5	17.425	6	18.625	3	9.15	0.5	1.515	0	0	1	2.535	3	9.86	2	5.39	2	5.53	7	17.835	12.5	36	14	42.17	4	9.53	6	15.675	6	17.58	100	4.61111
Q12841	Follistatin-related protein 1 OS=Homo sapiens GN=FSTL1 PE=1 SV=1	FSTL1	1	5.52	35	0	0	0	0	0	0	0	0	0	0	0	0	1	2.2	0	0	0	0	0	0	0	0	0	0	0	0	0	0	0	0	0	0	0	0	0	0	0	0	0	0	0	0	11.1111	0.111111
P04066	Tissue alpha-L-fucosidase OS=Homo sapiens GN=FUCA1 PE=1 SV=4	FUCA1	2	6.84	53.7	0.5	1.135	4	11.885	4	11.825	2.5	8.02	3	9.515	2.5	7.125	0.5	1.855	1.5	5.37	1	3.025	2	6.13	2	6.49	2.5	6.53	2.5	8.265	1.5	5.555	4	13.385	4	11.875	3	9.515	2.5	7.635	2	4.62	1	2.08	4.5	12.605	100	2.16667
Q9BTY2	Plasma alpha-L-fucosidase OS=Homo sapiens GN=FUCA2 PE=1 SV=2	FUCA2	1	6.25	54	0	0	0	0	0	0	0	0	0	0	0	0	0	0	0	0	0	0	0	0	0	0	0	0	0	0	0	0	0	0	0	0	0.5	1.075	0	0	0	0	0	0	0	0	0	0
Q16595	Frataxin, mitochondrial OS=Homo sapiens GN=FXN PE=1 SV=2	FXN	1	8.69	23.1	2	4.445	0	0	0	0	0	0	0	0	0	0	0	0	0	0	0	0	0	0	0	0	0	0	0	0	0	0	0	0	0	0	0	0	0	0	0	0	0	0	0	0	11.1111	0.222222
A0A087WZ82	Protein FXYD6-FXYD2 OS=Homo sapiens	FXYD6-FXYD2	1	8.59	16.2	0	0	0	0	0.5	1.56	0	0	0	0	0	0	0	0	0	0	1	3.495	2	6.62	3.5	11.38	3	8.275	3	11.13	4	14.85	4.5	16.5	0.5	1.22	0	0	0	0	0.5	1.06	0	0	0	0	22.2222	0.166667
P10253	Lysosomal alpha-glucosidase OS=Homo sapiens GN=GAA PE=1 SV=4	GAA	30	6	105.3	71.5	294.72	57.5	213.47	48	172.04	51.5	193.87	91	364.595	50	189.475	70	324.265	68	308.305	52.5	215.9	50.5	189.03	33.5	127.065	35.5	117.285	68	293.05	66.5	277.425	46.5	195.48	73.5	256.42	74	263.195	53	208.015	45	157.33	42.5	143.04	86	313.265	100	62.2222
Q99999	Galactosylceramide sulfotransferase OS=Homo sapiens GN=GAL3ST1 PE=1 SV=1	GAL3ST1	1	8.62	48.7	0.5	1.24	0	0	0	0	0	0	1.5	4.26	0	0	0	0	0	0	0	0	0	0	0	0	0	0	0	0	0	0	0	0	0	0	0	0	0.5	1.075	0	0	0	0	0	0	22.2222	0.222222
P34059	N-acetylgalactosamine-6-sulfatase OS=Homo sapiens GN=GALNS PE=1 SV=1	GALNS	6	6.74	58	0.5	1.37	1	2.66	3.5	10.335	2.5	6.46	1.5	4.505	1.5	4.435	2	5.985	1	3.2	2	5.19	0.5	1.085	0	0	0	0	0.5	1.56	0.5	1.25	1.5	3.72	2.5	7.3	4	13.405	1	2.835	0	0	0	0	7	26.105	100	1.72222
Q6P9A2	Polypeptide N-acetylgalactosaminyltransferase 18 OS=Homo sapiens GN=GALNT18 PE=2 SV=2	GALNT18	5	6.49	69.5	0.5	1.36	0.5	1.29	1.5	3.965	0	0	1.5	4.07	2	5.73	0.5	2.09	1	3.675	0.5	1.435	0	0	0	0	0	0	1.5	5.665	1	3.615	0.5	1.05	0	0	0.5	1.26	1.5	2.485	0	0	0.5	0	0	0	88.8889	0.888889
Q14697	Neutral alpha-glucosidase AB OS=Homo sapiens GN=GANAB PE=1 SV=3	GANAB	3	6.14	106.8	0.5	1.03	0	0	0	0	0	0	1	2.465	1	2.23	1	3.03	2	6.14	1	2.56	0	0	0	0	0	0	1	2.2	0	0	0	0	1.5	4.625	1	2.635	1	3.135	0	0	0	0	0.5	1.09	66.6667	0.722222
P04406	Glyceraldehyde-3-phosphate dehydrogenase OS=Homo sapiens GN=GAPDH PE=1 SV=3	GAPDH	6	8.46	36	14.5	64.265	10.5	43.715	5	16.215	10.5	43.205	10	35.295	3	11.275	15.5	75.91	9	43.345	14.5	64.85	7	26.245	6.5	21.125	6	22.445	11.5	48.53	8.5	38.43	11.5	51.015	7.5	25.47	6.5	16.83	4.5	16.485	10.5	33.305	6.5	17.82	16	60.685	100	10.2778
P54826	Growth arrest-specific protein 1 OS=Homo sapiens GN=GAS1 PE=2 SV=2	GAS1	1	5.55	35.7	0	0	0	0	0	0	0	0	0.5	2.13	0.5	1.265	1	4.035	0	0	0	0	0.5	1.78	0	0	0	0	0.5	1.325	0	0	0.5	2.025	0	0	0	0	0	0	0	0	0	0	0	0	33.3333	0.222222
Q14393	Growth arrest-specific protein 6 OS=Homo sapiens GN=GAS6 PE=1 SV=2	GAS6	8	6.21	79.6	5.5	18.185	3	9.84	8	23.645	2.5	6.925	4	15.08	0	0	2.5	6.99	2	5.69	0	0	4.5	13.91	3.5	8.525	5.5	16.905	4.5	14.22	6	20.53	1.5	3.415	8.5	25.9	8.5	28.73	11.5	38.64	2.5	7.04	1.5	3.965	6	18.665	77.7778	3.05556
P04062	Glucosylceramidase OS=Homo sapiens GN=GBA PE=1 SV=3	GBA	3	7.61	59.7	0	0	0	0	0.5	1.03	0.5	1.225	0.5	1.935	1	3.42	0	0	0	0	0	0	0	0	0	0	0	0	0	0	0	0	0.5	1.325	0.5	1.45	1.5	4.075	0.5	1.025	0	0	0	0	4.5	13.24	44.4444	0.277778
D6RF35	Vitamin D-binding protein OS=Homo sapiens GN=GC PE=1 SV=1	GC	11	5.52	53	11.5	41.995	8	26.795	5	15.09	5.5	17	16	51.415	7	21.51	15.5	59.165	19	69.455	11.5	37.505	6.5	20.545	6	14.405	17.5	54.565	15	44.87	14.5	51.795	16.5	58.885	1.5	3.67	4	11.43	17	56.095	16	50.305	16.5	47.05	2.5	6.57	100	11
P28676	Grancalcin OS=Homo sapiens GN=GCA PE=1 SV=2	GCA	1	5.21	24	0	0	0	0	0	0	0	0	0	0	0	0	1	3.095	0	0	0	0	0	0	0	0	0	0	0	0	0	0	0	0	0	0	0	0	0	0	0	0	0	0	0	0	11.1111	0.111111
Q99988	Growth/differentiation factor 15 OS=Homo sapiens GN=GDF15 PE=1 SV=3	GDF15	1	9.66	34.1	0	0	0.5	1.59	0.5	1.07	0.5	1.21	3	9.18	5	15.775	4	15.165	3.5	12.2	0	0	1	2.505	2	6.6	0.5	1.5	1	2.97	2	6.115	0	0	0	0	0	0	3	9.195	0	0	0	0	0	0	77.7778	1.88889
P50395	Rab GDP dissociation inhibitor beta OS=Homo sapiens GN=GDI2 PE=1 SV=2	GDI2	8	6.47	50.6	0.5	1.145	0	0	0.5	1.44	1	2.5	1.5	4.04	0.5	1.92	3	10.765	2.5	6.695	2.5	6.95	0	0	0	0	0	0	0	0	1.5	3.53	1.5	4.155	2.5	6.515	1.5	2.46	3	8.685	0	0	0	0	16	53.1	88.8889	1.33333
Q9BVM4	Gamma-glutamylaminecyclotransferase OS=Homo sapiens GN=GGACT PE=1 SV=2	GGACT	2	6.87	17.3	4.5	14.325	1.5	4.19	1.5	1.215	3	8.465	5.5	14.43	4	12.05	1.5	5.91	3.5	13.91	5	17.995	1.5	0	0.5	0	3.5	2.775	2	5.19	2.5	7.18	1.5	4.44	3.5	9.46	4.5	8.815	4	11.535	1.5	3.94	1.5	2.175	4	12.02	100	3.33333
O75223	Gamma-glutamylcyclotransferase OS=Homo sapiens GN=GGCT PE=1 SV=1	GGCT	2	5.14	21	0	0	0	0	0	0	0	0	0	0	2	4.75	0	0	0	0	0.5	1.405	0	0	0	0	0	0	0.5	1.175	0	0	0	0	0	0	0	0	0	0	0	0	0	0	3	9.555	22.2222	0.277778
Q92820	Gamma-glutamyl hydrolase OS=Homo sapiens GN=GGH PE=1 SV=2	GGH	9	7.11	35.9	2	5.195	4.5	13.09	9	23.925	6.5	18.79	8.5	24.285	13.5	40.215	16.5	51.155	7.5	20.835	2	4.485	0	0	6.5	15.68	2	4.59	9	25.41	4.5	12.63	6	17.28	5	14.295	13.5	41.73	2.5	7.18	0	0	0	0	10	28.705	100	7.77778
P19440	Gamma-glutamyltranspeptidase 1 OS=Homo sapiens GN=GGT1 PE=1 SV=2	GGT1	7	7.12	61.4	3	8.75	5.5	15.405	3.5	9.52	2.5	6.715	6.5	25.16	5.5	18.565	5.5	16.6	5.5	16.84	3.5	9.53	3.5	9.86	4	11.26	2	5.315	5	13.345	3.5	10.115	9	26.05	8.5	25.46	4.5	13.31	4	12.69	6.5	19.28	5	12.455	7.5	20.59	100	4.55556
J3KPJ0	Gamma-glutamyltransferase 6 OS=Homo sapiens GN=GGT6 PE=1 SV=1	GGT6	3	6.14	51.1	3	10.57	3.5	13.7	2	6.485	2.5	8.375	4	14.385	4.5	14.705	2	8.425	2	8.35	4	12.995	4.5	14.425	1	2.255	1.5	4.16	3.5	10.55	3.5	11.74	2.5	8.655	3.5	8.18	7	22.53	2	4.885	4.5	11.39	0.5	1.245	6	19.075	100	3.05556
Q9NU53	Glycoprotein integral membrane protein 1 OS=Homo sapiens GN=GINM1 PE=2 SV=1	GINM1	4	4.91	36.8	0	0	0	0	0.5	1	0	0	0	0	2.5	9.09	1	2.05	0.5	1.075	0	0	0.5	1.05	1	2.39	1	3.91	1	2.82	0	0	0	0	0	0	0	0	1	3.955	0	0	0	0	0	0	44.4444	0.5
P06280	Alpha-galactosidase A OS=Homo sapiens GN=GLA PE=1 SV=1	GLA	4	5.6	48.7	0.5	1.625	0	0	0	0	0.5	1.405	2	6.86	1.5	6.2	1.5	5.215	2.5	6.69	0	0	0	0	1	2.62	1.5	4.48	1	4.215	0	0	0	0	3.5	11.295	4	13.83	2	7.91	0	0	0.5	1.38	4.5	14.03	66.6667	0.944444
P16278	Beta-galactosidase OS=Homo sapiens GN=GLB1 PE=1 SV=2	GLB1	15	6.57	76	14	47.71	20.5	69.225	28	97.265	24	83.435	19	60.82	13.5	44.495	20	68.51	14.5	46.545	17	57.165	5.5	17.66	10	30.655	10	31.465	9	27.755	10.5	37.92	19.5	62.93	26	82.28	34	110.43	12.5	41.88	6	17.665	8	20.795	28.5	94.03	100	18.9444
Q92896	Golgi apparatus protein 1 OS=Homo sapiens GN=GLG1 PE=1 SV=2	GLG1	3	6.9	134.5	0	0	0	0	0.5	1.16	0	0	1	2.34	0.5	1.415	1	3.35	1	2.49	0.5	1.03	0	0	0	0	1	2.55	1	2.535	0.5	1.165	1.5	3.86	2.5	6.2	1.5	3.775	2.5	6.09	0.5	1.05	0	0	1	3.36	66.6667	0.5
P35754	Glutaredoxin-1 OS=Homo sapiens GN=GLRX PE=1 SV=2	GLRX	3	8.09	11.8	0	0	0	0	0	0	1	2.505	0	0	1	2.975	1.5	4.9	0	0	0	0	0	0	0	0	0	0	0	0	0	0	0.5	1.535	0	0	0	0	0	0	0	0	0	0	0	0	33.3333	0.388889
P17900	Ganglioside GM2 activator OS=Homo sapiens GN=GM2A PE=1 SV=4	GM2A	3	5.31	20.8	5.5	19.635	0	0	7.5	20.685	7	23.21	4	12.955	5.5	16.845	1.5	5.1	1.5	4.1	4.5	14.665	0	0	3	7.98	7	21.075	4	12.2	4.5	14.64	4.5	14.14	0	0	1.5	3.475	2	5.81	0	0	0	0	1.5	3.325	88.8889	4.11111
P29992	Guanine nucleotide-binding protein subunit alpha-11 OS=Homo sapiens GN=GNA11 PE=1 SV=2	GNA11	3	5.69	42.1	0	0	0	0	0	0	0	0	0.5	1.2	0	0	0	0	0	0	0	0	0	0	0	0	0	0	0.5	1.065	0	0	0	0	0	0	0.5	1.19	2.5	5.755	0	0	0	0	2.5	6.675	11.1111	0.0555556
P63096	Guanine nucleotide-binding protein G(i) subunit alpha-1 OS=Homo sapiens GN=GNAI1 PE=1 SV=2	GNAI1	5	5.97	40.3	0.5	1.005	0.5	1.21	0	0	0	0	0	0	1	2.355	1.5	4.73	2	5.295	0	0	0.5	1.225	0	0	0	0	0	0	0	0	0	0	1	2.195	1	2.355	6.5	18.395	0.5	1.025	0	0	0	0	55.5556	0.611111
P04899	Guanine nucleotide-binding protein G(i) subunit alpha-2 OS=Homo sapiens GN=GNAI2 PE=1 SV=3	GNAI2	3	5.54	40.4	0	0	0.5	1.21	0	0	0	0	0	0	1	2.355	0	0	0	0	0	0	0.5	1.225	0	0	0	0	0	0	0	0	0	0	1.5	3.585	1	2.355	2.5	7.115	0.5	1.025	0	0	0.5	1	22.2222	0.166667
P08754	Guanine nucleotide-binding protein G(k) subunit alpha OS=Homo sapiens GN=GNAI3 PE=1 SV=3	GNAI3	3	5.69	40.5	0	0	0.5	1.21	0	0	0	0	0	0	1	2.355	0	0	0	0	0	0	0.5	1.225	0	0	0	0	0	0	0	0	0	0	1.5	3.505	1	2.355	2	6.045	0.5	1.025	0	0	0	0	22.2222	0.166667
P50148	Guanine nucleotide-binding protein G(q) subunit alpha OS=Homo sapiens GN=GNAQ PE=1 SV=4	GNAQ	2	5.68	42.1	0	0	0	0	0	0	0	0	0	0	0	0	0	0	0	0	0	0	0	0	0	0	0	0	0	0	0	0	0	0	0.5	1.145	0	0	0.5	1.185	0	0	0	0	0	0	0	0
Q5JWF2	Guanine nucleotide-binding protein G(s) subunit alpha isoforms XLas OS=Homo sapiens GN=GNAS PE=1 SV=2	GNAS	3	5.03	111	0.5	1.065	0.5	1.21	0	0	0	0	0	0	1	2.355	1	2.515	0	0	0	0	0.5	1.225	0	0	0	0	0	0	0	0	0	0	0	0	1	2.355	2	4.79	0.5	1.025	0	0	0	0	44.4444	0.333333
P62873	Guanine nucleotide-binding protein G(I)/G(S)/G(T) subunit beta-1 OS=Homo sapiens GN=GNB1 PE=1 SV=3	GNB1	2	6	37.4	0	0	0.5	1.22	0	0	0	0	0.5	1.23	0.5	1	1	2.815	0	0	0	0	0	0	0	0	0	0	0	0	0	0	0	0	2.5	6	1	2.11	0.5	1.25	1.5	3.55	0	0	2.5	6.135	44.4444	0.277778
Q9UBI6	Guanine nucleotide-binding protein G(I)/G(S)/G(O) subunit gamma-12 OS=Homo sapiens GN=GNG12 PE=1 SV=3	GNG12	2	8.97	8	0	0	0	0	0.5	1.34	1	2.76	1	2.735	0	0	2.5	9.425	0	0	1	3.7	0	0	0	0	0	0	0	0	1.5	5.41	1.5	5.585	0	0	0	0	2	5.27	2.5	6.78	0	0	0	0	55.5556	0.666667
P15586	N-acetylglucosamine-6-sulfatase OS=Homo sapiens GN=GNS PE=1 SV=3	GNS	13	8.31	62	12.5	40.57	24	73.725	15.5	45.955	23.5	73.475	15.5	48.03	12.5	38.525	15	49.43	17	55.47	13.5	40.915	11	34.835	13.5	36.185	8	22.79	16.5	52.395	13.5	42.79	12.5	36.96	12.5	36.675	17	53.545	6	18.535	9.5	26.625	10	27.83	12.5	38.895	100	16.5556
Q8NBJ4	Golgi membrane protein 1 OS=Homo sapiens GN=GOLM1 PE=1 SV=1	GOLM1	16	4.97	45.3	1.5	4.56	0.5	1.005	23.5	77.92	11.5	36.18	17	57.21	17.5	64.735	17	65.795	0	0	25	86.905	13.5	49.055	23	78.455	9	25.56	29.5	113.345	18	66.68	28.5	108.28	0	0	0.5	0	0	0	0	0	0	0	0	0	88.8889	12.6111
P17174	Aspartate aminotransferase, cytoplasmic OS=Homo sapiens GN=GOT1 PE=1 SV=3	GOT1	9	7.01	46.2	0	0	0	0	0	0	0	0	0	0	0.5	1.2	0	0	1	2.425	1	2.865	0.5	1.24	0	0	0	0	0	0	0	0	0.5	1.085	0.5	1.105	0	0	3	6.31	1	2.36	0	0	5.5	14.35	33.3333	0.277778
P55259	Pancreatic secretory granule membrane major glycoprotein GP2 OS=Homo sapiens GN=GP2 PE=2 SV=3	GP2	1	5.24	59.4	0	0	0	0	0	0	0.5	1.095	0	0	1.5	3.45	0	0	0	0	0.5	1.4	0	0	0	0	1	2.205	0	0	0	0	1	2.48	1	2.25	1	2.21	0.5	1.235	0	0	0.5	1.18	1.5	3.49	33.3333	0.277778
P40197	Platelet glycoprotein V OS=Homo sapiens GN=GP5 PE=1 SV=1	GP5	2	9.63	60.9	0.5	2.025	0	0	0	0	0	0	0	0	2	5.59	1.5	6.39	2	6.965	2	5.695	0	0	0	0	1	2.33	1	2.465	1.5	3.57	1.5	3.845	0	0	0.5	1.05	2	5.9	0	0	0	0	2	6.59	55.5556	0.888889
Q9HCN6	Platelet glycoprotein VI OS=Homo sapiens GN=GP6 PE=1 SV=4	GP6	4	9.2	36.8	5	18.46	6	20.83	7.5	27.44	4	14.15	5	17.495	7	26.995	6	21.28	3.5	9.985	8	26.86	7.5	26.97	6.5	20.485	4	11.895	8	31.27	6	22.225	8.5	30.67	4.5	13.845	8.5	31.615	0	0	1	3.76	0	0	4.5	15.835	100	5.77778
Q9BRR8	G patch domain-containing protein 1 OS=Homo sapiens GN=GPATCH1 PE=1 SV=1	GPATCH1	1	7.05	103.3	0	0	0	0	0	0	0.5	1.305	0	0	0	0	0	0	0	0	0	0	0	0	0	0	0	0	0	0	0	0	0	0	0	0	0	0	0	0	0	0	0	0	0	0	11.1111	0.0555556
P35052	Glypican-1 OS=Homo sapiens GN=GPC1 PE=1 SV=2	GPC1	6	7.3	61.6	1	4.13	0	0	1.5	5.355	0	0	4.5	14.755	2.5	7.64	3	11.86	0.5	1.89	1.5	4.785	1	3.125	1.5	5.095	1	2.26	1	2.735	0	0	2	7.675	1	2.545	2	6.645	1	4.015	1.5	5.16	0.5	1.46	0	0	77.7778	1.61111
P51654	Glypican-3 OS=Homo sapiens GN=GPC3 PE=1 SV=1	GPC3	5	6.37	65.5	0	0	0	0	0	0	0	0	3.5	10.255	0.5	1.315	3.5	14.07	2.5	6.74	0	0	0	0	0.5	1.53	0	0	2.5	6.545	1	3.195	0	0	2	5.155	1.5	3.885	0	0	1.5	4.485	0	0	0	0	44.4444	1.11111
O75487	Glypican-4 OS=Homo sapiens GN=GPC4 PE=1 SV=4	GPC4	4	6.68	62.4	0	0	0.5	1.405	1.5	3.71	0	0	2.5	6.42	0	0	3	10.355	2	6.36	1.5	3.845	0	0	0	0	1	2.47	2.5	7.2	4	11.575	2.5	6.575	0	0	3	7.92	0	0	1	2.6	0	0	0	0	66.6667	1.22222
Q9Y625	Glypican-6 OS=Homo sapiens GN=GPC6 PE=1 SV=1	GPC6	2	5.41	62.7	0	0	0	0	0	0	0	0	3	7.425	0.5	1.125	0.5	1.67	0	0	1	2.415	0	0	0	0	0.5	1.01	0.5	1.13	1.5	3.61	1	2.225	0	0	0	0	0	0	0	0	0	0	0	0	44.4444	0.555556
P21695	Glycerol-3-phosphate dehydrogenase [NAD(+)], cytoplasmic OS=Homo sapiens GN=GPD1 PE=1 SV=4	GPD1	4	6.18	37.5	0	0	0	0	0	0	0.5	1.005	0	0	0	0	0	0	0	0	2.5	6.43	0	0	0	0	0	0	0	0	0	0	0	0	0	0	0	0	0	0	5	11.715	0	0	0	0	22.2222	0.333333
A0A0A0MTS2	Glucose-6-phosphate isomerase (Fragment) OS=Homo sapiens GN=GPI PE=1 SV=1	GPI	5	9.04	64.8	6	16.085	0	0	0	0	0	0	0	0	0	0	5	16.04	3	9.7	2	5.79	0	0	0	0	0	0	0	0	0.5	1.045	0	0	1	2.27	0	0	2.5	6.1	0.5	1.005	0	0	11.5	33.07	44.4444	1.77778
Q14956	Transmembrane glycoprotein NMB OS=Homo sapiens GN=GPNMB PE=1 SV=2	GPNMB	1	6.64	63.9	0	0	0	0	0	0	0	0	0	0	0	0	0	0	0	0	0	0	0	0	0.5	1.145	0	0	2	4.715	0	0	0	0	0	0	0.5	1.14	0	0	0	0	0	0	0	0	0	0
Q86V85	Integral membrane protein GPR180 OS=Homo sapiens GN=GPR180 PE=2 SV=1	GPR180	3	7.39	49.4	1	2.745	0.5	1.045	0	0	0.5	1.07	0	0	3	7.48	0.5	1.08	1	3	1	2.65	0	0	0	0	0	0	0	0	1.5	3.3	0	0	0	0	2	5.645	0	0	0	0	0	0	0	0	77.7778	0.833333
Q8NFJ5	Retinoic acid-induced protein 3 OS=Homo sapiens GN=GPRC5A PE=1 SV=2	GPRC5A	2	8.15	40.2	0	0	0	0	0	0	0	0	0	0	0	0	0	0	0	0	0	0	0	0	0	0	0	0	0	0	0	0	0	0	1.5	5.025	0	0	0.5	1.435	0	0	0.5	1.895	0	0	0	0
Q9NZH0	G-protein coupled receptor family C group 5 member B OS=Homo sapiens GN=GPRC5B PE=2 SV=2	GPRC5B	3	8.24	44.8	1	3.64	5	16.5	1	2.755	1	3.36	0.5	1.65	1	2.805	2	6.645	3	9.66	1	3.115	2	7.28	2	6.055	3.5	10.53	3.5	11.45	1.5	5.175	2.5	6.725	5	16.75	4.5	14.595	2.5	8.695	4	13.51	8.5	27.035	4.5	17.91	100	1.72222
A0A0C4DFY5	G-protein-coupled receptor family C group 5 member C OS=Homo sapiens GN=GPRC5C PE=1 SV=1	GPRC5C	6	8.94	52.9	5.5	16.695	8.5	24.275	2.5	8.835	4	12.55	7.5	25.45	3.5	11.585	9	29.715	11	37.475	7.5	24.145	6.5	21.065	4.5	15.17	10.5	31.045	10.5	33.315	6.5	20.575	10	32.52	7	21.73	4	13.73	6	18.915	6.5	20.465	10	30.66	11	31.035	100	6.55556
Q6ZVF9	G protein-regulated inducer of neurite outgrowth 3 OS=Homo sapiens GN=GPRIN3 PE=2 SV=2	GPRIN3	1	7.56	82.4	0	0	0	0	0	0	0	0	0	0	0	0	0	0	0	0	0	0	0	0	0	0	0	0	0	0	0	0	0	0	0	0	0.5	1.43	0	0	0	0	0	0	0	0	0	0
P22352	Glutathione peroxidase 3 OS=Homo sapiens GN=GPX3 PE=1 SV=2	GPX3	3	8.13	25.5	5.5	19.855	5.5	18.71	5.5	19.695	5	18.41	8	28.055	5.5	20.61	3	11.53	4	14.665	1.5	5.15	5	17.975	6.5	19.575	8	26.705	7.5	25.06	5	17.86	6	20.14	1.5	5.115	1.5	5.245	6.5	19.765	3.5	10.115	2	5.175	0	0	100	4.83333
U3KQ56	Glyoxylate reductase/hydroxypyruvate reductase OS=Homo sapiens GN=GRHPR PE=1 SV=1	GRHPR	1	8.02	38.7	0	0	0	0	0	0	0	0	0	0	0	0	0	0	0	0	0.5	1.77	0	0	0	0	0	0	0	0	0	0	0	0	0	0	0	0	0	0	0.5	1.49	0	0	0.5	1.245	11.1111	0.0555556
P06396	Gelsolin OS=Homo sapiens GN=GSN PE=1 SV=1	GSN	24	6.28	85.6	47	189.27	39.5	150.51	14.5	52.305	34.5	137.74	23	93.685	50	214.57	27.5	116.235	49	212.85	19.5	74.985	62.5	259.275	12	42.89	21.5	75.225	23.5	94.915	27.5	111.305	6	21.22	24	84.83	51.5	203.01	21	83.885	25	83.97	41	143.265	23.5	79.15	100	33.8333
P08263	Glutathione S-transferase A1 OS=Homo sapiens GN=GSTA1 PE=1 SV=3	GSTA1	6	8.88	25.6	0	0	0	0	0.5	1.02	0	0	0	0	0	0	1	3.24	0	0	4	12.16	0	0	0	0	0	0	0	0	0	0	0.5	1.73	0	0	0	0	0	0	5.5	12.23	0	0	1	2.115	33.3333	0.611111
F6XZQ7	Glutathione S-transferase OS=Homo sapiens GN=GSTM2 PE=1 SV=1	GSTM2	2	5.54	26.1	1	2.42	0	0	0	0	0	0	0	0	0	0	0.5	1.66	0	0	0	0	0	0	0	0	0	0	0	0	1	2.705	0	0	1	2.32	0	0	1	3.13	0	0	0	0	0	0	22.2222	0.166667
P21266	Glutathione S-transferase Mu 3 OS=Homo sapiens GN=GSTM3 PE=1 SV=3	GSTM3	5	5.54	26.5	2.5	7.87	0	0	0	0	0	0	3.5	9.15	0.5	1.065	0.5	1.705	4	11.78	0	0	0	0	1.5	3.575	0.5	1.03	0	0	0	0	0	0	0	0	0	0	4	12.815	0	0	0	0	2	5.585	55.5556	1.22222
A0A0A0MR85	Glutathione S-transferase Mu 4 OS=Homo sapiens	GSTM4	2	5.9	25.5	0	0	0	0	0	0	0	0	0	0	0	0	0	0	0	0	0	0	0	0	0	0	0	0	0	0	3	7.735	0	0	1	2.32	0	0	0	0	0	0	0	0	0.5	1.14	0	0
P78417	Glutathione S-transferase omega-1 OS=Homo sapiens GN=GSTO1 PE=1 SV=2	GSTO1	1	6.6	27.5	0	0	0	0	0	0	0	0	0	0	0	0	0	0	1	2.01	0.5	1	0	0	0	0	0	0	0	0	0	0	0	0	0	0	0	0	0	0	0	0	0	0	0	0	22.2222	0.166667
P09211	Glutathione S-transferase P OS=Homo sapiens GN=GSTP1 PE=1 SV=2	GSTP1	7	5.64	23.3	6	21.965	5	15.135	1.5	4.195	1.5	4.365	2	7.76	2	7.025	7	32.36	4	17.585	1	3.855	1.5	4.29	1	3.07	2.5	6.68	2	7.885	2	7.435	0	0	3.5	9.515	3.5	10.16	7	28.16	8	23.965	0.5	1.325	6	19.235	100	3.33333
Q02747	Guanylin OS=Homo sapiens GN=GUCA2A PE=1 SV=2	GUCA2A	2	4.59	12.4	0	0	0	0	0	0	0	0	0	0	0	0	0	0	0	0	1	2.025	0	0	0	0	0	0	0	0	0.5	1.035	0	0	0	0	0	0	0	0	0	0	0	0	0	0	11.1111	0.111111
Q02846	Retinal guanylyl cyclase 1 OS=Homo sapiens GN=GUCY2D PE=1 SV=2	GUCY2D	1	7.44	120	0	0	0	0	0	0	0	0	0	0	0	0	0	0	0	0	0	0	0	0	0	0	0	0	0	0	0	0	0	0	0	0	0	0	0.5	1.135	0	0	0	0	0	0	0	0
P08236	Beta-glucuronidase OS=Homo sapiens GN=GUSB PE=1 SV=2	GUSB	9	7.02	74.7	3.5	9.295	3.5	10.245	6	15.32	5	14.785	6	20.945	3.5	8.83	8	25.58	4	9.625	0	0	0	0	2	5.69	3	7.095	2	6.56	3	8.58	3	7.995	0	0	6	17.35	2.5	5.605	0	0	0	0	0	0	88.8889	4.38889
P42357	Histidine ammonia-lyase OS=Homo sapiens GN=HAL PE=1 SV=1	HAL	2	6.95	72.7	0	0	0	0	0	0	0	0	0	0	0	0	0	0	0	0	0	0	0	0	0	0	0	0	0	0	0	0	0	0	0	0	0	0	0	0	0	0	0	0	4	13.395	0	0
Q8TDQ0	Hepatitis A virus cellular receptor 2 OS=Homo sapiens GN=HAVCR2 PE=1 SV=3	HAVCR2	5	5.72	33.4	0	0	0	0	1.5	3.155	0.5	1.005	3.5	11.995	2	5.765	4.5	11.205	0	0	4	9.09	1	2.43	5.5	12.84	4.5	14.11	7	19.225	3.5	8.64	6	14.315	0	0	0	0	0	0	0	0	0	0	0	0	66.6667	1.77778
P69905	Hemoglobin subunit alpha OS=Homo sapiens GN=HBA1 PE=1 SV=2	HBA1	7	8.68	15.2	1.5	5.94	25	110.19	1	3.33	12	47.955	0	0	13	60.035	3	14.625	1	4.455	32	148.975	3.5	16.415	19	92.865	12	62.98	0	0	0.5	2.115	2.5	10.54	0.5	1.55	10	39.01	1	3.005	10.5	38.61	18.5	86.65	0.5	1.715	88.8889	9.83333
P68871	Hemoglobin subunit beta OS=Homo sapiens GN=HBB PE=1 SV=2	HBB	11	7.28	16	3	9.365	31.5	106.625	0.5	1.44	9	31.49	0	0	13	43.48	4.5	12.99	0.5	1.595	35.5	122.905	6	20.385	25.5	84.605	18	61.525	0	0	2.5	7.96	4.5	13.935	2	5.82	12.5	40.135	2.5	7.62	19.5	56.43	21.5	65.11	1.5	4.45	88.8889	10.8333
P02042	Hemoglobin subunit delta OS=Homo sapiens GN=HBD PE=1 SV=2	HBD	7	8.05	16	1	2.725	5.5	18.09	0	0	3	9.825	0	0	8.5	28.585	3	9.38	0	0	16.5	56.955	2.5	7.165	10.5	35.15	8.5	32.215	0	0	0.5	1.145	1.5	6.16	0	0	8.5	25.905	0.5	1.005	7.5	20.87	11	28.915	0	0	66.6667	4.16667
Q9Y5Z4	Heme-binding protein 2 OS=Homo sapiens GN=HEBP2 PE=1 SV=1	HEBP2	1	4.63	22.9	0	0	0	0	0	0	0	0	0	0	0	0	1.5	5.265	0	0	0	0	0	0	0	0	0	0	0	0	0	0	0	0	0	0	0	0	0	0	0	0	0	0	0	0	11.1111	0.166667
Q9ULI3	Protein HEG homolog 1 OS=Homo sapiens GN=HEG1 PE=1 SV=3	HEG1	4	6.18	147.4	0	0	0	0	0	0	0	0	0	0	0	0	0	0	0	0	4.5	18.27	7	26.765	8.5	31.9	2.5	7.825	6.5	28.835	4.5	19.785	10	44.865	0	0	0	0	0	0	0	0	0	0	0	0	11.1111	0.5
H3BP20	Beta-hexosaminidase OS=Homo sapiens GN=HEXA PE=1 SV=1	HEXA	8	5.21	62	3	8.09	0	0	0.5	1.12	0	0	7.5	20.93	3.5	8.85	5.5	20.36	5.5	18.915	0.5	1.345	0	0	0.5	1.025	2	3.3	3	8.325	4.5	13.775	4.5	13.475	0	0	0	0	5.5	13.505	0	0	0	0	0	0	77.7778	2.88889
P07686	Beta-hexosaminidase subunit beta OS=Homo sapiens GN=HEXB PE=1 SV=3	HEXB	5	6.76	63.1	0.5	1.17	0.5	0	0.5	1.01	0	0	2	4.62	0.5	1.925	3.5	11.37	2	5.135	0	0	0	0	1	2.035	1.5	4.17	3.5	9.755	0.5	1.355	0.5	1.67	0	0	0	0	0.5	1.035	0	0	0	0	2.5	7.015	77.7778	1.05556
Q93099	Homogentisate 1,2-dioxygenase OS=Homo sapiens GN=HGD PE=1 SV=2	HGD	2	6.96	49.9	0	0	0	0	0	0	0	0	0	0	0	0	0	0	0	0	0	0	0	0	0	0	0	0	0	0	0	0	0	0	0	0	0	0	0	0	0	0	0	0	1.5	3.805	0	0
D6RAR4	Hepatocyte growth factor activator OS=Homo sapiens GN=HGFAC PE=1 SV=1	HGFAC	2	7.05	71.4	0	0	0	0	0	0	0	0	0	0	0	0	0	0	0	0	0	0	0	0	0	0	0	0	0.5	1.385	0	0	0	0	0	0	0.5	0	1	2.505	0	0	0	0	0	0	0	0
U3KQK0	Histone H2B OS=Homo sapiens GN=HIST1H2BN PE=1 SV=1	HIST1H2BN	2	10.54	18.8	2.5	10.06	1	2.79	0	0	2.5	7.775	1	2.495	0	0	3.5	15.845	3.5	15.135	2	5.755	0	0	0	0	0	0	0	0	0	0	0	0	0	0	0	0	0	0	0	0	0	0	2	6.65	77.7778	1.77778
P62805	Histone H4 OS=Homo sapiens GN=HIST1H4A PE=1 SV=2	HIST1H4A	5	11.36	11.4	7	22.89	1	3.36	1	3.59	5.5	16.735	0.5	1.625	0	0	11	35.37	12	37.81	5	16.585	1.5	5.25	0	0	0	0	0	0	0	0	0	0	0	0	0	0	1	3.9	2	6.025	0.5	1.38	2.5	8.88	88.8889	4.77778
Q6FI13	Histone H2A type 2-A OS=Homo sapiens GN=HIST2H2AA3 PE=1 SV=3	HIST2H2AA3	4	10.9	14.1	4.5	14.35	1.5	4.42	0	0	1	2.69	0	0	0	0	5	15.395	1	2.305	2	4.615	1	2.42	0	0	0	0	0	0	0	0	0	0	0	0	0	0	0	0	0	0	0	0	0	0	66.6667	1.66667
Q5TEC6	Histone H3 OS=Homo sapiens GN=HIST2H3PS2 PE=1 SV=1	HIST2H3PS2	1	11.27	15.4	0	0	0	0	0	0	0.5	1.015	0	0	0	0	0	0	0	0	0	0	0	0	0	0	0	0	0	0	0	0	0	0	0	0	0	0	0	0	0	0	0	0	0	0	11.1111	0.0555556
P01889	HLA class I histocompatibility antigen, B-7 alpha chain OS=Homo sapiens GN=HLA-B PE=1 SV=3	HLA	6	5.85	40.4	1.5	6.1	0	0	0	0	0	0	0	0	0	0	0	0	0	0	0.5	1.12	0	0	0	0	0	0	0.5	1.205	0	0	0	0	0	0	6	20.045	0	0	0	0	0.5	1.365	0.5	1.76	22.2222	0.222222
P05534	HLA class I histocompatibility antigen, A-24 alpha chain OS=Homo sapiens GN=HLA-A PE=1 SV=2	HLA-A	5	6.34	40.7	0.5	1.73	0	0	0.5	1.345	1.5	5.56	0	0	0	0	0	0	0	0	0	0	0	0	0	0	0	0	0.5	0	0	0	0	0	0.5	2.145	3	11.91	0	0	0	0	0.5	1.365	2	7.61	33.3333	0.277778
P16188	HLA class I histocompatibility antigen, A-30 alpha chain OS=Homo sapiens GN=HLA-A PE=1 SV=2	HLA-A	6	6.1	40.9	0.5	1.73	0	0	0.5	1.345	1.5	5.56	0	0	0	0	0	0	0	0	0.5	1.12	0	0	0	0	0	0	0.5	0	0	0	0.5	1.555	0.5	2.145	3	11.91	0	0	0	0	0.5	1.365	1.5	6.385	44.4444	0.333333
P30492	HLA class I histocompatibility antigen, B-54 alpha chain OS=Homo sapiens GN=HLA-B PE=1 SV=1	HLA-B	5	6.3	40.4	0.5	1.73	0	0	0	0	1	3.255	0	0	0	0	0	0	0	0	0	0	0	0	0.5	1.52	0	0	1.5	4.69	0	0	0	0	0	0	4.5	15.195	0	0	0	0	0.5	1.365	0.5	1.76	22.2222	0.166667
A2AEA2	HLA class I histocompatibility antigen, Cw-6 alpha chain OS=Homo sapiens GN=HLA-C PE=1 SV=2	HLA-C	8	6.15	41.3	1.5	6.1	0	0	0.5	1.345	0.5	2.305	0	0	0	0	0	0	0	0	0.5	1.12	0	0	0.5	1.52	0	0	1	3.48	0.5	0	0	0	0.5	2.145	3	10.595	0	0	0	0	0	0	1	4.625	44.4444	0.333333
P30501	HLA class I histocompatibility antigen, Cw-2 alpha chain OS=Homo sapiens GN=HLA-C PE=1 SV=1	HLA-C	7	6.11	41.1	4	16.005	0	0	0.5	1.345	0.5	2.305	0	0	0	0	0	0	0	0	0.5	1.12	0	0	0	0	0	0	0	0	0	0	0	0	0.5	2.145	6	21.115	0	0	0	0	0.5	1.365	1.5	6.385	44.4444	0.611111
Q96RW7	Hemicentin-1 OS=Homo sapiens GN=HMCN1 PE=1 SV=2	HMCN1	4	6.49	613	11	40.27	3	11.005	4	13.525	4	13.19	10	36.24	9	30.9	9.5	36.79	10	37.365	8	29.06	13.5	47.715	4.5	15.41	14	44.305	11	40.8	9	33.235	11	38.235	7	21.46	6	20.14	4.5	15.715	3.5	9.065	9	27.39	5	14.92	100	7.61111
Q8NDA2	Hemicentin-2 OS=Homo sapiens GN=HMCN2 PE=2 SV=3	HMCN2	1	5.87	541.6	0	0	0	0	0	0	0	0	0	0	0	0	0.5	1.92	0	0	1	2.965	1.5	5.04	0.5	1.05	2	7.475	0.5	1.56	1	3.39	0.5	1.72	0	0	0	0	0	0	0	0	0	0	0	0	22.2222	0.166667
D6RIT2	Heterogeneous nuclear ribonucleoprotein H (Fragment) OS=Homo sapiens GN=HNRNPH1 PE=1 SV=1	HNRNPH1	1	6.39	18.4	0	0	0	0	0	0	0	0	0	0	0	0	0	0	0	0	0	0	0	0	0	0	0	0	0	0	0.5	1.515	0	0	0	0	0	0	0	0	0	0	0	0	0	0	0	0
P00738	Haptoglobin OS=Homo sapiens GN=HP PE=1 SV=1	HP	11	6.58	45.2	6.5	17.745	6	16.05	7	18.15	10.5	29.155	0	0	4	9.645	3.5	9.59	0.5	1.085	0	0	4.5	12.1	1	2.35	2.5	5.575	1.5	4.035	0	0	0	0	2	4.575	5	13.05	9.5	25.25	10.5	29.98	7	18.09	8.5	22.875	77.7778	4.22222
A0A0B4J1R4	4-hydroxyphenylpyruvate dioxygenase OS=Homo sapiens GN=HPD PE=1 SV=1	HPD	1	7.01	44.9	0	0	0	0	0	0	0	0	0	0	0	0	0	0	0	0	0	0	0	0	0	0	0	0	0	0	0	0	0	0	0	0	0	0	0	0	0	0	0	0	0.5	1.01	0	0
P15428	15-hydroxyprostaglandin dehydrogenase [NAD(+)] OS=Homo sapiens GN=HPGD PE=1 SV=1	HPGD	3	5.86	29	0	0	0	0	0	0	0	0	0	0	0	0	2.5	9.135	0	0	0	0	0	0	0	0	0	0	0	0	2.5	7.385	0	0	0	0	0	0	0	0	0	0	0	0	0	0	11.1111	0.277778
P05981	Serine protease hepsin OS=Homo sapiens GN=HPN PE=1 SV=1	HPN	2	7.62	45	0	0	0	0	0	0	0	0	0	0	0	0	0	0	0	0	0.5	1.015	0	0	0	0	0	0	0	0	0	0	0	0	0	0	0	0	0.5	1.06	0	0	0	0	0	0	11.1111	0.0555556
P02790	Hemopexin OS=Homo sapiens GN=HPX PE=1 SV=2	HPX	13	7.02	51.6	29.5	100.775	36.5	125.085	22.5	75.59	25	78.245	18	70.06	17	61.965	20.5	66.8	37.5	120.89	22	70.32	13.5	36.59	22.5	63.245	26	88.8	24	67.895	21	66.275	21	63.555	17	55.4	16.5	52.755	27	105.715	23.5	63.465	19.5	56.19	19.5	66.86	100	25.3889
P04196	Histidine-rich glycoprotein OS=Homo sapiens GN=HRG PE=1 SV=1	HRG	9	7.5	59.5	1	2.205	0.5	1.025	0	0	1	2.025	3	8.035	1	2.035	0.5	1.025	0.5	1.515	1.5	3.28	1	2.255	0	0	0.5	1.02	0	0	1.5	3.205	0	0	0	0	1	2.78	9	29.05	5.5	15.895	5.5	14.385	26	84.45	88.8889	1
Q86YZ3	Hornerin OS=Homo sapiens GN=HRNR PE=1 SV=2	HRNR	4	10.04	282.2	0	0	0	0	0	0	0	0	0	0	0	0	0	0	0	0	0	0	0	0	0	0	0	0	0	0	0	0	0	0	6	18.545	0	0	0	0	0	0	0	0	0	0	0	0
P52758	Ribonuclease UK114 OS=Homo sapiens GN=HRSP12 PE=1 SV=1	HRSP12	1	8.68	14.5	0	0	0	0	0	0	0	0	0	0	0	0	0	0	0	0	0	0	0	0	0	0	0	0	0	0	0	0	0	0	0	0	0	0	0	0	0	0	0	0	0.5	1.3	0	0
Q96MM7	Heparan-sulfate 6-O-sulfotransferase 2 OS=Homo sapiens GN=HS6ST2 PE=2 SV=2	HS6ST2	1	9.73	69.1	0	0	0	0	0	0	0	0	1	2.56	0.5	1.105	0	0	0	0	0	0	0	0	0	0	0	0	0	0	0	0	0	0	0	0	0	0	0	0	0	0	0	0	0	0	22.2222	0.166667
Q99714	3-hydroxyacyl-CoA dehydrogenase type-2 OS=Homo sapiens GN=HSD17B10 PE=1 SV=3	HSD17B10	1	7.78	26.9	0	0	0	0	0	0	0	0	0	0	0	0	0	0	0	0	0	0	0	0	0	0	0	0	0	0	0	0	0.5	1.02	0	0	0	0	0	0	0	0	0	0	0	0	0	0
P07900	Heat shock protein HSP 90-alpha OS=Homo sapiens GN=HSP90AA1 PE=1 SV=5	HSP90AA1	8	5.02	84.6	0	0	0	0	0	0	1.5	4.07	0	0	0	0	6	20.365	0.5	1.24	0	0	0	0	0	0	0	0	0	0	2	5.275	0	0	0	0	0	0	0	0	0	0	0	0	2	2.53	33.3333	0.888889
P08238	Heat shock protein HSP 90-beta OS=Homo sapiens GN=HSP90AB1 PE=1 SV=4	HSP90AB1	6	5.03	83.2	0	0	0	0	0	0	1.5	4.07	0	0	0	0	2.5	7	0.5	1.24	0	0	0	0	0	0	0	0	0	0	2	5.275	0	0	0	0	0	0	0	0	0	0	0	0	2	2.445	33.3333	0.5
P14625	Endoplasmin OS=Homo sapiens GN=HSP90B1 PE=1 SV=1	HSP90B1	1	4.84	92.4	0	0	0	0	0	0	0	0	0	0	0	0	0	0	0	0	0	0	0	0	0	0	0	0	0	0	0	0	0	0	0.5	1.065	0	0	0	0	0	0	0	0	0	0	0	0
A0A0G2JIW1	Heat shock 70 kDa protein 1B OS=Homo sapiens GN=HSPA1B PE=1 SV=1	HSPA1B	8	5.66	70.1	4.5	12.8	3	8.53	2.5	6.79	4	11.315	1	3.085	1	2.84	6.5	20.13	4.5	15.765	3.5	11.77	1.5	4.145	0.5	1.38	0	0	1.5	4.325	1.5	4.69	2	6.165	3	8.28	1.5	4.285	4	12.07	3.5	9.515	2	5.61	6	17.65	100	3.38889
P11021	78 kDa glucose-regulated protein OS=Homo sapiens GN=HSPA5 PE=1 SV=2	HSPA5	12	5.16	72.3	1	3.74	0.5	1.975	3	8.55	1	2.8	2.5	8.38	4	13.195	3	10.07	1	3.655	0	0	2	6.235	0	0	1	3.46	0.5	1.085	1	3.9	0.5	1.15	7.5	22.925	6	19.545	0	0	2.5	8.155	2.5	7.495	1	2.895	88.8889	1.77778
P17066	Heat shock 70 kDa protein 6 OS=Homo sapiens GN=HSPA6 PE=1 SV=2	HSPA6	4	6.14	71	4.5	12.8	3	8.53	2.5	6.79	4	11.315	1	3.085	1	2.84	4	12.56	4.5	15.765	3.5	11.77	1.5	4.145	0.5	1.38	0	0	1.5	4.325	1.5	4.69	2	6.165	2	5.915	1.5	4.285	2.5	7.88	4	10.595	2	5.61	4	12.04	100	3.11111
P11142	Heat shock cognate 71 kDa protein OS=Homo sapiens GN=HSPA8 PE=1 SV=1	HSPA8	10	5.52	70.9	4	13.16	2.5	7.595	7.5	20.64	5.5	16.11	2	6.61	2	5.925	10	33.51	6.5	21.19	5	15.46	3.5	10.42	0	0	0	0	3	8.74	3.5	11.205	2.5	7.805	6.5	19.505	2.5	6.98	8	27.025	6	17.845	3	7.705	7.5	22.305	100	5
P04792	Heat shock protein beta-1 OS=Homo sapiens GN=HSPB1 PE=1 SV=2	HSPB1	4	6.4	22.8	2.5	7.01	1.5	3.875	2	6.045	3	9.56	1.5	3.6	2	5.58	8	31.425	4	12.875	4.5	14.315	0	0	3	7.375	0	0	1	2.335	2.5	8.82	2	5.8	3	6.985	3.5	9.53	1	2.405	3	7.565	0	0	5	14.88	100	3.22222
X6R7Y7	Intraflagellar transport protein 25 homolog OS=Homo sapiens GN=HSPB11 PE=1 SV=1	HSPB11	1	8.1	24.3	0	0	0	0	0	0	0	0	0	0	0	0	0	0	0	0	0	0	0	0	0	0	0	0	0	0	0	0	0	0	0	0	0	0	0.5	1.03	0	0	0	0	0	0	0	0
A8KAH6	Heat shock 27kDa protein 2, isoform CRA_a OS=Homo sapiens GN=HSPB2 PE=1 SV=1	HSPB2	1	5.17	20.2	0	0	0	0	0	0	0	0	0.5	1.365	0	0	0	0	0	0	3.5	9.825	0	0	1.5	4.05	0	0	0	0	0.5	1.515	0.5	1.375	0	0	0	0	0	0	0	0	0.5	1.02	0	0	22.2222	0.444444
P98160	Basement membrane-specific heparan sulfate proteoglycan core protein OS=Homo sapiens GN=HSPG2 PE=1 SV=4	HSPG2	43	6.51	468.5	181.5	660.28	151.5	541.86	60	222.43	53.5	210.475	110.5	402.245	133	538.38	105.5	409.085	124.5	475.545	120	446.145	189.5	662.195	81	295.93	117	443.345	89	344.46	103.5	401.805	94	358.105	62.5	236.315	61	238.365	101	402.66	26	85.89	96.5	354.585	34.5	135.7	100	115.556
Q12794	Hyaluronidase-1 OS=Homo sapiens GN=HYAL1 PE=1 SV=2	HYAL1	7	6.77	48.3	0	0	0	0	1	2.215	0	0	7	24.915	1.5	5.705	4	16.555	3.5	11.775	3	10.755	0	0	1.5	3.465	2.5	6.815	4	11.855	2.5	8.01	2.5	9.76	0.5	1.145	8	28.11	4.5	16.42	0	0	2.5	6.07	13	43.745	66.6667	2.22222
P05362	Intercellular adhesion molecule 1 OS=Homo sapiens GN=ICAM1 PE=1 SV=2	ICAM1	7	7.99	57.8	0	0	0	0	3	7.16	1.5	3.455	0	0	5	13.06	3.5	12.705	0	0	6.5	20.565	3	10.46	0	0	4	10.62	9	29.405	3.5	13.44	5.5	17.98	0	0	0	0	0	0	1.5	3.28	0	0	0	0	55.5556	2.16667
P13598	Intercellular adhesion molecule 2 OS=Homo sapiens GN=ICAM2 PE=1 SV=2	ICAM2	3	7.43	30.6	11	31.89	0	0	6	17.13	4	11.465	1.5	3.275	10.5	31.45	13.5	43.01	4	12.1	16	51.455	12	36.435	9.5	31.31	7	18.65	16	54.275	17	55.935	14	49.375	0	0	0	0	0	0	0	0	0	0	0	0	88.8889	7.38889
K4DIA0	ICOS ligand OS=Homo sapiens GN=ICOSLG PE=1 SV=1	ICOSLG	3	8.05	51.9	1.5	3.915	2	4.865	5.5	13.525	3	7.305	6.5	17.93	6	16.3	6.5	17.985	2.5	5.455	5	13.525	6.5	17.41	10	26.09	6.5	16.115	7.5	20.495	3.5	9.8	12.5	34.565	0	0	0.5	1.085	0	0	0.5	1.005	0	0	0	0	100	4.27778
O75874	Isocitrate dehydrogenase [NADP] cytoplasmic OS=Homo sapiens GN=IDH1 PE=1 SV=2	IDH1	12	7.01	46.6	0	0	0	0	0.5	1.005	1.5	3.485	0.5	1.18	1	2.47	19.5	70.87	2	5.8	2.5	6.595	0.5	1.07	0	0	1	2.125	0.5	1.445	11	35.46	0.5	1.29	4.5	11.18	1	2.39	2	5.92	1	2.185	0	0	4.5	13.145	77.7778	3.05556
P22304	Iduronate 2-sulfatase OS=Homo sapiens GN=IDS PE=1 SV=1	IDS	1	5.45	61.8	0	0	0	0	0	0	0	0	1	2.55	0	0	0	0	0	0	0	0	0	0	0	0	0	0	0	0	0	0	0	0	0	0	0	0	1.5	3.96	0	0	0	0	0	0	11.1111	0.111111
P11717	Cation-independent mannose-6-phosphate receptor OS=Homo sapiens GN=IGF2R PE=1 SV=3	IGF2R	2	5.94	274.2	0	0	0	0	0	0	0	0	1	2.57	0	0	0	0	0.5	1.515	0	0	0	0	0.5	1.1	0	0	0.5	1.34	0.5	1.305	0	0	0.5	1.32	0.5	1.14	0	0	0	0	0	0	0	0	22.2222	0.166667
P35858	Insulin-like growth factor-binding protein complex acid labile subunit OS=Homo sapiens GN=IGFALS PE=1 SV=1	IGFALS	12	6.79	66	5	15.23	2.5	6.76	0.5	1.145	0	0	4	12.04	2.5	6.44	4.5	16.705	4	13.7	4.5	13.425	0	0	2	5.515	1.5	3.82	2	5.735	3.5	10.09	7	21.715	5.5	13.7	10.5	32.35	4.5	12.865	1	2.67	6	14.595	13.5	39.37	88.8889	3.05556
P18065	Insulin-like growth factor-binding protein 2 OS=Homo sapiens GN=IGFBP2 PE=1 SV=2	IGFBP2	1	7.5	34.8	2	4.3	0.5	1.055	0.5	1.01	1	2.025	0.5	1.005	1.5	3.265	0	0	2	4.33	0	0	0	0	1	2.195	0	0	2.5	5.49	0	0	0	0	1.5	3.29	1.5	3.54	0.5	1.015	2.5	5.085	0	0	0	0	77.7778	0.888889
P17936	Insulin-like growth factor-binding protein 3 OS=Homo sapiens GN=IGFBP3 PE=1 SV=2	IGFBP3	1	8.69	31.7	0	0	0.5	1.065	0	0	0	0	0	0	0	0	0	0	0	0	0	0	0	0	0	0	0	0	0	0	0	0	0	0	0	0	0	0	0	0	0	0	0	0	0	0	11.1111	0.0555556
P24592	Insulin-like growth factor-binding protein 6 OS=Homo sapiens GN=IGFBP6 PE=1 SV=1	IGFBP6	1	7.81	25.3	0	0	0	0	0	0	0	0	1	4.23	0	0	0.5	2.28	0	0	1	3.815	0	0	0	0	0	0	0	0	0	0	0.5	2.05	0	0	1.5	5.42	0	0	0	0	0	0	0	0	33.3333	0.277778
Q16270	Insulin-like growth factor-binding protein 7 OS=Homo sapiens GN=IGFBP7 PE=1 SV=1	IGFBP7	6	7.9	29.1	12	44.455	15.5	58.91	11	42.355	7	28.505	16.5	64.66	19	74.655	17	65.795	9.5	33.11	12.5	45.2	11	42.25	20.5	72.29	9.5	36.42	29.5	112.15	9	34.735	29	110.285	11	43.51	22.5	87.61	12	41.775	9.5	30.48	11.5	37.14	7	27.25	100	13.3333
P01876	Ig alpha-1 chain C region OS=Homo sapiens GN=IGHA1 PE=1 SV=2	IGHA1	9	6.51	37.6	17.5	53.88	37.5	124.39	31	99.385	8	27.06	13	50.165	16.5	59.175	17.5	67.17	10.5	36.985	20.5	65.845	15.5	58.155	15	47.395	20	69.645	23	88.475	16.5	62.25	12.5	40.575	24.5	86.25	27	93.67	18	69.695	26	82.41	24.5	83.24	27	94.545	100	19.1111
A0A075B6N7	Ig alpha-2 chain C region (Fragment) OS=Homo sapiens	IGHA2	7	6.27	36.6	9	26.4	17.5	49.19	13	35.23	4	11.935	5	14.9	5	14.07	7	20.555	8	24.78	7.5	22.49	6	18.035	8	21.455	7.5	20.005	11	33.66	7.5	22.55	10	29.915	10	28.56	11.5	33.065	8.5	28.095	10	26.96	8.5	23.05	11.5	33.64	100	8.44444
A0A0A0MS09	Ig delta chain C region (Fragment) OS=Homo sapiens	IGHD	2	7.44	47.5	0	0	0	0	0	0	0	0	0	0	0	0	0	0	0	0	0	0	0	0	0	0	0	0	0	0	0	0	0	0	0	0	0	0	0	0	0	0	0	0	2.5	5.935	0	0
A0A0A0MS08	Ig gamma-1 chain C region (Fragment) OS=Homo sapiens	IGHG1	12	6.96	43.9	200.5	585.36	134.5	404.795	111	334.04	98	302.4	89	279.2	126.5	437.24	90.5	304.425	117.5	403.93	114	375.76	172	534.82	103	322.31	132	430.955	130.5	426.155	127.5	402.975	156	514.685	70.5	232.585	65.5	223.56	113.5	408.825	59	172.96	94	318.385	90	291.825	100	120.167
P01859	Ig gamma-2 chain C region OS=Homo sapiens GN=IGHG2 PE=1 SV=2	IGHG2	10	7.59	35.9	66	198.085	57	165.685	42	121.07	44.5	130.06	60.5	181.815	32	91.81	36	109.765	44.5	132.65	37.5	104.91	53.5	155.03	58	170.26	64	180.28	89.5	289.65	52.5	155.015	46	133.375	21	56.18	17	46.375	33	95.38	24	65.555	51.5	151.445	80	253.095	100	46.6667
A0A075B6N8	Ig gamma-3 chain C region (Fragment) OS=Homo sapiens	IGHG3	7	7.9	41.3	70	212.14	53.5	156.16	45	135.945	46	139.925	57	176.265	35.5	107.915	34	108.22	43	132.11	38	112.26	54.5	163.495	56	168.76	62	176.185	83.5	275.97	48	147.235	51.5	160.36	25	69.24	19	53.6	39	120.655	29	82.17	45	132.35	78.5	254.475	100	46.8889
P01861	Ig gamma-4 chain C region OS=Homo sapiens GN=IGHG4 PE=1 SV=1	IGHG4	8	7.36	35.9	9	33.57	3.5	13.91	4	16.745	4	17.18	9.5	39.365	10.5	39.035	8.5	38.285	6.5	30.72	5.5	22.32	4	17.045	12	47.48	14.5	52.335	7.5	32.07	6.5	25.61	21	75.67	6	19.53	7	22.355	13	45.81	4	13.445	7.5	22.245	20	71.005	100	6.77778
A0A1B0GUU9	Ig mu chain C region (Fragment) OS=Homo sapiens GN=IGHM PE=1 SV=1	IGHM	8	6.15	51.9	35	102.31	23.5	62.485	20	51.845	16	42.51	24	65.275	28	77.92	19	55.335	31.5	91.95	15.5	38.795	14.5	38.74	4.5	11.045	22	57.77	17.5	49.755	20.5	56.835	6	16.54	23	62.07	28.5	78.61	40.5	115.38	2	5.245	20.5	53.34	27.5	78.785	100	23.6111
A0A0C4DH31	Immunoglobulin heavy variable 1-18 OS=Homo sapiens GN=IGHV1-18 PE=3 SV=1	IGHV1-18	1	8.84	12.8	0	0	0	0	0	0	0	0	0	0	0	0	0	0	0	0	0	0	0	0	0	0	0	0	0	0	0	0	0	0	0	0	0	0	0	0	0	0	0.5	1.26	0	0	0	0
P23083	Immunoglobulin heavy variable 1-2 OS=Homo sapiens GN=IGHV1-2 PE=1 SV=2	IGHV1-2	1	9.13	13.1	0.5	1.63	0	0	0	0	0	0	0	0	0	0	0	0	0	0	0	0	0	0	0	0	0	0	0	0	0	0	0	0	0	0	0	0	0	0	0	0	0	0	0	0	11.1111	0.0555556
P01743	Immunoglobulin heavy variable 1-46 OS=Homo sapiens GN=IGHV1-46 PE=1 SV=2	IGHV1-46	1	8.92	12.9	0	0	0	0	0	0	0	0	0	0	0	0	0	0	0	0	0	0	0	0	0	0	0	0	0.5	1.98	0	0	0	0	0	0	0	0	0.5	1.755	0	0	0.5	1.555	1	2.875	0	0
A0A075B7D0	Protein IGHV1OR15-1 (Fragment) OS=Homo sapiens	IGHV1OR15-1	1	9.13	13	0.5	1.365	0	0	0	0	0	0	0	0	0	0	0	0	0	0	0	0	0	0	0	0	0	0	0	0	0	0	0	0	0	0	0	0	0	0	0	0	0	0	0	0	11.1111	0.0555556
P01817	Immunoglobulin heavy variable 2-5 OS=Homo sapiens GN=IGHV2-5 PE=1 SV=2	IGHV2-5	1	8.29	13.2	0	0	0	0	0	0	0	0	0	0	0	0	0	0	0	0	0	0	0	0	0	0	0	0	0	0	0	0	0	0	0	0	0	0	0	0	0	0	0	0	1	2.275	0	0
A0A0B4J1V0	Immunoglobulin heavy variable 3-15 OS=Homo sapiens GN=IGHV3-15 PE=3 SV=1	IGHV3-15	2	8.62	12.9	0	0	0	0	0	0	0	0	0	0	0	0	0	0	0	0	0	0	0	0	0	0	0	0	0	0	0	0	0	0	0	0	0	0	0	0	0	0	0.5	1.16	0.5	1.12	0	0
P01764	Immunoglobulin heavy variable 3-23 OS=Homo sapiens GN=IGHV3-23 PE=1 SV=2	IGHV3-23	2	8.28	12.6	0	0	0	0	0	0	0.5	1.35	4.5	14.63	1	3.235	0.5	1.335	1	3.055	0	0	0.5	1.38	0.5	1.13	4	13.515	5.5	20.015	2	7.005	0.5	1.49	0.5	1.345	0	0	3.5	11.825	0	0	2	6.54	1	3.26	55.5556	0.833333
A0A0A0MS15	Immunoglobulin heavy variable 3-49 OS=Homo sapiens	IGHV3-49	2	8.62	13	0	0	0.5	1.015	0	0	0	0	0	0	1	2.21	0	0	0	0	0	0	0	0	0	0	0	0	0	0	0	0	0	0	1	2.16	1	2.215	1.5	3.495	0	0	1	2.155	3	7.175	22.2222	0.166667
P01780	Immunoglobulin heavy variable 3-7 OS=Homo sapiens GN=IGHV3-7 PE=1 SV=2	IGHV3-7	2	6.57	12.9	0.5	1.605	0.5	1.02	1	2.355	1	2.395	2.5	8.365	1.5	4.54	0.5	1.13	1	2.17	0	0	0.5	1.55	2	5.16	3	10.03	2.5	8.735	0	0	0	0	0	0	1.5	4.16	5	14.855	0	0	4	10.92	4.5	13.795	88.8889	0.944444
A0A0B4J1X5	Protein IGHV3-74 (Fragment) OS=Homo sapiens GN=IGHV3-74 PE=1 SV=1	IGHV3-74	2	8.66	12.8	0	0	0	0	0	0	0.5	1.35	4	12.435	1	3.235	0.5	1.335	2	5.64	0	0	0.5	1.38	0.5	1.13	4	11.7	5	15.82	2	6.08	0.5	1.49	0.5	1.345	0	0	4	12.2	0	0	2	6.54	1	3.26	55.5556	0.888889
A0A0B4J2B5	Protein IGHV3OR16-9 (Fragment) OS=Homo sapiens GN=IGHV3OR16-9 PE=1 SV=1	IGHV3OR16-9	2	8.46	10.7	6.5	33.13	5	24.76	4.5	20.65	5	23.065	6	23.96	8	35.69	1	5.135	2	9.89	3	12.685	4	17.66	3.5	13.73	8	33.08	8	36.54	4.5	23.75	2.5	11.645	4	20.12	6.5	27.935	8.5	35.785	4.5	19.545	10	40.505	14	57.9	100	4.55556
P06331	Immunoglobulin heavy variable 4-34 OS=Homo sapiens GN=IGHV4-34 PE=1 SV=2	IGHV4-34	3	9.33	13.8	2	4.415	0	0	1	2.115	0	0	0	0	0.5	1.25	1.5	3.665	1	2.495	1	2.325	0	0	0	0	1	2.56	1.5	3.36	1	2.19	0.5	1.05	0	0	0	0	2.5	6.52	0.5	1.245	1.5	3.525	3	9.32	66.6667	0.777778
A0A0C4DH38	Protein IGHV5-51 (Fragment) OS=Homo sapiens GN=IGHV5-51 PE=1 SV=1	IGHV5-51	4	8.27	12.7	3	10.085	7	22.225	7	21.57	2.5	7.425	2.5	8.115	6	18.95	2	6.865	3	10.105	2.5	7.77	3	9.995	0	0	4.5	15.13	8.5	26.675	3	10.085	1	3.195	5	15.765	3	8.71	11.5	38.01	2	5.045	5	14.25	8.5	25.85	100	3.94444
P01834	Ig kappa chain C region OS=Homo sapiens GN=IGKC PE=1 SV=1	IGKC	9	5.87	11.6	273.5	888.995	213	737.375	112	386.13	204	689.53	136	501.975	94.5	399.91	67	260.845	93	359.3	81	291.86	307	1011.25	66.5	241.7	76	306.485	139	555.34	195.5	730.935	53.5	210.395	53	200.31	71	305.97	108	440.69	60.5	211.61	67	263.575	101	424.275	100	141.556
A0A0C4DH73	Immunoglobulin kappa variable 1-12 OS=Homo sapiens GN=IGKV1-12 PE=3 SV=1	IGKV1-12	2	8.31	12.6	6	23.49	2.5	9.645	4	13.675	2.5	10.22	6	20.88	7	23.385	0.5	1.865	1.5	5.91	3	11.365	6.5	26.025	1	3.615	5.5	18.445	4	15.86	4	15.78	0.5	1.62	3.5	11.31	2	6.405	6	22.49	1.5	4.69	5	15.075	6.5	19.09	100	3.66667
P04430	Immunoglobulin kappa variable 1-16 OS=Homo sapiens GN=IGKV1-16 PE=1 SV=2	IGKV1-16	2	8.16	12.6	0	0	0	0	0	0	0	0	0.5	1.415	0	0	0.5	1.45	0	0	0	0	0	0	0	0	0	0	2.5	8.875	4	16.9	0	0	0	0	0	0	0.5	1.095	0	0	0	0	1	2.42	22.2222	0.111111
P01599	Immunoglobulin kappa variable 1-17 OS=Homo sapiens GN=IGKV1-17 PE=1 SV=2	IGKV1-17	3	8.68	12.8	0	0	1	2.76	0	0	0	0	3.5	10.965	2	5.67	0	0	0.5	1.85	0	0	0	0	0	0	2	5.36	1.5	4.505	0	0	0	0	0	0	0	0	1.5	4.35	0	0	0	0	3	10.095	44.4444	0.777778
A0A075B6S5	Protein IGKV1-27 (Fragment) OS=Homo sapiens	IGKV1-27	2	8.29	12.7	3.5	12.66	0	0	1	3.41	1	3.445	2.5	8.375	3	11.21	0	0	1	3.215	0.5	1.05	1.5	5.63	0	0	2.5	7.67	2.5	8.97	5.5	20.255	0	0	1.5	4.9	0	0	4	14.48	0	0	3.5	9.975	4	13.235	77.7778	1.38889
P01597	Immunoglobulin kappa variable 1-39 OS=Homo sapiens GN=IGKV1-39 PE=1 SV=2	IGKV1-39	2	8.66	12.7	6	23.49	2.5	9.645	3.5	12.855	2.5	10.22	6	21.68	8	27.345	0.5	1.865	1.5	5.91	3	11.365	6.5	26.025	1	3.615	7	24.775	4	15.86	4	15.78	0.5	1.62	4.5	13.845	2	6.405	7.5	31.46	2	6.06	5.5	16.705	6.5	18.905	100	3.72222
P01602	Immunoglobulin kappa variable 1-5 OS=Homo sapiens GN=IGKV1-5 PE=1 SV=2	IGKV1-5	3	8.28	12.8	2	7.73	2	7.78	4	13.7	2	6.955	1.5	5.955	3	10.255	0.5	2.29	1	4.295	1.5	5.205	1.5	4.445	1.5	4.23	4	13.16	4.5	17.925	2.5	10.655	3	15.325	1	2.375	1	2.775	2.5	11.74	1	2.525	2	5.49	5.5	15.72	100	1.94444
A0A0C4DH72	Protein IGKV1-6 (Fragment) OS=Homo sapiens GN=IGKV1-6 PE=4 SV=1	IGKV1-6	3	8.29	12.7	13.5	50.555	3	10.815	9	31.97	7	25.71	5.5	19.76	7	23.385	0.5	1.865	1.5	5.91	3	11.365	9.5	36.755	1	3.615	7	22.82	5	18.815	4	15.78	0.5	1.62	3.5	11.31	2	6.405	7	25.01	1.5	4.69	5	15.075	6	17.8	100	5.55556
A0A0C4DH69	Protein IGKV1-9 (Fragment) OS=Homo sapiens GN=IGKV1-9 PE=4 SV=1	IGKV1-9	2	8.29	12.7	3.5	12.66	1	3.73	2	5.975	2	6.13	2	6.775	3	11.21	0	0	0.5	1.655	0	0	2.5	8.515	0	0	2	6.19	2.5	8.97	6.5	24.15	0	0	1.5	4.9	0	0	4.5	15.6	0	0	3.5	9.975	4	13.235	77.7778	1.55556
A0A0B4J2D9	Protein IGKV1D-13 (Fragment) OS=Homo sapiens GN=IGKV1D-13 PE=1 SV=1	IGKV1D-13	2	7.84	12.6	0	0	0	0	0	0	0	0	0	0	0	0	0	0	0	0	0.5	1.385	0	0	0	0	0	0	3.5	13.735	4.5	17.89	4.5	15.09	0	0	0	0	5.5	18.43	0	0	0	0	0	0	11.1111	0.0555556
P01593	Immunoglobulin kappa variable 1D-33 OS=Homo sapiens GN=IGKV1D-33 PE=1 SV=2	IGKV1D-33	1	4.78	12.8	1.5	6.205	0	0	7.5	30.205	0.5	1.795	0	0	0.5	1.56	0	0	0	0	0	0	10	40.73	1	3.76	0	0	6	24.73	14	56.725	1.5	5.715	2	6.965	1	3.805	0	0	1	3.365	0	0	0	0	44.4444	1.11111
A0A075B6P5	Immunoglobulin kappa variable 2-28 OS=Homo sapiens	IGKV2-28	3	5.94	12.9	5.5	23.18	12	42	5.5	19.435	8.5	34.915	6	28.105	7	27.385	0	0	1.5	10.335	6	25.275	6.5	22.61	0	0	5.5	23.145	14	73.505	16.5	79.145	1	3.38	3	10.385	5	16.635	5	18.855	3	10.845	4	14.145	4.5	14.755	88.8889	5.77778
A0A075B6R9	Protein IGKV2D-24 (Fragment) OS=Homo sapiens	IGKV2D-24	2	8.87	13.1	0	0	0.5	1.21	0	0	0	0	0	0	1	2.655	0	0	0	0	0	0	0	0	0	0	0	0	0.5	2.44	0	0	0	0	2	5.21	3	10.325	1	3.185	0	0	1	2.83	2.5	7.23	22.2222	0.166667
A0A075B6S6	Immunoglobulin kappa variable 2D-30 OS=Homo sapiens	IGKV2D-30	2	7.99	13.2	4	15.615	12	42	5	17.81	6.5	23.37	3	11.915	6	21.175	0	0	0	0	5	18.225	6.5	22.61	0	0	4.5	16.185	8	30.33	11.5	44.015	1	3.38	3	10.385	4.5	15.465	6	23.16	3	10.845	4	14.145	3.5	12.31	77.7778	4.61111
P01619	Immunoglobulin kappa variable 3-20 OS=Homo sapiens GN=IGKV3-20 PE=1 SV=2	IGKV3-20	4	4.96	12.5	25	107.845	20	92.405	14.5	67.17	23.5	112.915	21.5	103.875	12.5	59.27	9	49.83	8.5	46.015	11	55.375	34.5	153.555	8	38.335	11.5	55.38	28	135.06	31.5	156.8	5	26.52	4	18.5	8.5	38.825	16	78.17	7.5	29.79	8.5	35.515	12	51.715	100	16.1667
A0A075B6H7	Protein IGKV3-7 (Fragment) OS=Homo sapiens	IGKV3-7	2	5.25	12.8	2	5.33	4	10.055	4	10.79	2	5.7	3.5	9.53	2.5	6.685	2	5.255	2.5	5.94	1	2.54	2.5	6.59	3.5	9.305	2	5.56	5	12.31	5	13.71	2	5.345	2	5.54	0.5	1.365	5	13.01	1.5	3.68	3	7.44	2	5.475	100	2.61111
A0A0A0MRZ8	Protein IGKV3D-11 (Fragment) OS=Homo sapiens	IGKV3D-11	2	5.29	12.6	5	21.925	6	25.98	6.5	25.69	5.5	23.835	6	26.775	5.5	21.57	3	16.705	7	28.955	5.5	20.955	6	27.935	5	17.09	6	22.455	9	37.94	9	37.875	3	10.91	4	13.705	4	14.46	7.5	31.22	3	8.725	5.5	17.51	5.5	20.33	100	5.55556
A0A087WSY6	Protein IGKV3D-15 (Fragment) OS=Homo sapiens	IGKV3D-15	2	5.19	12.5	2	11.135	2.5	11.785	4	23.195	2.5	13.425	4	22.88	3.5	19.29	2	14.435	2	13.645	3.5	23.065	4	23.405	3	18.535	3.5	18.755	6.5	42.465	6.5	41.185	2.5	16.555	2.5	11.85	2.5	11.67	3.5	21.195	0	0	2	9.47	3.5	16.325	100	2.88889
A0A0C4DH25	Immunoglobulin kappa variable 3-20 OS=Homo sapiens GN=IGKV3D-20 PE=3 SV=1	IGKV3D-20	3	4.59	12.5	19	81.46	13	61.77	10	43.34	16.5	74.58	13.5	61.265	7.5	33.34	4	20.31	4.5	21.345	6.5	28.765	22.5	96.245	3.5	15.745	6	26.93	17	78.985	20.5	98.515	3.5	17.675	4	18.5	7	31.745	9.5	45.705	5	22.55	6.5	27.28	10	41.985	100	10.5
P06312	Immunoglobulin kappa variable 4-1 OS=Homo sapiens GN=IGKV4-1 PE=1 SV=1	IGKV4-1	4	5.25	13.4	12.5	39.225	10	29.695	6.5	19.545	12	44.775	11.5	35.505	10	30.39	5.5	14.925	12	35.965	5.5	14.03	12	37.145	4.5	11.23	9.5	28.71	17	63.045	19	63.94	3	6.65	2	4.875	3	7.445	9.5	32.13	1.5	4.185	2	4.74	2.5	7.68	100	9.5
A0A0C4DH26	Protein IGKV6D-41 (Fragment) OS=Homo sapiens GN=IGKV6D-41 PE=4 SV=1	IGKV6D-41	1	7.12	12.6	0	0	0	0	0	0	2	4.435	0	0	0	0	0	0	0	0	0	0	0	0	0	0	0	0	0	0	0	0	0	0	0	0	0	0	0	0	0	0	0	0	0	0	11.1111	0.222222
A0A075B6K9	Ig lambda-2 chain C regions (Fragment) OS=Homo sapiens	IGLC2	4	7.24	11.3	71	246.58	87.5	313.06	51.5	174.195	54.5	204.67	42.5	150.24	50.5	181.07	40	145.395	48.5	180.58	40	136.315	101	359	34.5	108.235	54	188.51	52	192.075	53.5	194.745	33	115.435	37.5	114.12	40.5	132.795	53	202.15	37	114.945	43.5	139.42	62.5	219.7	100	54
P15814	Immunoglobulin lambda-like polypeptide 1 OS=Homo sapiens GN=IGLL1 PE=1 SV=1	IGLL1	1	10.07	22.9	1.5	5.57	0	0	0	0	0.5	1.345	0	0	8.5	36.82	0	0	1	3.665	1.5	5.555	4	15.83	0	0	1	3.48	0	0	1	4.195	0.5	1.61	0	0	2	7.8	0	0	0	0	0	0	0	0	55.5556	1.44444
A0A0B4J231	Immunoglobulin lambda-like polypeptide 5 OS=Homo sapiens GN=IGLL5 PE=1 SV=1	IGLL5	5	8.84	23.1	38.5	120.545	42	145.47	14.5	48.29	17.5	61.505	13.5	43.505	43.5	168.94	13.5	48.33	24.5	87.35	11	38.025	53	169.66	10.5	35.445	14	47.33	17.5	64.66	16.5	58.25	9.5	35.07	26.5	81.37	14.5	48.595	35.5	129.605	13.5	44.085	14.5	44.37	45	152.785	100	24.2778
A6NGN9	IgLON family member 5 OS=Homo sapiens GN=IGLON5 PE=2 SV=4	IGLON5	1	7.34	36.8	0	0	0	0	0	0	0	0	0	0	0	0	0	0	0	0	0	0	0	0	0	0	0	0	0.5	1.35	0	0	0	0	0	0	0	0	0	0	0	0	0	0	0	0	0	0
A0A0B4J1U3	Protein IGLV1-36 (Fragment) OS=Homo sapiens GN=IGLV1-36 PE=1 SV=5	IGLV1-36	1	4.78	12.5	0	0	0	0	0	0	0	0	0	0	0	0	0	0	0	0	0	0	0	0	0	0	0	0	0	0	0	0	0	0	0	0	0	0	0	0	0	0	0	0	0.5	1.295	0	0
P01703	Immunoglobulin lambda variable 1-40 OS=Homo sapiens GN=IGLV1-40 PE=1 SV=2	IGLV1-40	1	5.74	12.3	0	0	0	0	0	0	0	0	0	0	0	0	1	2.98	0	0	0	0	0	0	0.5	1.18	1.5	4.4	1	2.78	0	0	0.5	1.39	0	0	0	0	1	2.84	0	0	0	0	0	0	11.1111	0.111111
P01700	Immunoglobulin lambda variable 1-47 OS=Homo sapiens GN=IGLV1-47 PE=1 SV=2	IGLV1-47	2	5.91	12.3	4	13.605	6	18.8	4	12.385	3	9.955	2	7.22	4	13.015	2	6.985	2	7.14	3.5	10.88	5	17.155	3	8.65	4	13.1	5	18.25	4	14.685	2	7.125	2	6.32	2.5	7.87	2.5	9.175	1.5	4.355	3	9.48	3	10.165	100	3.38889
P01704	Immunoglobulin lambda variable 2-14 OS=Homo sapiens GN=IGLV2-14 PE=1 SV=2	IGLV2-14	1	6.49	12.6	0	0	3	9.855	2	6.965	2.5	8.61	1.5	4.755	0	0	0	0	0	0	0.5	1.43	6	20.705	0	0	0	0	3.5	12.175	2	7.385	0	0	0	0	0	0	0	0	0	0	0	0	0	0	55.5556	1.05556
A0A075B6J9	HCG1782423 (Fragment) OS=Homo sapiens	IGLV2-18	1	5.91	12.7	0	0	0.5	1.02	0	0	0	0	1	2.325	0.5	1.155	0	0	0	0	0	0	0	0	0	0	1	2.06	0	0	0	0	0	0	0	0	0	0	1	2.22	0	0	0	0	0	0	33.3333	0.222222
P01709	Immunoglobulin lambda variable 2-8 OS=Homo sapiens GN=IGLV2-8 PE=1 SV=2	IGLV2-8	1	5.91	12.4	0	0	0	0	0	0	0	0	0	0	0	0	0	0	0	0	0	0	0.5	1.015	0	0	0	0	0	0	0	0	0	0	0	0	0	0	0	0	0	0	0	0	0	0	0	0
P01714	Immunoglobulin lambda variable 3-19 OS=Homo sapiens GN=IGLV3-19 PE=1 SV=2	IGLV3-19	1	4.96	12	0	0	0	0	0	0	0	0	0	0	0	0	0	0	0	0	0	0	0	0	0	0	0	0	0.5	1.075	0	0	0	0	0	0	0	0	1	2.755	0	0	0	0	0	0	0	0
P80748	Immunoglobulin lambda variable 3-21 OS=Homo sapiens GN=IGLV3-21 PE=1 SV=2	IGLV3-21	2	5.29	12.4	5	21.67	1.5	5.65	5.5	25.465	3.5	15.79	2.5	11.105	3	12.375	0	0	1	4.45	2.5	10.83	5	24.83	1.5	6.295	6.5	31.96	6.5	32.625	3.5	16.665	2	9.685	3.5	13.89	3	10.895	3.5	15.685	2.5	9.615	2.5	9.72	5	20.645	88.8889	2.72222
P01717	Immunoglobulin lambda variable 3-25 OS=Homo sapiens GN=IGLV3-25 PE=1 SV=2	IGLV3-25	2	4.5	12	0	0	0	0	0	0	0	0	0	0	0	0	0	0	0	0	0	0	0	0	0.5	1.165	1.5	4.425	0	0	0	0	0	0	1	2.74	1	2.36	0	0	1	3.06	0.5	1.025	1.5	4.72	0	0
P01721	Immunoglobulin lambda variable 6-57 OS=Homo sapiens GN=IGLV6-57 PE=1 SV=2	IGLV6-57	1	4.78	12.6	0	0	0	0	0	0	0	0	0	0	0	0	0	0	0	0	0	0	0	0	0	0	1	4.2	0	0	0	0	0	0	0	0	0	0	0.5	2.195	0	0	0	0	0	0	0	0
A0A075B6I9	Protein IGLV7-46 (Fragment) OS=Homo sapiens	IGLV7-46	1	7.2	12.5	0	0	0	0	0	0	0	0	0	0	0	0	0	0	0	0	0	0	0	0	0	0	0	0	0	0	0	0	0	0	0	0	0	0	0	0	0	0	0.5	1.135	0	0	0	0
A0A075B6I0	Protein IGLV8-61 (Fragment) OS=Homo sapiens	IGLV8-61	1	4.55	12.8	0	0	0	0	0	0	0	0	0	0	0	0	0	0	0	0	0	0	0	0	0	0	0.5	1.015	0	0	0	0	0	0	0	0	0	0	0	0	0	0	0	0	0	0	0	0
Q969P0	Immunoglobulin superfamily member 8 OS=Homo sapiens GN=IGSF8 PE=1 SV=1	IGSF8	5	8	65	4.5	12.33	3	8.12	1.5	3.995	4	11.41	4.5	14.415	4.5	13.495	15.5	45.935	7	22.65	9.5	29.775	11	33.335	3.5	9.045	4.5	11.79	8.5	29.22	7.5	24.855	3	8.885	0	0	0.5	1.04	1	2.435	3.5	10.77	0.5	1.105	0	0	100	6
Q14623	Indian hedgehog protein OS=Homo sapiens GN=IHH PE=1 SV=4	IHH	1	8.76	45.2	0	0	0	0	0	0	0	0	0	0	0	0	0	0	0	0	0	0	0	0	0	0	0	0	0	0	0	0	0	0	0	0	0	0	0	0	0	0	0.5	1	0	0	0	0
Q9NRM6	Interleukin-17 receptor B OS=Homo sapiens GN=IL17RB PE=1 SV=2	IL17RB	1	8.09	55.8	0	0	0	0	0	0	0	0	0	0	0	0	0	0	0	0	0	0	0.5	0	0	0	0	0	0	0	0	0	0	0	0	0	0	0	0	0	0	0	0	0	0	0	0	0
O95998	Interleukin-18-binding protein OS=Homo sapiens GN=IL18BP PE=1 SV=2	IL18BP	2	7.39	21.1	0.5	1.37	1	3.05	5.5	15.785	2	6.57	0	0	1	2.855	1	2.075	0	0	4	13.51	0.5	1.59	2.5	8.41	0.5	1.39	1	3.385	4	13.39	2.5	8.905	0	0	0	0	0	0	0	0	0	0	0	0	77.7778	1.66667
P27930	Interleukin-1 receptor type 2 OS=Homo sapiens GN=IL1R2 PE=1 SV=1	IL1R2	1	7.9	45.4	0	0	0	0	0	0	0	0	0	0	0.5	1.3	0	0	0	0	0	0	0	0	0	0	0	0	0	0	0	0	0	0	0	0	0	0	0	0	0	0	0	0	0	0	11.1111	0.0555556
Q9NPH3	Interleukin-1 receptor accessory protein OS=Homo sapiens GN=IL1RAP PE=1 SV=2	IL1RAP	3	8.12	65.4	0.5	1.005	0	0	0	0	0	0	1	2.465	1.5	3.665	0	0	0	0	0.5	1.095	0.5	1.17	0	0	0.5	1.035	0	0	0.5	1.055	0	0	0	0	0	0	0	0	0	0	0	0	0	0	44.4444	0.388889
P18510	Interleukin-1 receptor antagonist protein OS=Homo sapiens GN=IL1RN PE=1 SV=1	IL1RN	3	6.19	20	0	0	0	0	0	0	0.5	1.2	0	0	0.5	1.96	0.5	1.63	0	0	0	0	0	0	0	0	0	0	0.5	1.425	0	0	0	0	0	0	0	0	0	0	0	0	0	0	0	0	33.3333	0.166667
P01589	Interleukin-2 receptor subunit alpha OS=Homo sapiens GN=IL2RA PE=1 SV=1	IL2RA	1	6.52	30.8	0	0	0	0	0	0	0	0	0	0	0	0	0	0	0	0	0	0	0	0	1	2.955	0	0	0	0	1	3.18	1	3.215	0	0	0	0	0	0	0	0	0	0	0	0	0	0
P14784	Interleukin-2 receptor subunit beta OS=Homo sapiens GN=IL2RB PE=1 SV=1	IL2RB	2	5.05	61.1	0	0	0	0	0	0	0	0	1	2.715	0	0	0	0	0	0	0	0	0	0	0	0	0	0	0	0	0	0	0.5	1.33	0	0	0	0	0	0	0	0	0	0	0	0	11.1111	0.111111
P40189	Interleukin-6 receptor subunit beta OS=Homo sapiens GN=IL6ST PE=1 SV=2	IL6ST	4	5.95	103.5	1	3.185	2.5	9.255	2	7.54	3.5	12.65	2.5	9.1	3	11.935	2.5	10.5	4	14.805	3	9.365	3.5	12.205	3.5	10.515	3.5	12.035	3.5	13.29	3.5	13.855	3.5	11.2	0.5	1.06	1.5	5.415	2	6.825	0	0	0	0	0	0	100	2.66667
O14732	Inositol monophosphatase 2 OS=Homo sapiens GN=IMPA2 PE=1 SV=1	IMPA2	2	6.61	31.3	0	0	0	0	0	0	0	0	0	0	0	0	1.5	4.145	0	0	0	0	0	0	0	0	0	0	0	0	0	0	0	0	0	0	0	0	0	0	0	0	0	0	0.5	1.15	11.1111	0.166667
M0QXQ3	Insulin-like 3 (Fragment) OS=Homo sapiens GN=INSL3 PE=4 SV=1	INSL3	1	9.45	7.7	0	0	0	0	0	0	0	0	0.5	1.235	0	0	0	0	0	0	0	0	0	0	0	0	0	0	0	0	0.5	1.125	0	0	0	0	0	0	0	0	0	0	0	0	0	0	11.1111	0.0555556
O14498	Immunoglobulin superfamily containing leucine-rich repeat protein OS=Homo sapiens GN=ISLR PE=2 SV=1	ISLR	5	5.15	46	5.5	17.915	3.5	12.12	5.5	15.525	4.5	13.83	6	19.705	6	16.515	8	30.74	7	25.275	12	37.44	7.5	23.23	6.5	18.605	6	18.48	6	17.155	10	31.24	10.5	32.74	4.5	11.46	5	13.15	1.5	3.775	8	21.695	8	22.165	5.5	13.08	100	6.44444
P53990	IST1 homolog OS=Homo sapiens GN=IST1 PE=1 SV=1	IST1	12	5.35	39.7	6	22.97	8	29.965	8.5	28.085	6	20.625	12.5	47.935	7	24.55	8.5	33.29	8	33.155	8	29.99	7	26.22	5.5	16.08	5.5	16.835	7.5	27.865	7	25.54	11	41.675	14	48.435	7.5	23.85	19	75.11	7.5	26.44	11.5	33.405	11	33.11	100	8.05556
Q8TB96	T-cell immunomodulatory protein OS=Homo sapiens GN=ITFG1 PE=1 SV=1	ITFG1	3	5.39	68.1	0	0	0	0	0	0	0	0	2.5	6.6	1	2.34	1.5	3.96	0	0	0.5	1.005	0.5	1.285	1.5	3.525	1.5	3.32	2	5.33	0.5	1.36	2.5	6.505	0	0	0	0	0	0	0	0	0	0	0	0	44.4444	0.611111
P19827	Inter-alpha-trypsin inhibitor heavy chain H1 OS=Homo sapiens GN=ITIH1 PE=1 SV=3	ITIH1	17	6.79	101.3	10.5	41.855	0	0	2	7.255	0	0	7.5	30.225	4.5	17.78	6.5	31.2	6	23.89	7	25.665	2	8.795	5	17.89	4.5	15.34	7.5	27.14	7	25.6	8	30.66	0	0	0	0	8	27.835	5	17.46	2	7.365	25.5	83.07	77.7778	4.88889
P19823	Inter-alpha-trypsin inhibitor heavy chain H2 OS=Homo sapiens GN=ITIH2 PE=1 SV=2	ITIH2	17	6.86	106.4	2.5	8.075	0	0	0	0	0	0	0	0	0	0	0	0	1.5	4.13	0	0	0	0	0	0	0.5	1.435	0.5	1.5	0	0	0	0	0	0	0	0	3.5	11.875	8.5	24.81	4	11.285	30.5	103.45	22.2222	0.444444
B7ZKJ8	ITIH4 protein OS=Homo sapiens GN=ITIH4 PE=1 SV=1	ITIH4	40	6.89	103.8	278.5	1230.4	292.5	1313.45	235.5	974.685	156	700.17	99.5	481.31	177	868.93	173.5	954.75	233.5	1224.51	205.5	1033.21	214.5	976.74	87.5	429.285	95.5	435.445	125.5	701.485	124.5	643.08	88.5	455	104.5	477.785	125	657.105	179.5	886.465	176	683.55	127	591.04	105.5	493.925	100	205.722
Q8WWA0	Intelectin-1 OS=Homo sapiens GN=ITLN1 PE=1 SV=1	ITLN1	10	6.01	34.9	0	0	0	0	0	0	0	0	0	0	0.5	1.23	33.5	162.47	1	2.48	0.5	1.06	0	0	30	114.625	0.5	1.05	0	0	0	0	0.5	1.165	0	0	2	4.685	1	2.345	0	0	3	6.595	3	7.38	44.4444	3.94444
Q8WWU7	Intelectin-2 OS=Homo sapiens GN=ITLN2 PE=2 SV=1	ITLN2	5	8.28	36.2	0	0	0	0	0	0	0	0	0	0	0	0	8	28.5	0	0	0	0	0	0	13	47.385	0	0	0	0	0	0	0	0	0	0	0.5	1.26	0	0	0	0	1	2.07	1.5	3.77	11.1111	0.888889
Q9Y287	Integral membrane protein 2B OS=Homo sapiens GN=ITM2B PE=1 SV=1	ITM2B	2	5.14	30.3	0	0	0	0	0.5	1.505	0	0	2.5	10.17	1	2.705	0	0	0	0	2	7.41	0.5	1.74	1.5	5.425	1	2.61	1	3.84	1	3.68	2	8.87	2.5	7.515	2	5.645	1.5	5.645	0	0	0	0	1	2.43	44.4444	0.666667
P07476	Involucrin OS=Homo sapiens GN=IVL PE=1 SV=2	IVL	1	4.61	68.4	0	0	0	0	0	0	0	0	0	0	0	0	0.5	2.425	0	0	0	0	0	0	0	0	0	0	0	0	0	0	0	0	0	0	0	0	0	0	0	0	0	0	0	0	11.1111	0.0555556
P78504	Protein jagged-1 OS=Homo sapiens GN=JAG1 PE=1 SV=3	JAG1	1	6.06	133.7	0	0	0	0	0	0	0	0	0	0	1	2.42	1.5	3.505	0.5	1.17	0	0	0	0	0	0	0	0	2.5	6.28	2.5	6.24	0	0	0	0	0	0	0	0	0	0	0	0	0	0	33.3333	0.333333
Q9BX67	Junctional adhesion molecule C OS=Homo sapiens GN=JAM3 PE=1 SV=1	JAM3	1	7.59	35	0	0	0	0	0	0	0	0	0.5	1.045	0	0	0	0	0	0	0	0	0	0	0	0	0	0	0	0	0	0	0	0	0	0	0	0	0	0	0	0	0	0	0	0	11.1111	0.0555556
P01591	Immunoglobulin J chain OS=Homo sapiens GN=JCHAIN PE=1 SV=4	JCHAIN	2	5.24	18.1	3.5	10.97	5.5	16.675	3	8.9	1.5	4.245	2.5	7.37	3	9.84	1	2.645	3	8.905	3	9.065	2.5	8.04	0	0	4	12.17	2	6.465	3	9.98	0	0	4	12.515	4	12.89	3	9.455	3	9.485	2.5	7.855	4	13.055	100	2.88889
P14923	Junction plakoglobin OS=Homo sapiens GN=JUP PE=1 SV=3	JUP	2	6.14	81.7	0	0	0	0	0	0	0	0	0	0	0	0	0	0	0	0	0	0	0	0	0	0	0	0	0	0	0	0	0	0	1	2.185	0	0	1	2.485	0	0	0	0	0	0	0	0
H0Y3B9	BTB/POZ domain-containing protein KCTD2 OS=Homo sapiens GN=KCTD2 PE=4 SV=2	KCTD2	1	11.93	7.6	0	0	0	0	0	0	0	0	0	0	0	0	0	0	0	0	0	0	0	0	0	0	0	0	0	0	0	0	0	0	0	0	0.5	1.28	0	0	0	0	0	0	0	0	0	0
P50053	Ketohexokinase OS=Homo sapiens GN=KHK PE=1 SV=2	KHK	2	6.32	32.5	0.5	2.125	0.5	1.91	1	3.635	2	8.985	0	0	0	0	0	0	0	0	1	4.765	0	0	0	0	0.5	1.955	0	0	0	0	1	4.67	1	3.16	0	0	0	0	4.5	15.765	0	0	0.5	1.775	55.5556	0.555556
A0A087WTP3	Far upstream element-binding protein 2 OS=Homo sapiens	KHSRP	1	7.71	73	0	0	0	0	0	0	0	0	1	2.48	1.5	4.015	0	0	0	0	0	0	0	0	0	0	0	0	0	0	0	0	0	0	0	0	0	0	0	0	0	0	0	0	0	0	22.2222	0.277778
O15063	Uncharacterized protein KIAA0355 OS=Homo sapiens GN=KIAA0355 PE=1 SV=2	KIAA0355	1	7.15	115.9	0	0	0	0	0	0	0	0	0	0	0	0	0	0	0	0	0	0	0	0	0	0	0	0	0	0	0.5	1.035	0	0	0	0	0	0	0	0	0	0	0	0	0	0	0	0
Q96FN5	Kinesin-like protein KIF12 OS=Homo sapiens GN=KIF12 PE=1 SV=3	KIF12	4	8.85	70.6	0	0	0	0	0	0	0	0	1.5	3.725	0	0	0	0	0	0	0	0	0	0	0	0	0	0	0	0	0	0	0	0	0	0	0	0	4	11.055	0	0	0	0	0	0	11.1111	0.166667
Q96AC6	Kinesin-like protein KIFC2 OS=Homo sapiens GN=KIFC2 PE=2 SV=1	KIFC2	1	9.48	90.1	0	0	0	0	0	0	0	0	0	0	0	0	0	0	2	4.59	0	0	0	0	0	0	0	0	0	0	0	0	0	0	0	0	0	0	0	0	0	0	0	0	0	0	11.1111	0.222222
Q96J84	Kin of IRRE-like protein 1 OS=Homo sapiens GN=KIRREL PE=1 SV=2	KIRREL	3	5.73	83.5	0	0	0	0	0	0	0	0	0	0	1.5	4.095	0	0	0.5	1.625	2	6.48	2	6.28	2	6.435	1	2.01	1.5	5.23	2	6.7	2	7	0	0	0	0	0	0	0	0	0	0	0	0	33.3333	0.444444
P10721	Mast/stem cell growth factor receptor Kit OS=Homo sapiens GN=KIT PE=1 SV=1	KIT	1	6.98	109.8	0	0	0	0	0	0	0	0	0	0	0	0	0	0	0	0	0	0	0	0	0	0	0	0	0	0	0	0	0.5	1.465	0	0	0	0	0	0	0	0	0	0	0	0	0	0
Q9UEF7	Klotho OS=Homo sapiens GN=KL PE=1 SV=2	KL	1	7.97	116.1	0	0	0	0	0	0	0	0	0	0	0	0	0	0	0	0	0	0	0	0	0	0	0	0	1	3.29	0	0	0	0	0	0	0	0	0	0	0	0	0	0	0	0	0	0
P06870	Kallikrein-1 OS=Homo sapiens GN=KLK1 PE=1 SV=2	KLK1	2	4.83	28.9	27.5	79.2	27.5	78.57	10.5	29.685	16.5	50.485	17	50.19	13	38.755	13.5	42.05	17	51.84	14	42.78	10	30.89	23.5	72.495	18.5	56.585	19	60.6	20	64.83	28.5	93.055	5	14.11	5	13.545	6	17.955	3.5	8.55	8	24.33	4.5	12.24	100	17.3889
P01042	Kininogen-1 OS=Homo sapiens GN=KNG1 PE=1 SV=2	KNG1	12	6.81	71.9	50.5	182.905	72	265.98	82.5	288.57	51.5	183.81	57.5	218.845	55.5	209.755	64	237.585	57	215.35	58.5	210.785	74.5	254.28	60.5	219.75	52	191.105	76	281.21	65.5	249.405	68	245.915	28	109.405	38.5	145.57	13	56.74	28.5	101.905	20.5	73.32	20.5	76.025	100	61
Q96MU8	Kremen protein 1 OS=Homo sapiens GN=KREMEN1 PE=1 SV=3	KREMEN1	1	7.11	51.7	0	0	0	0	0	0	0	0	0	0	0.5	1.32	0	0	0	0	0	0	0	0	0	0	0	0	0	0	0	0	0	0	0	0	0	0	0	0	0	0	0	0	0	0	11.1111	0.0555556
P04264	Keratin, type II cytoskeletal 1 OS=Homo sapiens GN=KRT1 PE=1 SV=6	KRT1	34	8.12	66	40.5	150.425	53.5	185.8	13	38.52	13.5	43.64	25.5	84.715	19.5	65.375	1	4.405	17.5	60.38	34	123.1	32	113.2	12.5	39.87	4.5	11.935	13	41.105	0	0	7.5	25.49	111	404.105	51	166.63	67.5	246.11	59.5	197.81	57	183.74	40	129.92	100	24.2222
P13645	Keratin, type I cytoskeletal 10 OS=Homo sapiens GN=KRT10 PE=1 SV=6	KRT10	31	5.21	58.8	40	146.795	28.5	98.215	1.5	3.305	10	27.86	24	82.215	17	56.46	0	0	12	36.985	27	93.725	24.5	76.415	0	0	1	2.37	15	50.205	0	0	2.5	6.9	79.5	294.72	55.5	196.68	43.5	164.61	29	88.35	39	123.975	33	116.58	88.8889	17.7778
P13646	Keratin, type I cytoskeletal 13 OS=Homo sapiens GN=KRT13 PE=1 SV=4	KRT13	12	4.96	49.6	2	6.24	4	12.1	0	0	0.5	1.305	0.5	1.52	4	9.745	0.5	1.06	0.5	1.695	15.5	45.015	0	0	0	0	0	0	1	3.48	0	0	0	0	6.5	20.35	3.5	9.985	6.5	21.635	2	4.995	10	28	10	28.05	88.8889	3.05556
P02533	Keratin, type I cytoskeletal 14 OS=Homo sapiens GN=KRT14 PE=1 SV=4	KRT14	16	5.16	51.5	0.5	1.02	2	4.69	0	0	0.5	1.08	0.5	2.07	2	4.455	0	0	0	0	6.5	20.8	0	0	0	0	0	0	0	0	0	0	0	0	21	63.68	7	20.51	11.5	40.045	1	2.4	15	41.79	6.5	20.235	66.6667	1.33333
P08779	Keratin, type I cytoskeletal 16 OS=Homo sapiens GN=KRT16 PE=1 SV=4	KRT16	14	5.05	51.2	1.5	3.535	3	7.405	0	0	0.5	1.08	0.5	2.07	2	4.455	0	0	0	0	6.5	20.8	0	0	0	0	0	0	0	0	0	0	0	0	18.5	54.705	5.5	16.555	10.5	35.115	3	8.315	13.5	36.735	6.5	20.235	66.6667	1.55556
Q04695	Keratin, type I cytoskeletal 17 OS=Homo sapiens GN=KRT17 PE=1 SV=2	KRT17	7	5.02	48.1	0.5	1.02	1	2.57	0	0	0.5	1.08	0	0	0	0	0	0	0	0	4.5	14.565	0	0	0	0	0	0	0	0	0	0	0	0	7.5	22.69	3	8.045	3.5	11.735	0	0	6	17.52	3.5	10.805	44.4444	0.722222
P05783	Keratin, type I cytoskeletal 18 OS=Homo sapiens GN=KRT18 PE=1 SV=2	KRT18	4	5.45	48	0.5	1.02	0	0	0	0	0	0	0	0	0	0	0.5	1.64	0	0	1.5	3.55	0	0	1	2.11	0	0	1	2.225	0	0	0	0	0	0	0	0	0	0	0	0	0	0	0.5	1.305	33.3333	0.277778
P08727	Keratin, type I cytoskeletal 19 OS=Homo sapiens GN=KRT19 PE=1 SV=4	KRT19	7	5.14	44.1	0.5	1.02	1	2.57	0	0	0.5	1.08	0	0	0	0	0.5	2.825	0.5	1.92	3.5	9.895	0	0	0	0	0	0	0	0	0	0	0	0	3.5	9.36	2	4.775	1	2.395	0	0	3.5	9.015	4	11.32	66.6667	0.722222
P35908	Keratin, type II cytoskeletal 2 epidermal OS=Homo sapiens GN=KRT2 PE=1 SV=2	KRT2	28	8	65.4	13	43.855	14.5	43.675	3	7.34	3.5	8.845	6	18.025	3.5	9.445	0	0	3.5	10.44	5	15.79	10	29.015	1	2.65	0.5	1.065	7	19.93	0	0	1	2.76	64	226.405	24.5	76.675	21	66.76	21.5	65.26	29.5	89.865	4	12.635	88.8889	5.77778
Q15323	Keratin, type I cuticular Ha1 OS=Homo sapiens GN=KRT31 PE=1 SV=3	KRT31	2	4.88	47.2	0.5	1.02	0	0	0	0	0	0	0	0	0	0	0	0	0	0	0	0	0	0	0	0	0	0	0	0	0	0	0	0	2	6.27	0	0	0	0	0	0	0	0	0	0	11.1111	0.0555556
P19013	Keratin, type II cytoskeletal 4 OS=Homo sapiens GN=KRT4 PE=1 SV=4	KRT4	9	6.61	57.3	0	0	0.5	1.1	0	0	0	0	1	2.645	0	0	3	9.835	0	0	4.5	13.905	0	0	0	0	0	0	0	0	0	0	0	0	8	23.625	2.5	6.545	9	26.38	2.5	6.325	6	15.355	13	36.53	44.4444	1
P13647	Keratin, type II cytoskeletal 5 OS=Homo sapiens GN=KRT5 PE=1 SV=3	KRT5	12	7.74	62.3	3.5	9.97	5.5	15.93	0	0	0	0	1.5	4.175	0	0	0	0	1	1.345	7	22.625	4	10.315	1	3.42	0	0	4	11.67	0	0	0	0	27	78.555	13	37.56	9.5	28.995	6	17.905	11.5	34.035	4	11.91	55.5556	2.05556
P48668	Keratin, type II cytoskeletal 6C OS=Homo sapiens GN=KRT6C PE=1 SV=3	KRT6C	16	8	60	6	20.36	5.5	15.93	0	0	0	0	1.5	4.175	0	0	0	0	1	1.345	10.5	34.46	4	10.315	1	3.42	0	0	4	11.67	0	0	0	0	27	79.035	16.5	47.865	14.5	42.16	10.5	28.945	16	46	5	15	55.5556	2.72222
P08729	Keratin, type II cytoskeletal 7 OS=Homo sapiens GN=KRT7 PE=1 SV=5	KRT7	2	5.48	51.4	0	0	0.5	1.1	0	0	0	0	1	2.645	0	0	0	0	0	0	0.5	1.105	0	0	0	0	0	0	0	0	0	0	0	0	5.5	17.36	0.5	1.62	4.5	15.02	0.5	1.705	0.5	1.295	1	3.355	33.3333	0.222222
Q86Y46	Keratin, type II cytoskeletal 73 OS=Homo sapiens GN=KRT73 PE=1 SV=1	KRT73	2	7.23	58.9	0	0	0	0	0	0	0	0	0	0	0	0	0	0	0	0	0	0	0	0	0	0	0	0	0	0	0	0	0	0	5.5	13.84	0	0	6	14.84	0	0	3.5	8.995	2	5.01	0	0
Q8N1N4	Keratin, type II cytoskeletal 78 OS=Homo sapiens GN=KRT78 PE=2 SV=2	KRT78	1	6.02	56.8	0	0	0	0	0	0	0	0	0	0	0	0	0	0	0	0	0	0	0	0	0	0	0	0	0	0	0	0	0	0	0.5	1.015	0	0	0	0	0	0	0	0	0	0	0	0
P05787	Keratin, type II cytoskeletal 8 OS=Homo sapiens GN=KRT8 PE=1 SV=7	KRT8	3	5.59	53.7	1	2.555	1	2.315	1	2.33	0.5	1.425	1	2.645	0	0	1	3.425	1	1.345	1.5	4.115	1	2.595	1	3.42	0	0	1	2.9	0	0	0	0	7.5	24.87	2	6.54	6	18.715	3	9.765	1.5	4.31	3	9.045	88.8889	0.888889
Q9NSB4	Keratin, type II cuticular Hb2 OS=Homo sapiens GN=KRT82 PE=3 SV=3	KRT82	2	6.74	56.6	0	0	0	0	0	0	0	0	0	0	0	0	0	0	0	0	0	0	0	0	0	0	0	0	0	0	0	0	0	0	2	6.16	0	0	0	0	0	0	0	0	0	0	0	0
A6NCN2	Putative keratin-87 protein OS=Homo sapiens GN=KRT87P PE=5 SV=4	KRT87P	2	5.8	29.1	0	0	0	0	0	0	0	0	0	0	0	0	0	0	0	0	0	0	0	0	0	0	0	0	0	0	0	0	0	0	1.5	3.44	0	0	0	0	0	0	0	0	0	0	0	0
P35527	Keratin, type I cytoskeletal 9 OS=Homo sapiens GN=KRT9 PE=1 SV=3	KRT9	30	5.24	62	8.5	32.025	46	185.21	0.5	1.025	0	0	11.5	47.795	0	0	0	0	1.5	6.09	0.5	1	2	4.93	9.5	28.79	0	0	9	37.445	0	0	0	0	59	249.11	7	27.845	46.5	205.775	47	168.335	29	96.49	0	0	66.6667	7.61111
P32004	Neural cell adhesion molecule L1 OS=Homo sapiens GN=L1CAM PE=1 SV=2	L1CAM	9	6.24	139.9	2	5.595	0.5	1.47	0	0	0	0	0	0	2	6.46	0.5	1.855	0	0	1	2.935	0	0	0	0	0.5	1.02	2	6.115	0.5	1.48	1	3.165	4	9.745	3	9.205	0	0	2.5	5.98	0.5	1.295	0.5	1.055	55.5556	0.666667
Q9GZZ8	Extracellular glycoprotein lacritin OS=Homo sapiens GN=LACRT PE=1 SV=1	LACRT	1	5.5	14.2	0	0	0	0	0	0	0	0	0	0	0	0	0	0	0	0	0	0	1	2.56	0	0	0	0	0	0	0	0	0	0	0	0	0	0	0	0	0	0	0	0	0	0	0	0
A0A0G2JLV7	Leukocyte-associated immunoglobulin-like receptor 1 OS=Homo sapiens GN=LAIR1 PE=1 SV=1	LAIR1	3	5.78	31.5	7	21.865	5.5	15.345	9.5	31.835	8	26.515	7	24.9	5.5	17.345	12	39.505	7	23.58	18	60.755	9	30.075	19	62.055	10.5	34.405	25.5	83.585	19.5	69.705	19.5	64.85	0.5	1.145	0	0	0	0	2.5	6.545	0	0	0	0	100	8.83333
A0A0G2JPH6	Leukocyte-associated immunoglobulin-like receptor 2 OS=Homo sapiens GN=LAIR2 PE=1 SV=1	LAIR2	2	7.09	23	1.5	3.95	1	2.185	3	7.75	2	5.455	1	2.965	2	5.66	1.5	4.27	1	2.76	1	3.09	2	5.775	4	11.315	2	5.815	3.5	10.405	1	2.935	3	8.795	0.5	1.145	0	0	0	0	2	5.045	0	0	0	0	100	1.55556
O15230	Laminin subunit alpha-5 OS=Homo sapiens GN=LAMA5 PE=1 SV=8	LAMA5	1	7.02	399.5	0	0	0	0	0	0	0	0	0	0	0.5	1.29	0	0	0	0	0	0	0.5	1.25	0.5	1.26	0.5	1.075	0	0	0.5	1.63	0	0	0	0	0	0	0	0	0	0	0	0	0	0	11.1111	0.0555556
P11047	Laminin subunit gamma-1 OS=Homo sapiens GN=LAMC1 PE=1 SV=3	LAMC1	1	5.12	177.5	1.5	3.72	0	0	0	0	0	0	1.5	3.81	0.5	1.15	2	6.15	0.5	1.385	1	2.925	2	4.925	0	0	0.5	1.185	1	2.365	0.5	1.265	0.5	1.415	0	0	0	0	0	0	0	0	0	0	0	0	66.6667	0.777778
P11279	Lysosome-associated membrane glycoprotein 1 OS=Homo sapiens GN=LAMP1 PE=1 SV=3	LAMP1	4	8.75	44.9	0	0	0.5	1.16	2	5.315	2.5	6.01	0.5	1.24	2	5.08	1	2.46	0.5	1.28	0.5	1.03	0	0	0.5	1.1	0.5	1.165	1	2.84	0.5	1.03	3	8.275	1	2.255	1.5	3.33	0	0	0	0	0	0	1.5	3.635	88.8889	1.05556
P13473	Lysosome-associated membrane glycoprotein 2 OS=Homo sapiens GN=LAMP2 PE=1 SV=2	LAMP2	3	5.63	44.9	5.5	15.49	3	9.01	3.5	10.905	3	9.415	3.5	10.68	3.5	10.7	9.5	27.48	3.5	10.215	8	22.29	2.5	7.39	2	5.695	3	9.045	2	6.055	4	12.615	7	19.04	0	0	0	0	2	4.955	0	0	0	0	0	0	100	4.77778
Q6UX15	Layilin OS=Homo sapiens GN=LAYN PE=2 SV=1	LAYN	2	4.94	43.1	0.5	1.17	0	0	0	0	0	0	2.5	6.74	0.5	1.14	0	0	0	0	2	6.005	0	0	0	0	1.5	3.345	0.5	1.44	0.5	1.03	0	0	0	0	0	0	0	0	0	0	0	0	0	0	44.4444	0.611111
P18428	Lipopolysaccharide-binding protein OS=Homo sapiens GN=LBP PE=1 SV=3	LBP	5	6.7	53.4	1	3.265	2.5	5.98	1.5	3.39	3.5	10.055	3	7.515	2	5.235	1.5	3.405	0	0	0	0	0	0	0.5	1.08	1.5	3.735	2.5	7.67	0	0	1	2.54	0	0	3	7.955	0	0	0	0	0	0	2	5.03	77.7778	1.66667
P04180	Phosphatidylcholine-sterol acyltransferase OS=Homo sapiens GN=LCAT PE=1 SV=1	LCAT	9	6.11	49.5	8.5	30.225	7.5	21.85	5	14.125	6.5	18.46	6.5	15.74	10	32.295	6	23.965	10.5	36.24	6	17.785	5	21.555	3.5	12.44	3.5	9.81	6.5	22.995	7	26.725	2	7.205	5	13.97	8	23.37	10	32.34	7	21.07	4	11.01	5.5	12.72	100	7.38889
P31025	Lipocalin-1 OS=Homo sapiens GN=LCN1 PE=1 SV=1	LCN1	3	5.58	19.2	2	5.785	1.5	3.895	0.5	1.1	5	13.6	1	2.285	2	5.085	0.5	1.02	2	5.265	1	2.48	15	43.785	0	0	1	2.26	4	10.105	4	10.71	0	0	0	0	0	0	3.5	8.425	0	0	0	0	0	0	100	1.72222
X6R8F3	Neutrophil gelatinase-associated lipocalin OS=Homo sapiens GN=LCN2 PE=1 SV=1	LCN2	7	8.5	22.8	6.5	20.07	0	0	0	0	3.5	9.225	3	8.865	0	0	11.5	41	9.5	32.195	5	17.095	0	0	1	2.57	0	0	4	13.66	1	4.19	0	0	0	0	6	17.315	3.5	9.7	0	0	0	0	13.5	41.825	66.6667	4.33333
P13796	Plastin-2 OS=Homo sapiens GN=LCP1 PE=1 SV=6	LCP1	10	5.43	70.2	6.5	17.125	0	0	0	0	0	0	0	0	0	0	12.5	42.33	9	26.345	1	2.27	0	0	0	0	0	0	0	0	0	0	0	0	0	0	0	0	0.5	1.255	0	0	0	0	10	28.695	44.4444	3.22222
P00338	L-lactate dehydrogenase A chain OS=Homo sapiens GN=LDHA PE=1 SV=2	LDHA	7	8.27	36.7	0	0	0	0	0	0	0.5	1.085	1	2.38	0	0	2	4.59	2	7.945	2.5	6.025	0	0	0	0	0	0	0	0	0	0	0	0	1	2.455	0	0	0	0	1	2.255	0	0	3.5	8.71	55.5556	0.888889
P07195	L-lactate dehydrogenase B chain OS=Homo sapiens GN=LDHB PE=1 SV=2	LDHB	11	6.05	36.6	8	25.055	10.5	33.96	6	17.86	7	21.73	7	21.9	8.5	24.745	11.5	39.6	7.5	26.675	13.5	42.56	8	25.575	7.5	23.755	9	25.9	9	28.55	7	23.245	5.5	19.25	8	21.85	5	12.495	10	30.415	11.5	33.67	4	9.185	14	38.385	100	8.83333
P17931	Galectin-3 OS=Homo sapiens GN=LGALS3 PE=1 SV=5	LGALS3	3	8.56	26.1	1	3.21	0	0	0	0	0	0	0	0	1	2.64	0	0	1.5	5.06	0.5	1.91	0	0	0	0	0	0	1.5	5.48	0.5	1.59	1	3.245	1.5	4.335	1.5	4.16	0.5	1.115	0	0	0	0	0.5	1.615	44.4444	0.444444
Q08380	Galectin-3-binding protein OS=Homo sapiens GN=LGALS3BP PE=1 SV=1	LGALS3BP	16	5.27	65.3	61	221.7	93	321.655	58	204.23	69.5	252.185	55	216.095	59	231.435	54.5	201.595	50.5	186.505	55	201.79	55.5	203.37	54	193.935	50.5	179.295	75.5	286.875	72.5	276.975	70	250.8	55.5	198.375	85.5	328.415	53.5	207.225	48	155.7	30	99.17	52	186.775	100	61.7222
O00182	Galectin-9 OS=Homo sapiens GN=LGALS9 PE=1 SV=2	LGALS9	2	9.17	39.5	0	0	0	0	0	0	0.5	1.23	0	0	2	10.555	0.5	2.83	1	6.23	1.5	7.465	0	0	0	0	0	0	1	5.475	0	0	0.5	2.415	1.5	5.435	1	3.89	2	10.485	0	0	0	0	1	3.31	55.5556	0.611111
Q3B8N2	Galectin-9B OS=Homo sapiens GN=LGALS9B PE=1 SV=3	LGALS9B	1	9.52	39.6	0	0	0	0	0	0	0	0	0	0	0.5	1.86	0	0	0	0	0	0	0	0	0	0	0	0	0	0	0	0	0	0	1	2.715	0.5	1.805	2	7.07	0	0	0.5	1.5	0	0	11.1111	0.0555556
Q99538	Legumain OS=Homo sapiens GN=LGMN PE=1 SV=1	LGMN	3	6.55	49.4	1	2.25	0	0	0	0	0	0	1.5	4.06	0	0	1.5	3.86	2	4.62	1	2.145	0	0	0	0	0	0	0	0	0.5	1.205	0.5	1.045	0	0	0.5	1.065	0.5	1.03	0	0	0	0	0	0	55.5556	0.777778
A6NI73	Leukocyte immunoglobulin-like receptor subfamily A member 5 OS=Homo sapiens GN=LILRA5 PE=1 SV=1	LILRA5	4	6.99	32.7	1	4.235	2.5	6.38	1.5	4.98	3	11.27	2.5	6.58	2	4.245	0	0	1.5	5.135	0	0	1.5	4.71	1	2.565	0	0	0	0	0.5	2.165	1	3.92	2	5.255	7	18.435	1	2.825	1	2.365	0.5	1.025	1	2.465	77.7778	1.55556
F6TER3	Leukocyte immunoglobulin-like receptor subfamily B member 1 OS=Homo sapiens GN=LILRB1 PE=1 SV=2	LILRB1	1	6.61	76	0	0	0	0	0	0	0	0	0	0	0	0	1.5	3.765	0	0	0	0	0	0	0	0	0	0	0	0	0	0	0	0	0	0	0.5	1.24	0	0	0	0	0	0	0	0	11.1111	0.166667
A0A0G2JNL1	Leukocyte immunoglobulin-like receptor subfamily B member 4 OS=Homo sapiens GN=LILRB4 PE=1 SV=1	LILRB4	3	6.57	52.5	0	0	0	0	0.5	1.32	1	2.46	0	0	0	0	0	0	0	0	0	0	0	0	0.5	1.26	0.5	1.515	0	0	0.5	1.12	0	0	0	0	0	0	0	0	0	0	0.5	1.105	0	0	22.2222	0.166667
P38571	Lysosomal acid lipase/cholesteryl ester hydrolase OS=Homo sapiens GN=LIPA PE=1 SV=2	LIPA	1	6.92	45.4	0	0	0	0	0	0	0	0	0.5	1.165	0.5	1.15	0	0	0	0	0	0	0	0	0	0	0	0	0	0	0	0	1	2.18	0	0	0	0	0	0	0	0	0	0	0	0	22.2222	0.111111
Q12907	Vesicular integral-membrane protein VIP36 OS=Homo sapiens GN=LMAN2 PE=1 SV=1	LMAN2	14	6.95	40.2	44.5	210.955	50.5	250.58	32.5	142.795	55.5	257.265	25.5	131.99	33.5	158.96	26	125.335	46	225.06	42.5	207.795	56	259.5	29	124.435	36.5	164.01	44.5	217.285	46.5	226.6	15.5	68.35	17	73.06	36.5	164.95	23.5	109.565	18	67.47	36	156.13	13	61.325	100	39.6111
M0QZD8	Protein LOC400499 OS=Homo sapiens GN=LOC400499 PE=1 SV=2	LOC400499	1	7.88	354	0	0	0	0	0	0	0	0	0	0	0	0	0	0	0.5	1.11	0	0	0	0	0	0	0	0	0	0	0	0	0	0	0	0	0	0	0	0	0	0	0	0	0	0	11.1111	0.0555556
P28300	Protein-lysine 6-oxidase OS=Homo sapiens GN=LOX PE=1 SV=2	LOX	1	8.09	46.9	0	0	0	0	0	0	0	0	0	0	0	0	0	0	0	0	1	2.05	0	0	0.5	1.11	0	0	0	0	0	0	0	0	0	0	0	0	0	0	0	0	0	0	0	0	11.1111	0.111111
P06858	Lipoprotein lipase OS=Homo sapiens GN=LPL PE=1 SV=1	LPL	2	8.15	53.1	0	0	0	0	0	0	0	0	0	0	0	0	0.5	1.955	0	0	0	0	0	0	0	0	0	0	0	0	0.5	1.33	1	2.695	0	0	2.5	6.66	1	2.855	0	0	0	0	0.5	1.625	11.1111	0.0555556
Q9P244	Leucine-rich repeat and fibronectin type III domain-containing protein 1 OS=Homo sapiens GN=LRFN1 PE=1 SV=2	LRFN1	1	7.05	82.3	0	0	0	0	0	0	0	0	0	0	0	0	0	0	0	0	0	0	0.5	1.19	0	0	0	0	0	0	0	0	0	0	0	0	0	0	0	0	0	0	0	0	0	0	0	0
P02750	Leucine-rich alpha-2-glycoprotein OS=Homo sapiens GN=LRG1 PE=1 SV=2	LRG1	9	6.95	38.2	25	102.185	14.5	48.895	35.5	138.925	189	664.71	5	14.155	10	35.015	13	53.6	10	40.78	12.5	45.595	28.5	112.65	23.5	82.6	7.5	23.68	8.5	27.985	8.5	31.48	8.5	27.33	7.5	23.15	21	72.97	29.5	117.175	20	59.915	24	77.725	13	39.47	100	34.9444
P98164	Low-density lipoprotein receptor-related protein 2 OS=Homo sapiens GN=LRP2 PE=1 SV=3	LRP2	62	5.08	521.6	81.5	283.815	103	328.68	113	351.165	79.5	252.7	120.5	420.09	122	416.17	66.5	253.845	92	333.765	76.5	257.66	57.5	176.68	42.5	117.155	44	126.605	79.5	272.52	65.5	213.855	59.5	188.785	76	225.27	85.5	271.165	112	384.99	35	94.93	24.5	65.02	60.5	179.27	100	94.9444
Q8TF66	Leucine-rich repeat-containing protein 15 OS=Homo sapiens GN=LRRC15 PE=2 SV=2	LRRC15	12	6.71	64.3	5	27.24	3	9.62	4	12.405	1.5	4.785	14.5	54.21	7.5	34.785	10	52.01	11	54.61	6	22.32	5	22.975	7.5	29.065	13.5	49.56	3.5	12.065	5.5	25.62	15.5	64.585	9.5	34.53	11.5	45.485	8.5	36.69	7	18.555	8.5	23.775	12.5	47.73	100	6.94444
Q9H756	Leucine-rich repeat-containing protein 19 OS=Homo sapiens GN=LRRC19 PE=2 SV=1	LRRC19	1	5.12	42.3	0	0	0	0	0	0	0	0	0	0	0	0	0.5	1.675	0	0	0	0	0	0	0	0	0	0	0	0	0	0	0	0	0	0	0	0	0	0	0	0	0	0	0	0	11.1111	0.0555556
Q8WUT4	Leucine-rich repeat neuronal protein 4 OS=Homo sapiens GN=LRRN4 PE=2 SV=3	LRRN4	1	7.2	78.8	0.5	2.205	0	0	0	0	0	0	1	4.26	1	3.98	0	0	0	0	0	0	0	0	1	3.52	0.5	1.73	0	0	0	0	0	0	1	2.815	1	2.84	0	0	0	0	0	0	0	0	33.3333	0.277778
H3BLU2	Limbic system-associated membrane protein (Fragment) OS=Homo sapiens GN=LSAMP PE=1 SV=1	LSAMP	1	6.86	38	0	0	0	0	0	0	0	0	0	0	0	0	0	0	0	0	0	0	0	0	0	0	0	0	0	0	0	0	0.5	1.71	0	0	0	0	0	0	0	0	0	0	0	0	0	0
P09960	Leukotriene A-4 hydrolase OS=Homo sapiens GN=LTA4H PE=1 SV=2	LTA4H	2	6.18	69.2	0	0	0	0	0	0	0	0	0	0	0	0	0	0	0	0	0	0	0	0	0	0	0	0	0	0	0	0	0	0	0	0	0	0	0	0	0	0	0	0	1	2.45	0	0
Q14767	Latent-transforming growth factor beta-binding protein 2 OS=Homo sapiens GN=LTBP2 PE=1 SV=3	LTBP2	4	5.19	194.9	0	0	0	0	0	0	0	0	2	5.79	0.5	1.03	3	13.225	0	0	0	0	0	0	0	0	0	0	0	0	0	0	0	0	0	0	0.5	1.045	0	0	0	0	0	0	0	0	33.3333	0.611111
P02788	Lactotransferrin OS=Homo sapiens GN=LTF PE=1 SV=6	LTF	17	8.12	78.1	26	86.35	0	0	0	0	18	58.81	0	0	0	0	25.5	93.48	40.5	141.175	6.5	18.445	11.5	35.845	0	0	0	0	0	0	0	0	0	0	0	0	0	0	2	6.57	0	0	0	0	19	55.58	55.5556	12.9444
P51884	Lumican OS=Homo sapiens GN=LUM PE=1 SV=2	LUM	12	6.61	38.4	26	89.695	16	49.255	6	14.79	17.5	51.905	12	33.065	20	57.62	24.5	88.91	20.5	66.86	19	61.5	24	75.34	3	8.095	18.5	47.88	2.5	6.555	15	43.12	7	18.605	5	9.79	24.5	75.15	0	0	18	49.95	3	6.83	0.5	1.11	100	17.9444
O94772	Lymphocyte antigen 6H OS=Homo sapiens GN=LY6H PE=1 SV=1	LY6H	1	7.25	14.7	0	0	0	0	0	0	0	0	0	0	0	0	2	6.37	0	0	2	6.97	2	5.67	0.5	1.26	0	0	3.5	10.04	3	9.245	1	2.575	0	0	0	0	0	0	0	0	0	0	0	0	22.2222	0.444444
Q9BZG9	Ly-6/neurotoxin-like protein 1 OS=Homo sapiens GN=LYNX1 PE=1 SV=3	LYNX1	1	6.71	14	6	19.06	6	20.97	5	17.56	5	17.88	7	23.435	6	20.88	4.5	15.695	4	13.09	4	14.14	6	20.615	4	13.805	7	22.73	5	16.865	4	14.135	5	17.01	3	7.915	3	9.035	3	8.23	4	11.87	4	11.735	0.5	1.305	100	5.27778
P61626	Lysozyme C OS=Homo sapiens GN=LYZ PE=1 SV=1	LYZ	1	9.16	16.5	1.5	4.95	0	0	0.5	1.285	0	0	0	0	0.5	1.24	0	0	0	0	0	0	2.5	8.38	0	0	0	0	0	0	0	0	0	0	0	0	0	0	0	0	0	0	0	0	0	0	33.3333	0.277778
A0A087WXC9	Mucosal addressin cell adhesion molecule 1 OS=Homo sapiens	MADCAM1	3	5.07	42.4	3	11.855	2	7.785	3	11.16	2.5	9.625	3	9.725	4.5	16.635	3.5	15.4	2.5	9.71	3.5	15.035	5	19.385	4.5	19.565	3	10.435	5.5	26.78	5	20.915	4	19.15	2	5.465	2	6.925	0	0	2	7.45	2	8.52	0	0	100	3.05556
P20916	Myelin-associated glycoprotein OS=Homo sapiens GN=MAG PE=1 SV=1	MAG	1	5.03	69	0	0	0	0	0	0	0	0	0	0	0	0	0	0	0	0	0	0	0	0	0	0	0	0	0.5	1.365	0.5	1.04	0	0	0	0	0	0	0	0	0	0	0	0	0	0	0	0
Q969L2	Protein MAL2 OS=Homo sapiens GN=MAL2 PE=1 SV=1	MAL2	1	6.24	19.1	0	0	0	0	0	0	0	0	0	0	0	0	0	0	0	0	0	0	0	0	0	0	0	0	0	0	0	0	0	0	0	0	0	0	1	2.23	0	0	0	0	1	2.12	0	0
P33908	Mannosyl-oligosaccharide 1,2-alpha-mannosidase IA OS=Homo sapiens GN=MAN1A1 PE=1 SV=3	MAN1A1	23	6.47	72.9	27	87.53	33.5	96.965	25	72.6	22	65.14	43	148.01	18	50.66	42	159.945	42	155.27	26	93.92	14	41.24	15	44.95	15.5	46.24	27.5	93.215	19.5	65.13	22	74.225	16	43.655	29.5	78.025	38	127.58	26	67.835	28	78.38	30.5	96.77	100	30.9444
Q9NR34	Mannosyl-oligosaccharide 1,2-alpha-mannosidase IC OS=Homo sapiens GN=MAN1C1 PE=1 SV=1	MAN1C1	2	7.46	70.9	0	0	0	0	0	0	0	0	1	2.1	0	0	0	0	0	0	0	0	0	0	0	0	0	0	0	0	0	0	0	0	0	0	1	2.78	0	0	0	0	0	0	0	0	11.1111	0.111111
Q16706	Alpha-mannosidase 2 OS=Homo sapiens GN=MAN2A1 PE=1 SV=2	MAN2A1	8	7.58	131.1	0.5	1.365	0	0	0	0	0	0	3	7.27	2	6.905	3	8.625	2	6.375	1	2.96	0	0	0	0	0.5	1.165	2	6.365	1.5	3.73	1	2.25	1.5	3.64	3	10.335	5	15.385	0	0	0.5	1.075	3.5	11.04	66.6667	1.27778
O00754	Lysosomal alpha-mannosidase OS=Homo sapiens GN=MAN2B1 PE=1 SV=3	MAN2B1	1	7.28	113.7	0	0	0	0	0	0	0	0	0	0	0	0	0	0	0	0	0	0	0	0	0	0	0	0	0	0	0	0	0	0	0.5	1.325	0	0	0	0	0	0	0	0	0	0	0	0
Q9Y2E5	Epididymis-specific alpha-mannosidase OS=Homo sapiens GN=MAN2B2 PE=1 SV=4	MAN2B2	6	7.24	113.9	5.5	18.49	0	0	6.5	19.895	7	24.845	0	0	0	0	0	0	0	0	0	0	0	0	0	0	0	0	1.5	4.625	0	0	0	0	2	6.39	4	13.12	0.5	1.645	0	0	0	0	0	0	33.3333	2.11111
O00462	Beta-mannosidase OS=Homo sapiens GN=MANBA PE=2 SV=3	MANBA	3	5.52	100.8	0	0	0	0	0	0	0	0	2	5.06	0.5	1.045	0.5	1.18	1	2.475	0	0	0	0	0	0	1	2.34	0	0	0	0	0.5	1.365	1.5	3.305	1	2.725	1.5	3.84	0	0	0	0	0	0	44.4444	0.444444
P29966	Myristoylated alanine-rich C-kinase substrate OS=Homo sapiens GN=MARCKS PE=1 SV=4	MARCKS	1	4.45	31.5	0	0	0	0	0	0	0	0	0	0	1	2.375	0	0	0	0	0	0	0	0	0	0	0	0	0	0	0	0	0	0	1	2.325	0	0	0	0	0	0	0	0	0	0	11.1111	0.111111
O00187	Mannan-binding lectin serine protease 2 OS=Homo sapiens GN=MASP2 PE=1 SV=4	MASP2	9	5.63	75.7	21	74.755	60	190	15	52.355	14.5	50.625	45	147.675	22.5	88.945	26	86.175	27	91.725	18.5	55.76	23.5	79.67	16	49.61	17.5	56.325	20.5	65.11	12	42.515	16	51.285	16	59.38	41	158.175	40	150.89	10.5	36.065	35.5	117.51	12.5	44.525	100	27.7222
O95460	Matrilin-4 OS=Homo sapiens GN=MATN4 PE=1 SV=3	MATN4	1	6.1	68.4	0	0	0	0	0	0	0	0	0	0	0	0	3.5	13.76	0	0	0	0	2	4.39	3.5	10.695	0	0	3	11.355	4.5	14.875	3.5	12	0	0	0	0	0	0	0	0	0	0	0	0	11.1111	0.388889
Q14703	Membrane-bound transcription factor site-1 protease OS=Homo sapiens GN=MBTPS1 PE=1 SV=1	MBTPS1	1	8.75	117.7	0	0	0	0	0	0	0	0	0	0	0.5	1.2	0.5	1.745	0	0	0	0	0	0	0	0	0	0	1.5	4.2	0	0	0	0	0.5	1.14	3	8.105	0	0	0	0	0	0	0	0	22.2222	0.111111
P43121	Cell surface glycoprotein MUC18 OS=Homo sapiens GN=MCAM PE=1 SV=2	MCAM	4	5.76	71.6	2.5	7.78	2	5.005	1.5	4.135	2	6.895	2	6.18	5.5	20.54	1.5	4.48	1	3.905	2	6.965	2.5	8.95	1	3.35	3.5	10.905	1	4.625	2.5	9.28	0	0	2.5	6.24	3.5	10.03	2.5	7.15	3	8.295	4.5	12.55	0	0	100	2.22222
P40925	Malate dehydrogenase, cytoplasmic OS=Homo sapiens GN=MDH1 PE=1 SV=4	MDH1	6	7.36	36.4	2	5.35	3	8.815	1.5	3.915	1	2.375	0.5	1.065	1	2.535	4	12.15	3	8.155	3	7.925	1.5	4.185	0.5	1.015	0.5	1.29	1	2.415	1.5	3.795	1.5	3.72	4	10.185	1.5	3.395	2.5	6.895	5	12.435	0.5	1.18	4.5	12.835	100	2.11111
Q7Z7M0	Multiple epidermal growth factor-like domains protein 8 OS=Homo sapiens GN=MEGF8 PE=1 SV=2	MEGF8	11	6.87	302.9	3	10.87	3.5	11.205	2.5	6.96	4	14.835	8	30.9	4.5	18.88	3	16.855	1.5	8.84	0	0	0.5	1.425	0	0	1	4.305	0	0	1	3.96	0	0	7.5	22.765	8.5	28.56	11	45.695	2.5	6.19	0.5	1.215	5	13.38	88.8889	3.33333
P08582	Melanotransferrin OS=Homo sapiens GN=MELTF PE=1 SV=2	MELTF	9	5.94	80.2	4	14.415	1.5	3.54	7	20.02	1	2.355	5.5	21.845	3.5	13.045	5	21.085	5	18.385	3.5	11.54	3	8.835	1.5	5.02	3.5	7.155	3.5	12.035	5.5	19.19	5	15.285	0.5	1.13	3.5	9.395	3	9.335	2	4.995	0	0	0	0	100	4
K7ES70	Microfibril-associated glycoprotein 4 OS=Homo sapiens GN=MFAP4 PE=1 SV=1	MFAP4	1	5.87	31.3	1	2.61	0.5	1.26	0	0	0	0	2.5	8.94	0.5	1.345	1	4.565	2	8.11	0.5	1.55	0.5	1.25	0.5	1.345	2	5.255	2	7.475	1.5	4.915	2	6.845	0	0	0.5	1.295	2	6.54	0	0	0	0	2	6.435	77.7778	0.888889
Q08431	Lactadherin OS=Homo sapiens GN=MFGE8 PE=1 SV=2	MFGE8	11	8.15	43.1	0	0	0	0	0	0	0	0	0.5	1.055	0	0	0	0	0	0	0	0	0	0	0	0	0	0	0	0	0	0	0	0	0	0	0.5	1.065	0	0	0	0	0	0	1	2.23	11.1111	0.0555556
E7ER45	Maltase-glucoamylase, intestinal OS=Homo sapiens GN=MGAM PE=1 SV=2	MGAM	41	5.41	311.8	36.5	132.195	35.5	116.01	22	65.725	13	39.15	45.5	150.515	50.5	179.6	61.5	229.555	41	142.7	0.5	1.13	6	20.045	16.5	51.67	16	47.13	43	151.67	34.5	116.025	34	115.96	18.5	56.645	8.5	27.24	2	6.485	3	7.005	7.5	19.45	26.5	84.45	100	34
Q09328	Alpha-1,6-mannosylglycoprotein 6-beta-N-acetylglucosaminyltransferase A OS=Homo sapiens GN=MGAT5 PE=2 SV=1	MGAT5	1	8.12	84.5	0	0	0	0	0	0	0	0	0.5	1.535	0	0	0	0	1	3.095	0	0	0	0	0	0	0	0	0	0	0	0	0.5	1.19	0	0	0	0	0	0	0	0	0	0	1	2.405	22.2222	0.166667
Q5JRA6	Melanoma inhibitory activity protein 3 OS=Homo sapiens GN=MIA3 PE=1 SV=1	MIA3	1	4.84	213.6	0	0	0.5	1.115	0	0	0.5	1.075	1	2.25	1	2.27	1	2.395	1	2.13	0.5	1.11	0	0	0.5	1	0.5	1.02	1	2.495	2	4.82	0.5	1.04	0	0	0	0	0.5	1.015	0	0	0	0	0	0	77.7778	0.611111
O15344	E3 ubiquitin-protein ligase Midline-1 OS=Homo sapiens GN=MID1 PE=1 SV=1	MID1	1	6.8	75.2	0.5	1.13	1	2.185	0	0	0	0	0.5	1.13	0.5	1.14	0	0	0	0	0	0	0.5	1.04	0	0	0	0	0	0	0	0	0	0	0	0	0	0	0.5	1	0	0	0	0	0	0	44.4444	0.277778
J3KTI2	Migration and invasion enhancer 1 OS=Homo sapiens GN=MIEN1 PE=1 SV=1	MIEN1	3	4.41	12.4	0	0	0	0	0	0	0	0	1	2.605	0.5	1.46	0	0	0	0	0	0	0	0	0.5	1.045	0	0	0	0	0	0	0.5	1.92	0	0	0	0	0	0	0	0	0	0	0	0	22.2222	0.166667
Q9UNW1	Multiple inositol polyphosphate phosphatase 1 OS=Homo sapiens GN=MINPP1 PE=1 SV=1	MINPP1	2	7.81	55	1	2.41	1.5	3.595	0.5	1.035	0	0	0	0	0	0	1	2.565	1.5	4.075	1.5	3.795	0	0	0	0	0	0	0	0	0	0	0	0	0.5	1.105	0.5	1.095	0	0	0.5	1.175	0	0	0.5	1.455	66.6667	0.777778
Q8WV92	MIT domain-containing protein 1 OS=Homo sapiens GN=MITD1 PE=1 SV=1	MITD1	3	8	29.3	0	0	0	0	0	0	0	0	0.5	1.99	0	0	0.5	1.425	0	0	0	0	0	0	0	0	0	0	0	0	0	0	0	0	1.5	3.94	0	0	2	8.115	0	0	0	0	0.5	2.06	22.2222	0.111111
P08473	Neprilysin OS=Homo sapiens GN=MME PE=1 SV=2	MME	22	5.73	85.5	6.5	16.58	2.5	5.63	4	8.895	2.5	4.64	8.5	22.685	11	27.84	7	18.975	10	25.7	5.5	14.41	6.5	15.415	0.5	1.04	1	2.305	1.5	3.345	4	9.82	15	43.42	8	18.64	7	14.73	15	37.83	6.5	15.185	3	7.07	19.5	50.5	100	6.38889
A0A0U1RRL7	Protein MMP24-AS1 OS=Homo sapiens GN=MMP24-AS1 PE=1 SV=1	MMP24-AS1	1	4.72	7.7	0	0	0	0	0	0	0	0	0.5	2.05	0	0	0	0	0	0	0	0	0	0	0	0	0.5	1.22	0	0	0	0	0	0	0	0	0	0	0	0	0	0	0	0	0	0	11.1111	0.0555556
P09237	Matrilysin OS=Homo sapiens GN=MMP7 PE=1 SV=1	MMP7	1	7.91	29.7	0	0	0	0	0	0	0	0	0	0	0	0	3	8.065	2.5	6.04	0.5	1.195	0	0	0	0	0	0	2	4.525	1	2.29	2	4.73	0	0	0	0	0	0	0	0	0	0	0	0	33.3333	0.666667
P22894	Neutrophil collagenase OS=Homo sapiens GN=MMP8 PE=1 SV=1	MMP8	3	6.87	53.4	0.5	1.325	0	0	0	0	0	0	0	0	0	0	0.5	1.535	0.5	1.08	0	0	0	0	0	0	0	0	0	0	0	0	0	0	0	0	0	0	0	0	0	0	0	0	1	2.52	33.3333	0.166667
P14780	Matrix metalloproteinase-9 OS=Homo sapiens GN=MMP9 PE=1 SV=3	MMP9	3	6.06	78.4	1	3.18	0	0	0	0	0	0	0	0	0	0	3.5	12.335	5	17.505	0	0	0	0	0	0	0	0	0	0	0	0	0	0	0	0	0	0	0	0	0	0	0	0	1	2.23	33.3333	1.05556
Q9H8L6	Multimerin-2 OS=Homo sapiens GN=MMRN2 PE=1 SV=2	MMRN2	6	5.86	104.3	14.5	52.79	7	19.83	11.5	40.535	12.5	44.38	11.5	45.14	20.5	75.57	16	66.665	19	70.5	19.5	66.585	7	20.2	10	26.81	12	45.635	8.5	24.97	12.5	34.585	8.5	24.405	1	2.145	1.5	4.715	8.5	24.93	1	2.46	6	15.675	10	27.115	100	14.6667
O96033	Molybdopterin synthase sulfur carrier subunit OS=Homo sapiens GN=MOCS2 PE=1 SV=1	MOCS2	2	4.72	9.7	0	0	0	0	0	0	0	0	0	0	1	2.14	0	0	0.5	1.09	1.5	3.395	0	0	1	2.21	0	0	1.5	3.6	0.5	1.01	1.5	3.63	0	0	0	0	0	0	0	0	0	0	0	0	33.3333	0.333333
P05164	Myeloperoxidase OS=Homo sapiens GN=MPO PE=1 SV=1	MPO	11	8.97	83.8	10.5	34.845	0	0	0	0	4.5	12.93	0	0	0	0	26.5	101.965	31	114.945	3.5	10.315	0	0	0	0	0	0	0	0	0	0	0	0	0	0	0	0	0	0	0	0	0	0	11.5	30.24	55.5556	8.44444
P25325	3-mercaptopyruvate sulfurtransferase OS=Homo sapiens GN=MPST PE=1 SV=3	MPST	7	6.6	33.2	2	6.935	0.5	2.25	1.5	4.34	1.5	5.555	1	3.605	4.5	13.835	0.5	1.52	2	7.17	0.5	1.02	1	4.175	0.5	1.63	1.5	3.54	3	12.255	4.5	19.12	0	0	0	0	4	13.48	3	7.41	2.5	5.765	0.5	1.245	4	11.095	100	1.55556
Q9UBG0	C-type mannose receptor 2 OS=Homo sapiens GN=MRC2 PE=1 SV=2	MRC2	1	5.83	166.6	1.5	4.87	1	2.655	1.5	3.995	1	2.97	2.5	7.715	2	6.975	3	10.055	3	10.51	2.5	7.995	4	13.185	2.5	6.545	2.5	7.85	3.5	10.56	2.5	8.065	4	13.03	0	0	0	0	1.5	4.075	0	0	0	0	0	0	100	2
P82650	28S ribosomal protein S22, mitochondrial OS=Homo sapiens GN=MRPS22 PE=1 SV=1	MRPS22	1	7.9	41.3	0	0	0	0	0	0	0	0	0	0	0	0	0	0	0	0	0	0	0	0	0	0	0	0	0	0	0	0	0	0	0.5	1.01	0	0	0	0	0	0	0	0	0	0	0	0
Q13421	Mesothelin OS=Homo sapiens GN=MSLN PE=1 SV=2	MSLN	3	6.38	68.9	0	0	0	0	0	0	0	0	0	0	0	0	0	0	0	0	0	0	0.5	1.36	0	0	0	0	0	0	0	0	1.5	3.685	0	0	0	0	0	0	0	0	0	0	0	0	0	0
P26038	Moesin OS=Homo sapiens GN=MSN PE=1 SV=3	MSN	8	6.4	67.8	5	12.115	3.5	7.78	2	4.515	2	4.44	1.5	3.385	1.5	3.185	5.5	12.69	4.5	9.805	0.5	1.02	2	4.395	1	2.205	0.5	1.005	5.5	12.07	2	4.455	3	6.795	5.5	13.645	2.5	4.965	3	6.71	3	7.105	0	0	3	6.815	100	2.88889
G3XAK1	Hepatocyte growth factor-like protein OS=Homo sapiens GN=MST1 PE=1 SV=1	MST1	3	7.8	81.9	2	5.735	0	0	1	1.075	0.5	1.095	0	0	0	0	0	0	2.5	7.075	1	2.385	1.5	2.9	0.5	1.06	0	0	2	5.06	0	0	0	0	0	0	0	0	1	1.02	0	0	1	2.39	0	0	55.5556	0.777778
A0A087WWM1	Mucin-1 OS=Homo sapiens	MUC1	6	7.56	122.9	7	25.405	12.5	43.815	7	23.515	9.5	34.16	13.5	50.865	7.5	25.95	18.5	67.725	14.5	53.865	8.5	27.555	6	23.75	10.5	32	9.5	32.125	7.5	28.185	7.5	26.795	17.5	63.275	8	23.42	6	18.33	9	33.535	9.5	29.335	10.5	33.2	11	36.73	100	10.9444
Q9H3R2	Mucin-13 OS=Homo sapiens GN=MUC13 PE=1 SV=3	MUC13	1	5.07	54.6	0	0	0	0	0	0	0	0	0	0	0	0	0	0	0	0	0	0	0	0	0	0	0	0	0	0	0	0	0	0	0	0	0	0	0	0	0.5	1.15	0	0	0	0	0	0
A0A0G2JSE2	Mucin-20 OS=Homo sapiens GN=MUC20 PE=1 SV=1	MUC20	5	4.93	55.1	5	14.695	0	0	1.5	3.115	0	0	0	0	1	3.47	0	0	0	0	5.5	21.01	7.5	38.095	0.5	1.57	0	0	3.5	10.035	4.5	15.285	1	4.075	1	2.435	2	5.335	0	0	0.5	1.03	0	0	0	0	44.4444	1.44444
Q8N307	Mucin-20 OS=Homo sapiens GN=MUC20 PE=1 SV=3	MUC20	6	5.07	71.9	4.5	12.4	0	0	1.5	3.115	0	0	0	0	1	3.47	0	0	0	0	5	19.515	11	54.195	0.5	1.57	0	0	3	8.19	3.5	10.86	1	4.075	1	2.435	2	5.335	0	0	0.5	1.03	0	0	0	0	44.4444	1.33333
E9PQA6	Multivesicular body subunit 12A OS=Homo sapiens GN=MVB12A PE=1 SV=1	MVB12A	1	9.64	28.7	0	0	0	0	0	0	0	0	1.5	4.15	0	0	0	0	0	0	0	0	0	0	0	0	0	0	0.5	1.455	0.5	1.605	0.5	1.465	0	0	0	0	1.5	5.145	0	0	0	0	0	0	11.1111	0.166667
Q9NR99	Matrix-remodeling-associated protein 5 OS=Homo sapiens GN=MXRA5 PE=2 SV=3	MXRA5	2	8.32	312	0	0	0	0	0	0	0	0	1.5	3.805	0	0	0	0	0	0	0	0	0	0	0	0	0	0	0	0	0	0	0	0	0	0	0	0	0	0	0	0	0	0	0	0	11.1111	0.166667
Q9BRK3	Matrix-remodeling-associated protein 8 OS=Homo sapiens GN=MXRA8 PE=1 SV=1	MXRA8	13	7.23	49.1	46	184.885	37.5	143.385	34	133.43	25	107.51	22.5	92.31	26.5	108.62	39.5	172.475	51.5	219.275	36	137.805	31.5	128.81	24.5	94.185	27.5	107.455	32	135.8	31.5	132.8	32.5	136.53	46.5	180.715	41	169.08	36	151.215	39	140.535	36	136.33	15.5	60.455	100	35.3889
P35579	Myosin-9 OS=Homo sapiens GN=MYH9 PE=1 SV=4	MYH9	4	5.6	226.4	0	0	0	0	0	0	0	0	0	0	0	0	3.5	11.755	0	0	0	0	0	0	0	0	0	0	0	0	0	0	0	0	0	0	0	0	0	0	0	0	0	0	0	0	11.1111	0.388889
J3QRS3	Myosin regulatory light chain 12A OS=Homo sapiens GN=MYL12A PE=1 SV=1	MYL12A	1	4.75	20.4	0	0	0	0	0	0	0	0	0	0	0	0	0.5	1.875	0	0	0	0	0	0	0	0	0	0	0	0	0	0	0	0	0	0	0	0	0	0	0	0	0	0	0	0	11.1111	0.0555556
B7Z6Z4	Myosin light polypeptide 6 OS=Homo sapiens GN=MYL6 PE=1 SV=1	MYL6	1	5.08	26.7	0	0	0	0	0	0	0	0	0	0	0	0	3	8.345	0	0	0	0	0	0	0	0	0	0	0	0	0	0	0	0	0	0	0	0	0	0	0	0	0	0	0	0	11.1111	0.333333
O00159	Unconventional myosin-Ic OS=Homo sapiens GN=MYO1C PE=1 SV=4	MYO1C	2	9.41	121.6	0	0	0	0	0	0	0	0	0	0	0	0	0	0	0	0	0	0	0	0	0	0	0	0	0	0	0	0	0	0	1	2.33	0	0	0.5	1.07	0	0	0	0	0.5	1.18	0	0
Q02083	N-acylethanolamine-hydrolyzing acid amidase OS=Homo sapiens GN=NAAA PE=1 SV=3	NAAA	1	8.75	40	0	0	0	0	0	0	0	0	0	0	0	0	0	0	0	0	0	0	0	0	0	0	0	0	1	2.395	0	0	0	0	0	0	0	0	0	0	0	0	0	0	0	0	0	0
P17050	Alpha-N-acetylgalactosaminidase OS=Homo sapiens GN=NAGA PE=1 SV=2	NAGA	3	5.19	46.5	0	0	1.5	3.78	1.5	4.145	3	8.18	1.5	3.51	1.5	4.17	2	5.39	2	5.63	1.5	4.12	1	2.22	0	0	0.5	1.05	0.5	1.09	0.5	1.33	0	0	1.5	3.875	0	0	0.5	1.22	0	0	0	0	0	0	88.8889	1.61111
P54802	Alpha-N-acetylglucosaminidase OS=Homo sapiens GN=NAGLU PE=1 SV=2	NAGLU	23	6.65	82.2	30	120.99	47	175.375	42	154.01	25.5	96.805	44.5	174.68	41	161.395	50	218.355	50	203.005	23.5	89.995	23	84.575	9.5	35.05	22.5	78.75	14.5	55.605	22.5	86.015	27	105.1	45.5	166.65	42.5	163.19	69.5	266.555	13	38.745	25	80.655	35.5	133.965	100	39.2778
G5E977	Nicotinate phosphoribosyltransferase OS=Homo sapiens GN=NAPRT PE=1 SV=1	NAPRT	2	6.73	62.1	0	0	0	0	0	0	0	0	0	0	0	0	0	0	0	0	1	2.425	0	0	0	0	0	0	0	0	0	0	0	0	0	0	0	0	0	0	0	0	0	0	0.5	1.025	11.1111	0.111111
O96009	Napsin-A OS=Homo sapiens GN=NAPSA PE=1 SV=1	NAPSA	3	6.61	45.4	1.5	5.95	2.5	9.18	3.5	11.675	3	12.3	1.5	6.95	1.5	6.585	2	6.89	2	8.265	1	4.665	2.5	9.34	0.5	1.725	1	3.4	1	3.395	0	0	1.5	7.07	2.5	8.395	3.5	14.03	1.5	7.485	3	8.825	1	4.005	2	8.25	100	2.05556
A0A0D9SF30	Neural cell adhesion molecule 1 (Fragment) OS=Homo sapiens GN=NCAM1 PE=1 SV=1	NCAM1	1	4.68	47.1	0	0	0	0	0	0	0	0	0.5	1.845	0	0	0	0	0	0	0	0	0	0	0	0	0	0	0	0	0	0	0	0	0	0	0	0	2.5	12.91	0	0	0	0	0	0	11.1111	0.0555556
O15394	Neural cell adhesion molecule 2 OS=Homo sapiens GN=NCAM2 PE=1 SV=2	NCAM2	1	5.6	93	0	0	0	0	0	0	0	0	0	0	0	0	0	0	0	0	0	0	0	0	0	0	0	0	0	0	0	0	0	0	0	0	0	0	0.5	1.555	0	0	0	0	0	0	0	0
Q68D85	Natural cytotoxicity triggering receptor 3 ligand 1 OS=Homo sapiens GN=NCR3LG1 PE=1 SV=1	NCR3LG1	2	5.59	50.8	0	0	0	0	1.5	4.665	0	0	2.5	8.455	2.5	9.1	1.5	6.515	1.5	5.585	1.5	5.235	1	3.975	2.5	8.88	2	6.315	2	7.965	3	11.825	3.5	13.585	0	0	0	0	0	0	0	0	0	0	0	0	66.6667	1.22222
Q15223	Nectin-1 OS=Homo sapiens GN=NECTIN1 PE=1 SV=3	NECTIN1	2	6.1	57.1	1	3.665	0	0	1	3.22	1	2.995	1.5	5.355	1	3.78	0	0	1.5	6.22	0	0	1.5	4.975	0.5	1.585	2	6.175	2.5	8.75	1.5	4.765	1.5	5.98	0	0	0.5	1.07	0	0	0	0	0	0	0	0	66.6667	0.777778
Q92692	Nectin-2 OS=Homo sapiens GN=NECTIN2 PE=1 SV=1	NECTIN2	4	4.82	57.7	5.5	22.355	7	26.71	4.5	16.825	5.5	21.085	5.5	21.23	3	7.815	5	19.525	5.5	22.455	7	25.23	7	27.075	5	17.06	2	4.285	4.5	17.31	7	25.385	4.5	15.42	2	5.565	2	4.98	1	2.555	2	7.21	2	7.36	0	0	100	5.38889
Q9NQS3	Nectin-3 OS=Homo sapiens GN=NECTIN3 PE=1 SV=1	NECTIN3	2	6.19	61	0.5	1.23	0	0	0	0	0	0	1	3.64	0	0	1	3.97	0.5	1.305	0	0	1.5	4.85	1.5	4.615	0.5	2.065	0	0	0.5	1.95	2.5	7.69	0	0	0	0	0	0	0	0	0	0	0	0	44.4444	0.333333
Q96NY8	Nectin-4 OS=Homo sapiens GN=NECTIN4 PE=1 SV=1	NECTIN4	10	5.38	55.4	4.5	13.89	5.5	17.785	11	31.965	9	27.915	7.5	23.805	6.5	21.89	2.5	7.525	5	14.78	9.5	28.365	5.5	16.845	4	10.995	6	16.85	8	25.98	10.5	33.53	6.5	21.03	1.5	3.485	5.5	14.905	1	2.53	8.5	24.305	8.5	23.865	0	0	100	6.77778
Q7Z3B1	Neuronal growth regulator 1 OS=Homo sapiens GN=NEGR1 PE=1 SV=3	NEGR1	3	6.21	38.7	2.5	7.105	0.5	1.385	1.5	4.715	0.5	1.615	1.5	4.6	2	6.245	5	17.98	0	0	3	9.455	2.5	7.885	4.5	13.695	2	5.78	4.5	15.685	2.5	8.265	2.5	8.675	0	0	0	0	0	0	0	0	0	0	0	0	88.8889	1.83333
Q92859	Neogenin OS=Homo sapiens GN=NEO1 PE=1 SV=2	NEO1	4	6.54	159.9	0	0	0	0	0	0	0	0	0.5	1	5	12.585	2.5	6.43	0	0	2	4.64	2.5	5.59	1.5	3.19	0	0	5	12.09	0.5	1.165	2.5	5.905	0	0	0	0	0	0	0	0	0	0	0	0	44.4444	1.11111
Q99519	Sialidase-1 OS=Homo sapiens GN=NEU1 PE=1 SV=1	NEU1	4	5.88	45.4	2	5.35	1.5	3.415	2.5	5.95	5	12.29	2	5.33	1.5	3.71	0	0	0	0	1.5	3.97	3.5	8.335	1	2.315	0.5	1.275	1	2.495	2	5.06	0	0	1	2.22	2	4.695	2	4.945	0	0	0.5	1.065	0	0	77.7778	1.77778
Q9Y3R4	Sialidase-2 OS=Homo sapiens GN=NEU2 PE=1 SV=2	NEU2	1	6.87	42.2	0	0	0	0	0	0	0	0	0	0	0	0	0	0	0	0	0	0	0	0	0	0	0	0	0	0	0	0	0	0	0	0	0	0	0	0	0	0	0	0	0.5	1.12	0	0
Q5JS37	NHL repeat-containing protein 3 OS=Homo sapiens GN=NHLRC3 PE=2 SV=1	NHLRC3	3	6.43	38.3	0.5	1.285	0	0	2	4.615	0.5	1.13	0.5	1.065	2	5.23	1	2.5	1	2.67	1	2.44	0	0	1	2.775	0	0	0	0	0	0	0	0	0	0	0	0	0	0	0	0	0	0	0	0	88.8889	0.944444
P14543	Nidogen-1 OS=Homo sapiens GN=NID1 PE=1 SV=3	NID1	23	5.29	136.3	57	296.08	38	160.69	37.5	167	40.5	191.775	69.5	324.44	110.5	542.39	52.5	310.08	66	361.585	52.5	273.86	67.5	314.12	46	226.38	62.5	266.54	90.5	462.79	66.5	360.575	28.5	160.79	46.5	190.64	74	330.985	26.5	115.385	24.5	90.26	49	196.945	44	187.805	100	58.2222
Q9NQR4	Omega-amidase NIT2 OS=Homo sapiens GN=NIT2 PE=1 SV=1	NIT2	2	7.21	30.6	0	0	0	0	0	0	0	0	0	0	0	0	0	0	0	0	0	0	0	0	0	0	0	0	0	0	0	0	0	0	0	0	0	0	0	0	0.5	1.335	0	0	0.5	1.275	0	0
J3KPD9	Protein NME1-NME2 OS=Homo sapiens GN=NME1-NME2 PE=1 SV=1	NME1-NME2	1	9.54	22.4	0	0	0	0	0	0	0	0	0	0	0	0	0.5	1.7	0	0	0	0	0	0	0	0	0	0	0	0	0	0	0	0	0	0	0	0	0	0	0	0	0	0	0	0	11.1111	0.0555556
G3V3D1	Epididymal secretory protein E1 (Fragment) OS=Homo sapiens GN=NPC2 PE=1 SV=1	NPC2	1	6.73	23.7	0	0	0	0	0	0	0	0	0	0	0	0	1.5	4.035	0	0	0.5	1.215	0	0	0	0	0	0	0	0	1	2.655	1	2.395	0	0	0	0	0	0	0	0	0	0	0	0	22.2222	0.222222
Q9NP85	Podocin OS=Homo sapiens GN=NPHS2 PE=1 SV=1	NPHS2	3	8.75	42.2	0	0	0	0	0	0	0	0	0	0	0	0	0	0	0	0	0	0	0	0	0	0	0	0	0	0	0	0	0	0	2.5	7.25	1	2.71	0.5	1.125	0	0	1	2.895	0	0	0	0
P17342	Atrial natriuretic peptide receptor 3 OS=Homo sapiens GN=NPR3 PE=1 SV=2	NPR3	3	6.35	59.8	0	0	0.5	1.155	0	0	0	0	0	0	0	0	0	0	0.5	1.665	0	0	0	0	0	0	0.5	1.6	0	0	0	0	0	0	0	0	0.5	1.225	0.5	1.6	1.5	4.48	0	0	0	0	22.2222	0.111111
P47972	Neuronal pentraxin-2 OS=Homo sapiens GN=NPTX2 PE=1 SV=2	NPTX2	2	5.63	47	0.5	1.37	0	0	0	0	0	0	1.5	4.645	3	9.87	0.5	2.27	1.5	5.18	0.5	1.815	0	0	0	0	0	0	1	2.4	0.5	2.005	0	0	0.5	0	0	0	1.5	5	0	0	0	0	0	0	66.6667	0.833333
O95502	Neuronal pentraxin receptor OS=Homo sapiens GN=NPTXR PE=3 SV=2	NPTXR	2	6.21	52.8	0	0	0	0	0	0	0	0	0.5	1.01	0.5	1.6	0	0	0	0	0	0	0.5	1.995	1	2.885	1	3.335	1	3.51	0	0	0	0	0	0	0	0	0	0	0	0	0	0	0	0	22.2222	0.111111
P16083	Ribosyldihydronicotinamide dehydrogenase [quinone] OS=Homo sapiens GN=NQO2 PE=1 SV=5	NQO2	2	6.29	25.9	0	0	0	0	0	0	0	0	0	0	0	0	0	0	0	0	0	0	0	0	0	0	0	0	0	0	0	0	0	0	0	0	0	0	0	0	3.5	8.375	0	0	0	0	0	0
O14786	Neuropilin-1 OS=Homo sapiens GN=NRP1 PE=1 SV=3	NRP1	1	5.88	103.1	0.5	1.05	0	0	0	0	0	0	0	0	0	0	0.5	1.15	1	2.265	0	0	0	0	0	0	0	0	0	0	0	0	0	0	0	0	0	0	0	0	0	0	0	0	0	0	33.3333	0.222222
E7ERL8	Neurexin-1-beta OS=Homo sapiens GN=NRXN1 PE=1 SV=1	NRXN1	1	5.96	165.3	0.5	1.05	0.5	1.05	0	0	0	0	0.5	1.16	0	0	0	0	0	0	0	0	0	0	0	0	0	0	0	0	0	0	0	0	0	0	0	0	0	0	2	4.79	0	0	0	0	33.3333	0.166667
Q9UNZ2	NSFL1 cofactor p47 OS=Homo sapiens GN=NSFL1C PE=1 SV=2	NSFL1C	1	5.1	40.5	0	0	0	0	0	0	0	0	0	0	0	0	0	0	0	0	0	0	0	0	0	0	0	0	0	0	0	0	0.5	1.64	0	0	0	0	0	0	0	0	0	0	0	0	0	0
Q8TCD5	5'(3')-deoxyribonucleotidase, cytosolic type OS=Homo sapiens GN=NT5C PE=1 SV=2	NT5C	8	6.64	23.4	6	17.535	1.5	4.4	0.5	1.49	1.5	4.145	2	5.26	1.5	4.01	5	16.615	5.5	17.015	5	13.73	0.5	1.405	0	0	1.5	3.17	2	5.26	3.5	10.245	3.5	8.27	7.5	25	1.5	4.27	1.5	3.665	2	4.525	2	6.04	7	17.31	100	3.16667
Q9P121	Neurotrimin OS=Homo sapiens GN=NTM PE=1 SV=1	NTM	3	7.81	37.9	1	2.115	1.5	3.28	0.5	1.095	1.5	3.275	3	7.445	5	15.125	4	12.175	3.5	8.455	3.5	9.555	4.5	13.225	1.5	3.345	3	8.05	4	10.185	3.5	8.95	2.5	6.12	0	0	0	0	0	0	0	0	0	0	0	0	100	2.61111
Q02818	Nucleobindin-1 OS=Homo sapiens GN=NUCB1 PE=1 SV=4	NUCB1	18	5.25	53.8	7.5	24.8	7	22.295	13	39.075	7	20.63	7.5	23.855	6	19.165	9	33.01	9.5	32.33	7.5	22.5	10.5	31.31	7.5	21.715	9.5	27.665	9.5	30.675	3.5	10.62	7.5	23.475	7.5	20.165	5	12.54	4.5	12.75	8	20.53	8.5	21.595	0	0	100	8.22222
P36639	7,8-dihydro-8-oxoguanine triphosphatase OS=Homo sapiens GN=NUDT1 PE=1 SV=3	NUDT1	6	5.27	22.5	1.5	4.05	0	0	1	2.23	2	5.385	0	0	1	2.37	0	0	1	2.54	1.5	3.42	0	0	0	0	1	2.425	0.5	1.445	0.5	1.375	0	0	0	0	5.5	15.015	1	2.89	0	0	0.5	1.105	3	7.865	66.6667	0.888889
Q9UKX7	Nuclear pore complex protein Nup50 OS=Homo sapiens GN=NUP50 PE=1 SV=2	NUP50	1	7.06	50.1	0	0	0	0	0	0	0	0	0	0	0	0	0	0	0	0	0	0	1	3.305	0	0	0	0	0	0	0	0	0	0	0	0	0	0	0	0	0	0	0	0	0	0	0	0
P61970	Nuclear transport factor 2 OS=Homo sapiens GN=NUTF2 PE=1 SV=1	NUTF2	2	5.38	14.5	2	5.655	4	13.295	3.5	8.915	4.5	13.735	3	11.675	0.5	1.18	6.5	23.735	3	11.62	3.5	14.395	4	13.135	5	17.615	3.5	13.67	5	16.24	3	10.63	4	15.54	0	0	0	0	1	2.435	1.5	3.72	3	11.095	2	5.24	100	3.38889
Q86UD1	Out at first protein homolog OS=Homo sapiens GN=OAF PE=2 SV=1	OAF	4	6.84	30.7	0	0	0	0	0	0	0	0	2	5.165	2	5.78	2.5	6.49	2	4.985	1	2.235	0	0	0.5	1.22	0.5	1.145	1.5	3.365	1	2.325	0	0	1.5	3.635	4	11.975	2.5	6.335	2	4.58	0	0	3.5	8.45	55.5556	1.05556
P20774	Mimecan OS=Homo sapiens GN=OGN PE=1 SV=1	OGN	1	5.63	33.9	0	0	0	0	0	0	0	0	0	0	0.5	1.59	0	0	0	0	0	0	0	0	0	0	0	0	0	0	0	0	0	0	0	0	2	4.85	0	0	0	0	0	0	1.5	4.415	11.1111	0.0555556
Q6UX06	Olfactomedin-4 OS=Homo sapiens GN=OLFM4 PE=1 SV=1	OLFM4	9	5.69	57.2	7	20.49	3	7.565	1	2.42	4.5	11.54	12	34.005	7	18.635	11.5	37.3	10	31.62	15.5	46.15	1	2.275	1.5	3.47	1	2.265	9.5	26.66	13	38.585	5.5	16.075	4.5	11.49	11	33.235	26.5	81.75	4	9.81	3	7.28	25	80.325	100	7.94444
P78380	Oxidized low-density lipoprotein receptor 1 OS=Homo sapiens GN=OLR1 PE=1 SV=1	OLR1	4	7.28	30.9	1	3.385	0.5	1.38	0	0	2.5	8.46	5	18.885	2	6.06	8.5	39.685	4.5	18.5	6.5	24.315	1.5	3.57	3.5	11.82	6.5	21.59	6	25.905	2	7.65	5.5	21.25	0	0	0	0	0.5	1.75	0	0	0	0	0	0	88.8889	3.38889
Q99983	Osteomodulin OS=Homo sapiens GN=OMD PE=1 SV=1	OMD	4	5.59	49.5	9.5	38.23	9	29.72	8.5	23.23	10.5	40.77	6	21.235	7.5	30.415	12	58.49	10	45.19	12.5	52.88	11	42.525	3	11.97	10	34.125	7	29.43	8.5	35.525	5	19.495	7.5	25.42	10	42.6	0	0	7.5	21.16	4	11.37	6	23.525	100	9.5
Q14982	Opioid-binding protein/cell adhesion molecule OS=Homo sapiens GN=OPCML PE=1 SV=1	OPCML	3	6.87	38	0	0	0	0	1	3.35	0	0	1	4.31	3	10.535	1	3.6	0.5	2.085	0.5	2.08	1.5	5.8	0.5	2.065	2	7.985	4.5	15.43	1.5	6.07	2	6.825	0	0	0	0	0.5	1.44	0	0	0	0	0	0	66.6667	0.777778
P02763	Alpha-1-acid glycoprotein 1 OS=Homo sapiens GN=ORM1 PE=1 SV=1	ORM1	8	5.02	23.5	4.5	14.42	1.5	4.38	12	42.435	45	160.87	5	14.675	3	8.485	11.5	39.42	6.5	21.34	9.5	32.33	5	17.36	32	100.45	7.5	23.325	6	20.5	7.5	25.205	16	55.14	0	0	0.5	1.285	4	10.46	2	5.16	0.5	1.295	0.5	1.56	100	10.9444
P19652	Alpha-1-acid glycoprotein 2 OS=Homo sapiens GN=ORM2 PE=1 SV=2	ORM2	7	5.11	23.6	3	8.73	1	2.39	6	15.825	23.5	79.615	5.5	15.595	2	5.12	3.5	10.7	1	2.51	10.5	30.185	3.5	7.705	15	39.78	7	21.015	7.5	21.44	8.5	26.075	9.5	29.035	0	0	0	0	3	7.62	1	2.13	0	0	0	0	100	6.22222
A0A087WV17	Osteoclast-associated immunoglobulin-like receptor OS=Homo sapiens	OSCAR	3	6.52	30.8	19	78.535	26.5	104.01	19.5	76.38	23	90.075	17.5	76.49	22.5	91.5	26	119.775	24	103.425	31	131.11	22.5	79.27	24.5	91.095	17.5	69.485	29	119.305	30	119.535	27.5	118.68	10	31.975	16	60.745	10.5	37.105	12	36.495	19	67.525	10.5	35	100	23.2222
Q9UKS6	Protein kinase C and casein kinase substrate in neurons protein 3 OS=Homo sapiens GN=PACSIN3 PE=1 SV=2	PACSIN3	1	6.18	48.5	0	0	0	0	0	0	0	0	0	0	0	0	0	0	0	0	0	0	0	0	0	0	0	0	0	0	0	0	0	0	0.5	1.6	0	0	0.5	1.935	0	0	0	0	0	0	0	0
P19021	Peptidyl-glycine alpha-amidating monooxygenase OS=Homo sapiens GN=PAM PE=1 SV=2	PAM	2	6.42	108.3	0.5	1.74	0.5	1.9	0	0	1	2.885	1	3.295	0.5	1.435	0.5	1.825	1.5	6.01	1	3.605	0	0	0	0	1	2.745	1.5	4.94	0	0	0.5	1.975	1	2.545	3	8.275	3	9.34	1	2.52	0.5	1.005	1.5	4.895	88.8889	0.722222
Q9BXP8	Pappalysin-2 OS=Homo sapiens GN=PAPPA2 PE=1 SV=4	PAPPA2	6	5.47	198.4	0.5	1.2	1	2.125	0	0	0	0	1.5	5.425	1.5	3.82	0	0	1	3.32	0	0	0.5	1.01	0	0	0	0	0	0	0	0	0	0	1	2.555	2.5	6.52	0.5	2.06	0.5	1.14	0	0	0.5	1.25	55.5556	0.611111
Q99497	Protein deglycase DJ-1 OS=Homo sapiens GN=PARK7 PE=1 SV=2	PARK7	1	6.79	19.9	0	0	0	0	0	0	0	0	0	0	0	0	0	0	0	0	0	0	0	0	0	0	0	0	0	0	0	0	0	0	0	0	0	0	0	0	1	3.09	0	0	0	0	0	0
P30039	Phenazine biosynthesis-like domain-containing protein OS=Homo sapiens GN=PBLD PE=1 SV=2	PBLD	6	6.52	31.8	0	0	0	0	0	0	0.5	1.14	0	0	0	0	0	0	0	0	2.5	6.53	0	0	0	0	0	0	0	0	0	0	0	0	0	0	0.5	0	0	0	1.5	3.095	0	0	1	1.53	22.2222	0.333333
Q08174	Protocadherin-1 OS=Homo sapiens GN=PCDH1 PE=1 SV=2	PCDH1	11	5.03	114.7	0.5	3.08	0	0	4	12.19	4	14.12	3	11.16	14.5	51.32	1.5	6.895	0	0	4	20.645	4.5	19.455	2	7.705	3	10.48	5.5	20.805	8	30.17	2	11.83	1	2.705	0	0	0	0	5	14.58	12	34.815	0	0	77.7778	3.5
Q9NPG4	Protocadherin-12 OS=Homo sapiens GN=PCDH12 PE=1 SV=1	PCDH12	7	5.29	128.9	1.5	4.54	0	0	0	0	1.5	3.645	0	0	3.5	12.09	0.5	1.3	1.5	4.285	0	0	0	0	0	0	2	5.335	0	0	1.5	3.89	0	0	2	6.72	5.5	17.815	0	0	0.5	1.03	3.5	11.495	0.5	1.505	55.5556	0.944444
Q9UN73	Protocadherin alpha-6 OS=Homo sapiens GN=PCDHA6 PE=2 SV=1	PCDHA6	1	5.06	102.7	0	0	0	0	0	0	0	0	0	0	0	0	0	0	0	0	0	0	0	0	0	0	0	0	0.5	1.295	0	0	0	0	0	0	0	0	0	0	0	0	0	0	0	0	0	0
Q9UN70	Protocadherin gamma-C3 OS=Homo sapiens GN=PCDHGC3 PE=1 SV=1	PCDHGC3	14	5.21	101	19.5	77.975	8.5	23.94	12	35.825	10	26.895	17.5	61.43	26	97.825	18.5	81.555	21	80.705	20	70.475	16.5	49.74	13	38.49	11	34.525	20	70.93	21.5	75.61	15	52.955	9	22.62	11	35.41	5	13.47	9.5	26.475	11	29.525	4.5	11.505	100	17
Q9Y5F6	Protocadherin gamma-C5 OS=Homo sapiens GN=PCDHGC5 PE=2 SV=1	PCDHGC5	5	5.03	101.9	0.5	1.695	0	0	0.5	1.41	0	0	0	0	1.5	5.26	0	0	0.5	1.33	1	3.37	2	5.36	0.5	1.375	0	0	3	8.745	1	2.36	0	0	0	0	0	0	0	0	1.5	3.94	2.5	6.775	0	0	55.5556	0.444444
Q15113	Procollagen C-endopeptidase enhancer 1 OS=Homo sapiens GN=PCOLCE PE=1 SV=2	PCOLCE	4	7.43	47.9	6.5	22.795	2.5	7.645	7.5	22.655	5	16.4	6	23.695	11	36.185	12	44.835	11	41.455	11	40.3	7	25.385	12	40.07	7	23.24	11.5	38.53	12.5	45.995	13.5	48.15	1.5	3.74	4	10.86	3	11.38	0	0	0.5	1.065	3.5	8.81	100	8.05556
Q9UHG2	ProSAAS OS=Homo sapiens GN=PCSK1N PE=1 SV=1	PCSK1N	3	6.62	27.4	1	3.425	1	2.785	0.5	1.395	0	0	0	0	0	0	0	0	2	6.725	1	2.635	1	4.24	2.5	10.115	0	0	2	8.335	4	20.005	3.5	15.935	1	2.405	0	0	2.5	7.72	2	5.86	2	5.155	0.5	1.55	55.5556	0.611111
Q9BQ51	Programmed cell death 1 ligand 2 OS=Homo sapiens GN=PDCD1LG2 PE=1 SV=2	PDCD1LG2	3	8.03	30.9	0	0	0	0	0.5	1.31	0	0	1	2.605	2	5.435	3	9.76	0	0	2	6.825	1	2.83	1.5	4.46	2.5	7.26	1	3.935	1	3.895	3	10.24	0	0	0	0	0	0	0	0	0	0	0	0	55.5556	0.944444
O75340	Programmed cell death protein 6 OS=Homo sapiens GN=PDCD6 PE=1 SV=1	PDCD6	4	5.4	21.9	1	2.615	1.5	3.545	1	2.22	0	0	2.5	6.02	3.5	9.06	2.5	8.39	2	5.6	1.5	3.55	0.5	1.47	0	0	0	0	0	0	0.5	1.145	0.5	1.365	0.5	1.03	0	0	3	7.865	1.5	3.405	0.5	1	0	0	88.8889	1.72222
Q8WUM4	Programmed cell death 6-interacting protein OS=Homo sapiens GN=PDCD6IP PE=1 SV=1	PDCD6IP	17	6.52	96	3	10.185	3	9.02	1	2.09	0	0	5.5	17.32	2	5.655	4.5	17.57	3	8.925	0.5	1.465	2.5	7.19	0	0	0.5	1.005	1.5	4.49	3.5	10.37	1	2.865	11.5	34.19	7.5	21.305	9	30.145	5	12.38	3	7.79	4.5	11.82	88.8889	2.5
Q9GZP0	Platelet-derived growth factor D OS=Homo sapiens GN=PDGFD PE=1 SV=1	PDGFD	1	7.97	42.8	0	0	0	0	0	0	0	0	0	0	0	0	0	0	0	0	0	0	0	0	0	0	0	0	0	0	0	0	0	0	0	0	1	2.385	0	0	0	0	0	0	0	0	0	0
P16234	Platelet-derived growth factor receptor alpha OS=Homo sapiens GN=PDGFRA PE=1 SV=1	PDGFRA	1	5.17	122.6	0	0	0	0	0	0	0	0	0	0	0	0	0	0	0	0	0	0	0	0	1	5.19	0	0	0.5	2.345	0.5	2.415	1	5.795	0	0	0	0	0	0	0	0	0	0	0	0	0	0
P09619	Platelet-derived growth factor receptor beta OS=Homo sapiens GN=PDGFRB PE=1 SV=1	PDGFRB	5	4.98	123.9	0.5	1.315	0	0	0	0	0	0	1	3.085	0.5	1.105	3	10.085	2	6.805	3	9.205	3	8.695	5	14.35	2.5	7.81	5.5	19.43	3	10.005	6.5	19.775	0	0	0	0	0	0	0	0	0	0	0	0	66.6667	1.11111
O00764	Pyridoxal kinase OS=Homo sapiens GN=PDXK PE=1 SV=1	PDXK	1	6.13	35.1	1	3.3	1	2.2	0.5	1.04	0	0	0.5	1.27	1.5	3.195	1	3.74	0.5	1.68	0.5	1.255	0.5	1.185	0	0	0	0	1	2.63	1	2.42	1	2.18	1	2.135	0.5	1.035	2.5	6.74	0.5	1.095	0	0	1.5	3.725	88.8889	0.722222
Q5T2W1	Na(+)/H(+) exchange regulatory cofactor NHE-RF3 OS=Homo sapiens GN=PDZK1 PE=1 SV=2	PDZK1	2	5.55	57.1	0	0	0	0	0	0	0	0	0	0	0	0	0	0	0	0	0	0	0	0	0	0	0	0	0	0	0	0	0	0	1	1.2	0	0	0	0	0	0	0.5	1.075	0	0	0	0
Q13113	PDZK1-interacting protein 1 OS=Homo sapiens GN=PDZK1IP1 PE=1 SV=1	PDZK1IP1	2	4.83	12.2	1	2.67	0	0	0	0	0	0	0.5	1.115	0	0	0	0	0	0	1.5	5.48	1	2.73	0	0	0	0	0	0	0	0	0.5	1.69	1	1.355	0	0	0.5	1.365	1	3.055	0	0	0.5	1.725	33.3333	0.333333
P30086	Phosphatidylethanolamine-binding protein 1 OS=Homo sapiens GN=PEBP1 PE=1 SV=3	PEBP1	8	7.53	21	17	77.505	15.5	70.34	13	54.345	15.5	66.525	11.5	48.775	14.5	65.085	24	106.61	17.5	75.515	16.5	67.515	11.5	52.815	12.5	49.71	9.5	34.105	12	50.975	14.5	65.5	14	58.5	14.5	64.34	11.5	47.96	11	47.995	21.5	85.005	10.5	38.425	14	57.64	100	16.1111
Q96S96	Phosphatidylethanolamine-binding protein 4 OS=Homo sapiens GN=PEBP4 PE=1 SV=3	PEBP4	5	6.54	25.7	0.5	1.44	0	0	0	0	0	0	1	3.99	5	15.545	0	0	1.5	4.84	0	0	2	4.33	0	0	1.5	4.49	6	19.46	2	5.585	1	3.995	4	15.135	0	0	0	0	0	0	0	0	0	0	44.4444	0.888889
A0A075B738	Platelet endothelial cell adhesion molecule OS=Homo sapiens	PECAM1	1	6.99	82.5	0	0	0	0	0	0	0	0	0	0	0	0	0	0	0	0	0	0	0	0	0	0	1.5	4.095	1	2.415	0.5	1.405	1.5	4.805	0	0	0	0	0	0	0	0	0	0	0	0	0	0
Q9UBV8	Peflin OS=Homo sapiens GN=PEF1 PE=1 SV=1	PEF1	1	6.54	30.4	0	0	0	0	0	0	0	0	0	0	0	0	0	0	0	0	0	0	0	0	0	0	0	0	0	0	0	0	0	0	0	0	0	0	0	0	0	0	0	0	0.5	1.045	0	0
P12955	Xaa-Pro dipeptidase OS=Homo sapiens GN=PEPD PE=1 SV=3	PEPD	3	6	54.5	0	0	0	0	0	0	0	0	0	0	0	0	0	0	0	0	1	2.565	0	0	0	0	0	0	0	0	0	0	0	0	0.5	1.535	0	0	0	0	0	0	0	0	1	2.335	11.1111	0.111111
P07737	Profilin-1 OS=Homo sapiens GN=PFN1 PE=1 SV=2	PFN1	4	8.27	15	6.5	17.555	3	7.765	2	4.21	5.5	14.345	0.5	1.04	2	4.61	8.5	27.65	5.5	16.45	3.5	9.23	3	7.505	0.5	1.29	1	2.415	1	2.815	2.5	7.445	0.5	1.3	1.5	3.68	1.5	3.475	1	2.6	3.5	8.54	0.5	1.005	2.5	6.215	100	4.11111
P0DJD8	Pepsin A-3 OS=Homo sapiens GN=PGA3 PE=1 SV=1	PGA3	6	4.41	42	3.5	8.135	20	47.92	6	14.96	12	32.835	5.5	13.9	9	26.875	20	65.97	19	52.76	11.5	32.985	4.5	10.425	23.5	65.435	6.5	16.77	19.5	58.015	13.5	39.7	2	5.53	9.5	31.375	23	73.41	7	17.555	1.5	3.675	10	29.085	7	20.255	100	11.8333
P18669	Phosphoglycerate mutase 1 OS=Homo sapiens GN=PGAM1 PE=1 SV=2	PGAM1	5	7.18	28.8	2	4.66	2	5.12	0	0	0.5	1.17	1	2.09	0.5	1.12	2.5	8.155	2.5	6.645	2	4.92	1	2.21	0	0	0	0	0	0	1	2.345	0	0	0	0	1	2.635	3.5	8.74	2.5	6.505	0	0	4	12.425	88.8889	1.44444
P20142	Gastricsin OS=Homo sapiens GN=PGC PE=1 SV=1	PGC	1	4.46	42.4	0	0	0	0	0	0	0	0	0	0	0	0	0	0	0	0	0	0	0	0	0	0	0	0	0	0	0	0	0	0	0	0	1	2.92	0	0	0	0	0	0	0	0	0	0
P52209	6-phosphogluconate dehydrogenase, decarboxylating OS=Homo sapiens GN=PGD PE=1 SV=3	PGD	1	7.23	53.1	0	0	0	0	0	0	0	0	0	0	0	0	0	0	0	0	0	0	0	0	0	0	0	0	0	0	0	0	0	0	0	0	0	0	0.5	1.64	0	0	0	0	0	0	0	0
P00558	Phosphoglycerate kinase 1 OS=Homo sapiens GN=PGK1 PE=1 SV=3	PGK1	11	8.1	44.6	4.5	16.535	10	35.55	3	9.48	3	11.505	7.5	25.695	6	22.195	12.5	45.745	7.5	24.455	6	21.455	1	2.56	2.5	8.545	4.5	15.955	1	4.445	4.5	15.74	1	4.41	7	28.03	4.5	17.47	6	23.41	13.5	44.495	3.5	10.805	8.5	32.405	100	6.66667
O95336	6-phosphogluconolactonase OS=Homo sapiens GN=PGLS PE=1 SV=2	PGLS	11	6.05	27.5	25.5	106.095	23	93.005	18	67.21	27.5	107.14	14.5	54.75	20.5	79.95	22.5	90.56	26	106.965	22	88.64	22	89.045	11.5	42.63	17.5	58.84	21	85.65	20.5	81.72	13	48.115	20	68.945	32.5	120.885	21.5	90.14	27	96.745	26	92.11	21.5	74.76	100	22.1667
O75594	Peptidoglycan recognition protein 1 OS=Homo sapiens GN=PGLYRP1 PE=1 SV=1	PGLYRP1	6	8.59	21.7	14	51.235	36	126.025	10.5	39.12	15	65.77	7.5	30.715	10.5	39.28	13.5	63.99	8.5	38.25	8	36.18	10.5	36.555	13.5	56.77	8.5	30.55	12.5	59.47	6.5	30.555	5	22.495	7.5	28.225	21	84.955	17.5	71.02	7.5	24.765	6	25.105	6.5	23.765	100	13.7222
Q96PD5	N-acetylmuramoyl-L-alanine amidase OS=Homo sapiens GN=PGLYRP2 PE=1 SV=1	PGLYRP2	14	7.55	62.2	9.5	38.58	14	54.74	3	10	5.5	21.85	16.5	59.715	8	31.34	7.5	33.82	28.5	134.58	8	30.24	9.5	31.665	6	21.36	5.5	20.065	3.5	14.125	5	19.275	6	24.23	2.5	8.515	15.5	59.62	12	48.13	1.5	4.785	12	40.985	33.5	136.395	100	11.1667
P36871	Phosphoglucomutase-1 OS=Homo sapiens GN=PGM1 PE=1 SV=3	PGM1	2	6.76	61.4	0	0	0	0	0	0	0	0	0	0	0	0	1	2.96	1	2.075	0	0	0	0	0	0	0	0	0	0	0	0	0	0	0	0	0	0	0.5	1.14	0	0	0	0	0	0	22.2222	0.222222
Q96G03	Phosphoglucomutase-2 OS=Homo sapiens GN=PGM2 PE=1 SV=4	PGM2	2	6.73	68.2	0	0	0	0	0	0	0	0	0	0	0	0	2	5.995	0	0	0	0	0	0	0	0	0	0	0	0	0	0	0	0	0	0	0	0	0	0	0	0	0	0	1	2.745	11.1111	0.222222
O00264	Membrane-associated progesterone receptor component 1 OS=Homo sapiens GN=PGRMC1 PE=1 SV=3	PGRMC1	1	4.7	21.7	0	0	0	0	0	0	0	0	0.5	1.345	0	0	0	0	0	0	0	0	0	0	0.5	1.435	0	0	0	0	0	0	0	0	0	0	0	0	0	0	0	0	0	0	0	0	11.1111	0.0555556
O43175	D-3-phosphoglycerate dehydrogenase OS=Homo sapiens GN=PHGDH PE=1 SV=4	PHGDH	1	6.71	56.6	0.5	1.17	0	0	0	0	0	0	0	0	0	0	0	0	0	0	0	0	0	0	0	0	0	0	0	0	0	0	0	0	0	0	0	0	0	0	0	0	0	0	0	0	11.1111	0.0555556
Q99453	Paired mesoderm homeobox protein 2B OS=Homo sapiens GN=PHOX2B PE=1 SV=2	PHOX2B	1	8.84	31.6	0	0	0	0	0	0	0	0	0	0	0	0	0	0	0	0	0	0	0	0	0	0	0	0	0	0	0	0	0	0	0	0	1	2.21	0	0	0	0	0	0	0	0	0	0
Q9NRX4	14 kDa phosphohistidine phosphatase OS=Homo sapiens GN=PHPT1 PE=1 SV=1	PHPT1	3	6.07	13.8	1	2.56	0.5	1.735	1	2.77	2.5	7.32	0	0	1	3.05	0.5	1.39	0.5	1.48	1	3.26	0	0	0	0	0.5	1.71	1	2.675	0	0	1	3.03	0	0	1.5	3.86	0.5	1.51	0.5	1.215	1.5	4.5	0	0	88.8889	0.888889
Q6UXB8	Peptidase inhibitor 16 OS=Homo sapiens GN=PI16 PE=1 SV=1	PI16	3	5.39	49.4	0	0	0	0	0	0	2	7.5	0	0	0	0	0	0	0	0	0	0	1.5	6.295	1	2.525	0	0	0	0	0	0	0.5	1.295	0	0	0	0	0	0	0	0	0	0	0	0	11.1111	0.222222
F5H1S1	Mannosyltransferase OS=Homo sapiens GN=PIGB PE=1 SV=2	PIGB	1	9.29	65.1	0	0	0	0	0	0	0	0	0	0	0	0	1.5	3.045	0	0	0	0	0	0	0	0	0	0	0	0	0	0	0	0	0	0	0	0	0	0	0	0	0	0	0	0	11.1111	0.166667
P01833	Polymeric immunoglobulin receptor OS=Homo sapiens GN=PIGR PE=1 SV=4	PIGR	15	5.74	83.2	53	183.38	28.5	99.59	37.5	118.745	24	78.62	40.5	134.78	37	127.515	45.5	148.79	34.5	115.18	48	150.955	28	91.205	26	83.435	32.5	106.385	41.5	151.04	31	111.765	37.5	113.51	25	90.395	28.5	102.96	27	96.705	19	62.475	12.5	43.43	24	90.68	100	38.7222
Q96FE7	Phosphoinositide-3-kinase-interacting protein 1 OS=Homo sapiens GN=PIK3IP1 PE=1 SV=2	PIK3IP1	2	5.01	28.2	0	0	0	0	0.5	1.295	0	0	1.5	5.125	0.5	1.28	2	8.125	0	0	3	11.875	8	28.035	4.5	14.955	6.5	20.765	4.5	17.26	6.5	22.685	15.5	54.695	3	9.32	1.5	4.29	0	0	3	7.74	0.5	1.005	1	3.235	55.5556	0.833333
P12273	Prolactin-inducible protein OS=Homo sapiens GN=PIP PE=1 SV=1	PIP	2	8.05	16.6	0	0	0	0	1	2.58	0.5	1.04	0	0	0	0	0.5	1.38	0	0	0	0	5.5	17.98	1	2.27	0	0	0	0	3	10.33	2	5.54	0	0	0	0	0	0	0	0	0	0	0	0	33.3333	0.222222
P14618	Pyruvate kinase PKM OS=Homo sapiens GN=PKM PE=1 SV=4	PKM	12	7.84	57.9	5	12.115	3.5	8.265	1	2.305	3.5	7.695	1.5	3.545	2	5.52	14.5	44.965	9	26.94	5	12.685	3.5	7.77	0	0	0	0	1	2.045	2.5	6.385	1.5	3.91	4	11.99	4.5	11.09	4.5	12.29	4	9.525	1	2.575	15.5	46.775	100	5
Q8NCC3	Group XV phospholipase A2 OS=Homo sapiens GN=PLA2G15 PE=1 SV=2	PLA2G15	5	6.73	46.6	0	0	0.5	1.26	0	0	2.5	7.835	0.5	1.09	0	0	0	0	0	0	0	0	0	0	0	0	0	0	0	0	0	0	0	0	0	0	0	0	4	10.57	0	0	0	0	0	0	33.3333	0.388889
P00749	Urokinase-type plasminogen activator OS=Homo sapiens GN=PLAU PE=1 SV=2	PLAU	10	8.41	48.5	11.5	42.7	13	41.28	15.5	52.115	8	25.53	20	68.12	14.5	46.815	15	52.13	21.5	74.255	19.5	62.66	10	30.065	12.5	36.21	9	29.595	22.5	72.765	16.5	54.125	19.5	62.02	8.5	27.88	16	51.275	11	35.585	10.5	28.19	11.5	32.445	13	39.855	100	15.3889
Q03405	Urokinase plasminogen activator surface receptor OS=Homo sapiens GN=PLAUR PE=1 SV=1	PLAUR	1	6.65	37	0	0	0	0	0	0	0	0	0	0	0	0	0	0	0	0	0	0	2	6.38	0	0	1.5	3.96	0	0	0	0	0	0	0	0	0	0	0	0	0	0	0	0	0	0	0	0
Q8NHP8	Putative phospholipase B-like 2 OS=Homo sapiens GN=PLBD2 PE=1 SV=2	PLBD2	2	6.8	65.4	0	0	0	0	0	0	0	0	0	0	0.5	1.13	0	0	0	0	0	0	0.5	1.025	0	0	0	0	0	0	0	0	0	0	0	0	0	0	1	2.2	0	0	0	0	0.5	1.06	11.1111	0.0555556
A0A1B0GW80	PI-PLC X domain-containing protein 2 OS=Homo sapiens GN=PLCXD2 PE=4 SV=1	PLCXD2	1	9.03	38.6	0	0	0	0	0	0	0	0	0	0	0	0	0	0	1	2.515	0.5	1.37	0	0	0	0	0	0	0	0	0	0	0	0	0	0	0	0	0	0	0	0	0	0	0	0	22.2222	0.166667
Q8IV08	Phospholipase D3 OS=Homo sapiens GN=PLD3 PE=1 SV=1	PLD3	6	6.47	54.7	2	5.845	3	7.915	4	9.505	4	10.385	2.5	7.43	3.5	9.69	1.5	3.555	4.5	11.84	1.5	3.925	1	2.8	0.5	1.245	1	2.19	0.5	1.31	2	5.21	0	0	2	4.7	3	7.75	1.5	4.39	1.5	3.555	0	0	4	10.11	100	2.94444
P00747	Plasminogen OS=Homo sapiens GN=PLG PE=1 SV=2	PLG	5	7.24	90.5	0.5	1.13	1	2.2	0	0	0	0	0.5	1.15	0	0	0	0	1.5	3.375	0	0	4.5	12.865	0	0	1.5	3.455	1.5	4.64	1	2.895	0	0	2	4.835	2	4.915	5.5	13.73	7	18.525	4.5	12.23	1.5	5.29	44.4444	0.388889
O60568	Procollagen-lysine,2-oxoglutarate 5-dioxygenase 3 OS=Homo sapiens GN=PLOD3 PE=1 SV=1	PLOD3	1	6.05	84.7	0	0	0	0	0	0	0	0	0	0	0	0	0	0	0	0	0	0	0	0	0	0	0	0	0	0	0	0	0	0	0	0	0	0	0	0	0	0	0	0	0.5	1.19	0	0
Q8IUK5	Plexin domain-containing protein 1 OS=Homo sapiens GN=PLXDC1 PE=1 SV=2	PLXDC1	2	5.85	55.7	1	2.86	0.5	1.26	1	2.705	0.5	1.32	0	0	1.5	4.445	1	3.865	1.5	4.43	2	6.525	1	2.82	0	0	1.5	3.645	2.5	7.24	3	8.87	3	10.4	0.5	1.01	2.5	6.575	0.5	1.51	0	0	0	0	0	0	88.8889	1
Q6UX71	Plexin domain-containing protein 2 OS=Homo sapiens GN=PLXDC2 PE=1 SV=1	PLXDC2	4	6.46	59.5	0.5	1.235	0	0	0	0	0.5	1.305	1	2.07	3	7.965	1	3.55	0.5	1.86	0.5	1.365	0	0	1.5	3.235	0.5	1.015	1	2.825	0	0	1	3.595	0	0	0	0	0	0	0	0	0	0	0	0	77.7778	0.777778
O15031	Plexin-B2 OS=Homo sapiens GN=PLXNB2 PE=1 SV=3	PLXNB2	1	6.24	205	0	0	0	0	0	0	0	0	0	0	0	0	0	0	0	0	0	0	0	0	0	0	0	0	0	0	0	0	0	0	0	0	0.5	1.135	0	0	0	0	0	0	0	0	0	0
P00491	Purine nucleoside phosphorylase OS=Homo sapiens GN=PNP PE=1 SV=2	PNP	5	6.95	32.1	0	0	0	0	0	0	0	0	0	0	0	0	0	0	0	0	0	0	0	0	0	0	0	0	0	0	0	0	0	0	0	0	0	0	0	0	1	3.015	0	0	2	4.985	0	0
O00592	Podocalyxin OS=Homo sapiens GN=PODXL PE=1 SV=2	PODXL	3	5.49	58.6	0	0	0	0	1.5	3.22	1	2.15	0.5	1.025	0	0	0	0	0	0	0	0	0	0	0	0	0	0	0	0	0.5	1.28	0	0	1.5	3.42	1	2.2	1	2.12	1	2.21	0.5	1.055	2	4.75	33.3333	0.333333
Q9NZ53	Podocalyxin-like protein 2 OS=Homo sapiens GN=PODXL2 PE=1 SV=1	PODXL2	2	4.34	65	4	10.555	0	0	0.5	1.025	0.5	1.085	2.5	5.62	4.5	12.05	6.5	22.66	3	7.81	6	18.17	4	10.72	6	15.255	1	2.235	8.5	25.835	10	29.045	4.5	13.49	0	0	0	0	0	0	0	0	0	0	0	0	88.8889	3.05556
P27169	Serum paraoxonase/arylesterase 1 OS=Homo sapiens GN=PON1 PE=1 SV=3	PON1	1	5.22	39.7	0	0	0	0	0	0	0	0	0	0	0	0	0	0	0	0	0	0	0	0	0	0	0	0	0	0	0	0	0	0	0	0	0	0	0	0	0	0	0	0	1.5	3.86	0	0
P62937	Peptidyl-prolyl cis-trans isomerase A OS=Homo sapiens GN=PPIA PE=1 SV=2	PPIA	4	7.81	18	0	0	2	4.31	1.5	3.545	1.5	3.475	1.5	3.37	0	0	2.5	5.91	1	2.525	1	2.475	1	2.47	1	2.21	1	2.175	1.5	3.82	0	0	1.5	3.745	0.5	1.575	0.5	1.3	2.5	7.23	3	6.905	1.5	3.595	1.5	3.775	77.7778	1.22222
P23284	Peptidyl-prolyl cis-trans isomerase B OS=Homo sapiens GN=PPIB PE=1 SV=2	PPIB	5	9.41	23.7	2.5	7.835	1.5	5.185	1.5	4.715	0.5	1.58	3.5	10.58	0	0	0.5	1.99	1	3.25	1	2.985	0	0	2.5	7.555	0.5	1.74	0	0	0	0	1.5	5.58	0.5	1.27	0.5	1.35	0	0	2.5	7.205	0	0	2	6.895	88.8889	1.33333
P45877	Peptidyl-prolyl cis-trans isomerase C OS=Homo sapiens GN=PPIC PE=1 SV=1	PPIC	1	8.4	22.7	0.5	1.605	0	0	0.5	1.555	0.5	1.295	0	0	0	0	0	0	1.5	5.845	1.5	5.235	0	0	1	3.565	0	0	0	0	0.5	1.77	0	0	0	0	1	2.88	0	0	0	0	0	0	0.5	1.425	55.5556	0.5
P50897	Palmitoyl-protein thioesterase 1 OS=Homo sapiens GN=PPT1 PE=1 SV=1	PPT1	1	6.52	34.2	0.5	1.605	0	0	1.5	3.825	0	0	1.5	4.25	1	3.045	0	0	0	0	0.5	1.39	0	0	0.5	1.385	0	0	0	0	0	0	0.5	1.665	1	2.85	2	5.84	0	0	1	2.45	0	0	1	2.425	55.5556	0.555556
A0A140T8X7	Lysosomal thioesterase PPT2 OS=Homo sapiens GN=PPT2 PE=1 SV=1	PPT2	1	6.33	34.9	0	0	0	0	0	0	0	0	0.5	1.055	0	0	0.5	1.02	0.5	1.135	0	0	0	0	0	0	0	0	0	0	0	0	0	0	0	0	0	0	0	0	0	0	0	0	0	0	33.3333	0.166667
Q9BSG0	Protease-associated domain-containing protein 1 OS=Homo sapiens GN=PRADC1 PE=1 SV=1	PRADC1	1	5.47	21	0	0	0	0	0	0	0	0	0	0	0	0	0	0	0.5	1.08	0	0	0	0	0	0	0	0	1	2.535	0	0	0	0	0	0	0	0	0	0	0	0	0	0	0	0	11.1111	0.0555556
P42785	Lysosomal Pro-X carboxypeptidase OS=Homo sapiens GN=PRCP PE=1 SV=1	PRCP	9	7.21	55.8	9	40.18	8.5	36.995	11	46.67	9	37.075	11.5	44.695	12	53.225	9.5	47.505	12.5	59.99	12.5	55.24	8	26.505	7.5	30.575	8	31.68	9.5	46.72	9	41.21	14.5	63.92	13.5	52.715	15.5	66.55	7.5	29.36	2.5	7.155	7.5	21.4	14	51.01	100	10.6111
Q06830	Peroxiredoxin-1 OS=Homo sapiens GN=PRDX1 PE=1 SV=1	PRDX1	6	8.13	22.1	1.5	4.015	0.5	1.055	1	2.81	3	7.22	0	0	1.5	3.74	3	8.68	2	5.58	2.5	7.3	0	0	1	2.66	0.5	1.03	0.5	1.385	1	2.17	1	2.775	1	2.155	0	0	1	2.175	2	5.455	0	0	2	5.015	88.8889	1.66667
P32119	Peroxiredoxin-2 OS=Homo sapiens GN=PRDX2 PE=1 SV=5	PRDX2	4	5.97	21.9	1.5	5.22	3.5	12.895	2.5	7.355	3.5	11.185	1.5	4.955	2.5	8.745	4	16.19	2	6.405	6.5	20.985	2	7.21	2.5	7.545	2	6.2	2.5	9.49	0.5	1.955	2.5	9.035	2.5	7.225	4	13.225	3	11.13	4	10.92	3	8.89	2.5	7.2	100	3.05556
P30044	Peroxiredoxin-5, mitochondrial OS=Homo sapiens GN=PRDX5 PE=1 SV=4	PRDX5	2	8.7	22.1	0	0	0	0	0	0	0	0	0	0	0	0	1.5	5.365	0	0	0	0	0	0	0.5	1.175	0	0	0	0	0	0	0	0	0	0	0	0	0	0	0.5	1.14	0	0	0	0	11.1111	0.166667
P30041	Peroxiredoxin-6 OS=Homo sapiens GN=PRDX6 PE=1 SV=3	PRDX6	7	6.38	25	1.5	4.185	1	2.285	1	2.3	0.5	1.415	0.5	1.175	0.5	1.145	3.5	11.125	2	5.755	1.5	4.49	0.5	1.01	0	0	0	0	1	2.305	1	2.97	2	5.01	0	0	0	0	1.5	3.805	2	5.13	0	0	2.5	6.75	100	1.33333
P13727	Bone marrow proteoglycan OS=Homo sapiens GN=PRG2 PE=1 SV=2	PRG2	3	6.76	25.2	3	11.105	3	10.485	5	16.665	5.5	19.6	3.5	13.19	4.5	17.11	5.5	21.35	5.5	21.03	8	30.4	7.5	28.45	3	10.595	4.5	15.025	7	23.31	7	25.065	6.5	24.655	0	0	5	16.06	4	14.21	2	6.855	0	0	3	10.55	100	4.83333
K7ELL7	Glucosidase 2 subunit beta OS=Homo sapiens GN=PRKCSH PE=1 SV=1	PRKCSH	1	4.41	60.2	0	0	0	0	0	0	0	0	0.5	1.605	0	0	0.5	2.81	0	0	0	0	0	0	0	0	0	0	0	0	0	0	0	0	0	0	0	0	0	0	0	0	0	0	0	0	22.2222	0.111111
Q9UKY0	Prion-like protein doppel OS=Homo sapiens GN=PRND PE=1 SV=2	PRND	2	9.03	20.3	0	0	0	0	0	0	0	0	0	0	0	0	0	0	0	0	0	0	0	0	0.5	1.085	0	0	0	0	0	0	1.5	4.725	0	0	0	0	0	0	0	0	0	0	0	0	0	0
A0A0U1RRC4	Endothelial protein C receptor (Fragment) OS=Homo sapiens GN=PROCR PE=1 SV=1	PROCR	1	5.87	4.2	0	0	0	0	0	0	0	0	0	0	0	0	0	0	0	0	0	0	0	0	0	0	0	0	0	0	0	0	0	0	0	0	1	2.26	0	0	0	0	0	0	0	0	0	0
Q9UNN8	Endothelial protein C receptor OS=Homo sapiens GN=PROCR PE=1 SV=1	PROCR	4	7.18	26.7	29.5	88.59	40.5	114.165	46	138.615	35.5	103.735	6.5	24.56	21	72.75	23	89.555	14.5	49.35	36	130.605	9.5	28.115	20	73.92	14	44.625	28	88.365	19.5	64.14	29.5	109.035	3	9.56	16	53.31	2.5	9.81	3.5	12.23	3.5	12.605	4.5	15.75	100	28.0556
O43490	Prominin-1 OS=Homo sapiens GN=PROM1 PE=1 SV=1	PROM1	11	7.27	97.1	2.5	7.74	2	6.025	0.5	1.435	0.5	1.25	11	38.29	6.5	20.03	8	33.57	7	26.125	8	30.41	5	12.825	4.5	14.85	6.5	17.6	7.5	27.19	8.5	29.65	11.5	43.665	10.5	34.94	9	29.815	19.5	69.135	9.5	28.885	6	16.65	9	28.785	100	5.11111
Q8N271	Prominin-2 OS=Homo sapiens GN=PROM2 PE=1 SV=1	PROM2	9	6.15	91.8	0.5	1.275	0.5	1.26	0.5	1.06	0.5	1.155	1	2.69	1.5	4.285	3	11.05	0	0	1.5	4.695	0	0	2	5.635	1	2.325	1.5	4.37	1.5	3.765	2.5	7.57	1.5	3.93	5	14.865	2	5.89	3.5	9.105	1	2.185	2	5.325	88.8889	1
P22891	Vitamin K-dependent protein Z OS=Homo sapiens GN=PROZ PE=1 SV=2	PROZ	9	5.97	44.7	0.5	1.6	3	10.325	9	26.54	5	14.855	10.5	34.905	0.5	1.385	4	12.25	0.5	1.555	0	0	10	29.36	9	25.2	5	14.93	12	40.16	8	25.315	6	18.77	6	14.195	9	26.83	3.5	9.425	3	7.705	4	9.21	4.5	11.805	88.8889	3.66667
A0A087WY73	Proline-rich protein 4 OS=Homo sapiens	PRR4	2	7.52	16.9	7	17.79	17	46.805	3.5	9.795	11.5	31.99	6.5	20.575	9	24.565	3	8.76	0	0	7	21.42	14.5	52.05	0	0	5.5	13.085	0	0	0	0	8	26.47	0	0	0	0	0	0	0	0	7.5	24.66	0	0	88.8889	7.16667
Q16651	Prostasin OS=Homo sapiens GN=PRSS8 PE=1 SV=1	PRSS8	5	5.85	36.4	6.5	33.545	7	39.485	5.5	31.875	4.5	26.115	7.5	39.495	11.5	61.365	7	45.66	8	44.73	7	39.555	4.5	22.21	7.5	41.68	4.5	23.455	10	56.085	5	29.24	6.5	39.84	8	29.13	11.5	55.77	8	40.21	3	16.755	7	23.03	1.5	4.925	100	7.16667
P24158	Myeloblastin OS=Homo sapiens GN=PRTN3 PE=1 SV=3	PRTN3	1	8.35	27.8	0.5	1.945	0	0	0	0	0	0	0	0	0	0	1.5	10.36	2.5	15.48	0.5	1.445	0	0	0	0	0	0	0	0	0	0	0	0	0	0	0	0	0	0	0	0	0	0	0	0	44.4444	0.555556
C9JIZ6	Prosaposin OS=Homo sapiens GN=PSAP PE=1 SV=2	PSAP	1	5.17	58.4	0	0	0	0	0	0	0	0	0	0	0	0	0	0	0	0	0	0	0	0	0	0	0	0	0	0	0	0	1	2.91	0	0	0	0	0	0	0	0	0	0	0	0	0	0
O43653	Prostate stem cell antigen OS=Homo sapiens GN=PSCA PE=1 SV=1	PSCA	1	5.29	12.9	1	2.31	0.5	1.23	0.5	1.195	0	0	0	0	0	0	0	0	0	0	1.5	3.44	0	0	2	4.49	0.5	1.175	2.5	5.735	1.5	3.56	3	7.03	1	2.395	0.5	1.13	0.5	1.22	0.5	1.215	0.5	1.2	1.5	3.615	44.4444	0.388889
A0A024RA52	Proteasome subunit alpha type OS=Homo sapiens	PSMA2	2	7.43	25.9	0	0	0	0	0	0	0	0	0	0	0	0	0.5	1.63	0	0	0.5	1.025	0	0	0	0	0	0	0	0	0	0	0	0	0	0	0	0	0	0	0	0	0	0	1.5	4.11	22.2222	0.111111
P28066	Proteasome subunit alpha type-5 OS=Homo sapiens GN=PSMA5 PE=1 SV=3	PSMA5	1	4.79	26.4	0	0	0	0	0	0	0	0	0	0	0	0	1	4.07	0	0	0	0	0	0	0	0	0	0	0	0	0	0	0	0	0	0	0	0	0	0	0	0	0	0	0	0	11.1111	0.111111
Q9UIG4	Psoriasis susceptibility 1 candidate gene 2 protein OS=Homo sapiens GN=PSORS1C2 PE=2 SV=2	PSORS1C2	1	4.6	15.1	0	0	0	0	0	0	0	0	0	0	0	0	0	0	0	0	0	0	0	0	5	16.91	0	0	0	0	0	0	0	0	0	0	0	0	0	0	0	0	0	0	0	0	0	0
P41222	Prostaglandin-H2 D-isomerase OS=Homo sapiens GN=PTGDS PE=1 SV=1	PTGDS	6	7.8	21	172	693.57	163.5	623.13	102.5	407.22	371.5	1473.67	50	229.69	82	389.44	46.5	237.785	87.5	413.335	57.5	288.995	27	117.505	31	152.81	31.5	139.48	45	238.36	66	339.45	19	99.4	2	7.71	67	326.295	46.5	203.585	17	60.45	15.5	64.185	29	131.46	100	125.889
Q14914	Prostaglandin reductase 1 OS=Homo sapiens GN=PTGR1 PE=1 SV=2	PTGR1	2	8.29	35.8	0	0	0	0	0	0	0	0	0	0	0	0	0.5	1.62	0	0	0	0	0	0	0	0	0	0	0	0	0	0	0	0	0	0	0	0	0	0	0	0	0	0	0.5	1.045	11.1111	0.0555556
Q13308	Inactive tyrosine-protein kinase 7 OS=Homo sapiens GN=PTK7 PE=1 SV=2	PTK7	3	7.09	118.3	0	0	0.5	1.93	0.5	1.55	0	0	0.5	2.175	1	4.255	1.5	6.87	1	4.535	1	4.205	2	6.97	0	0	1	3.55	2	6.725	1	3.635	4	14.82	0	0	0	0	0	0	0	0	0	0	0	0	77.7778	0.666667
P10586	Receptor-type tyrosine-protein phosphatase F OS=Homo sapiens GN=PTPRF PE=1 SV=2	PTPRF	1	6.3	212.7	0	0	0	0	0	0	0	0	0	0	0.5	1.47	0	0	0	0	0	0	0	0	0	0	0	0	0	0	0	0	0	0	0	0	0	0	0	0	0	0	0	0	0	0	11.1111	0.0555556
P23470	Receptor-type tyrosine-protein phosphatase gamma OS=Homo sapiens GN=PTPRG PE=1 SV=4	PTPRG	8	6.42	161.9	1.5	3.83	1.5	3.495	0.5	1.86	3.5	8.72	1.5	3.45	3.5	9.565	0	0	0.5	1.22	1	2.17	2.5	6.355	0	0	0.5	1.165	1	2.465	1	2.48	3	10.265	0	0	2	5.405	4	12.63	0	0	0	0	0	0	88.8889	1.5
A0A087WVC6	Receptor-type tyrosine-protein phosphatase eta OS=Homo sapiens	PTPRJ	8	5.62	146.5	0	0	0	0	0	0	1	2.2	2.5	8.565	2.5	8.495	7	26.24	0	0	5	14.09	0.5	2.14	2	7.175	4.5	13.875	5	16.265	4.5	13.775	5	18.41	0	0	0	0	0	0	0	0	0	0	0	0	55.5556	2
E9PGC5	Receptor-type tyrosine-protein phosphatase kappa OS=Homo sapiens GN=PTPRK PE=1 SV=1	PTPRK	1	5.91	165.9	0	0	0	0	0	0	0	0	0	0	0	0	0	0	0	0	0	0	0	0	0	0	0	0	0	0	0	0	0	0	0	0	0.5	1.075	0	0	0	0	0	0	0	0	0	0
Q16849	Receptor-type tyrosine-protein phosphatase-like N OS=Homo sapiens GN=PTPRN PE=1 SV=1	PTPRN	2	7.11	105.8	0	0	0	0	0.5	1.51	0	0	1	3.72	0	0	1.5	6.775	0	0	2.5	10.725	2.5	10.57	3	12.9	0	0	1.5	6.3	2.5	11.47	2	8.58	0	0	0	0	0	0	0	0	0	0	0	0	44.4444	0.611111
Q16827	Receptor-type tyrosine-protein phosphatase O OS=Homo sapiens GN=PTPRO PE=1 SV=2	PTPRO	1	6.01	138.3	0	0	0	0	0	0	0	0	0	0	0	0	0	0	0	0	0	0	0	0	0	0	0	0	0	0	0	0	0	0	0	0	0	0	0	0	0	0	0	0	0.5	1.17	0	0
Q13332	Receptor-type tyrosine-protein phosphatase S OS=Homo sapiens GN=PTPRS PE=1 SV=3	PTPRS	9	6.46	216.9	4	20.015	2.5	9.545	1	3.015	1	3.415	3.5	15.57	5.5	21.98	3.5	18.35	3	13.18	1.5	6.84	6.5	27.16	5.5	20.795	6	23.61	9	40.32	10	48.415	8	36.885	3	9.28	5.5	20.28	0	0	2.5	8.84	3	8.985	2.5	8.735	100	2.83333
A0A0C4DG49	Poliovirus receptor OS=Homo sapiens GN=PVR PE=1 SV=1	PVR	6	6.52	45.3	5.5	21.76	2	7.53	3	9.5	5	19.04	6	27.06	3	8.29	10	44.535	8.5	38.03	9.5	38.785	12	45.69	10.5	38.845	7.5	24.095	11	49.595	6.5	28.9	9	41.08	0.5	1.04	1	2.645	0.5	1.03	0	0	0	0	0	0	100	5.83333
P06737	Glycogen phosphorylase, liver form OS=Homo sapiens GN=PYGL PE=1 SV=4	PYGL	1	7.17	97.1	0	0	0	0	0	0	0	0	0	0	0	0	0	0	0	0	0	0	0	0	0	0	0	0	0	0	0	0	0	0	0	0	0	0	0	0	0	0	0	0	1	2.77	0	0
P09417	Dihydropteridine reductase OS=Homo sapiens GN=QDPR PE=1 SV=2	QDPR	1	7.37	25.8	0	0	0	0	0	0	0.5	1.9	0	0	0	0	0	0	0	0	0	0	0	0	0	0	0	0	0	0	0	0	0	0	0	0	0	0	0	0	0	0	0	0	0	0	11.1111	0.0555556
Q16769	Glutaminyl-peptide cyclotransferase OS=Homo sapiens GN=QPCT PE=1 SV=1	QPCT	13	6.61	40.9	48.5	195.515	23.5	85.735	26	91.115	26	90.485	35	134.06	38.5	151.13	46	201.155	58.5	237.275	46	174.03	34.5	122.085	22	78.575	26.5	92.685	43.5	170.26	28	110.345	33.5	132.325	8.5	25.235	14.5	48.965	42.5	170.83	4	10.555	21	72.64	15.5	36.795	100	38.6667
O00391	Sulfhydryl oxidase 1 OS=Homo sapiens GN=QSOX1 PE=1 SV=3	QSOX1	19	8.92	82.5	17.5	56.72	16	51.13	9.5	32.145	9.5	35.65	18.5	67.455	17	51.76	29	108.92	21.5	78.335	19	65.28	7.5	26.695	22.5	73.28	18	51.435	16	62.975	16	55.65	24.5	91.12	11	31.63	16.5	53.84	17	60.58	9	27.305	7.5	19.705	19	60.86	100	17.5
P61026	Ras-related protein Rab-10 OS=Homo sapiens GN=RAB10 PE=1 SV=1	RAB10	3	8.38	22.5	0	0	1.5	3.985	1	2.68	0	0	0.5	1.31	0	0	0	0	1	2.605	1	2.2	0	0	0.5	1.055	0.5	1.205	1.5	3.73	2	4.895	1.5	3.11	2	4.525	2	5.115	0.5	1.365	0	0	0	0	2.5	6.68	55.5556	0.555556
Q15907	Ras-related protein Rab-11B OS=Homo sapiens GN=RAB11B PE=1 SV=4	RAB11B	1	5.94	24.5	0	0	0	0	0	0	0	0	0	0	0	0	0	0	0.5	1.21	0	0	0	0	0	0	0	0	0	0	0	0	0	0	0	0	0	0	0.5	1.19	0	0	0	0	0.5	1.035	11.1111	0.0555556
P61106	Ras-related protein Rab-14 OS=Homo sapiens GN=RAB14 PE=1 SV=4	RAB14	2	6.21	23.9	0	0	1	2.88	1	2.68	0	0	1	3.185	0	0	0.5	2.63	1	2.605	0	0	0	0	0.5	1.055	0.5	1.205	1	2.58	0.5	1.51	0	0	0	0	0.5	1.37	0.5	1.365	0	0	0	0	0.5	1.33	55.5556	0.5
P62820	Ras-related protein Rab-1A OS=Homo sapiens GN=RAB1A PE=1 SV=3	RAB1A	2	6.21	22.7	0	0	1	2.88	1	2.68	0	0	0.5	1.31	0	0	0	0	1	2.605	0	0	0	0	0.5	1.055	0.5	1.205	1	2.58	0.5	1.51	0	0	0	0	0.5	1.37	0.5	1.365	0	0	0	0	1	2.335	44.4444	0.388889
Q15286	Ras-related protein Rab-35 OS=Homo sapiens GN=RAB35 PE=1 SV=1	RAB35	2	8.29	23	0	0	1	2.88	1	2.68	0	0	0.5	1.31	0	0	0	0	2	5.265	0	0	0	0	0.5	1.055	0.5	1.205	1	2.58	0.5	1.51	0	0	0	0	0.5	1.37	0.5	1.365	0	0	0.5	1.03	1	2.45	44.4444	0.5
P15153	Ras-related C3 botulinum toxin substrate 2 OS=Homo sapiens GN=RAC2 PE=1 SV=1	RAC2	2	7.61	21.4	0	0	0	0	0	0	0	0	0	0	0	0	0	0	0	0	0	0	0	0	0	0	0	0	0	0	0	0	0	0	0	0	0	0	1	2.085	0	0	0	0	0	0	0	0
J3KQE5	GTP-binding nuclear protein Ran (Fragment) OS=Homo sapiens GN=RAN PE=1 SV=1	RAN	1	9.58	26.8	0	0	0	0	0	0	0	0	0	0	0	0	0	0	0	0	0	0	0	0	0	0	0	0	0	0	0	0	0	0	0	0	0	0	0	0	0	0	0	0	0.5	1.165	0	0
P61224	Ras-related protein Rap-1b OS=Homo sapiens GN=RAP1B PE=1 SV=1	RAP1B	4	5.78	20.8	1.5	4.835	2.5	6.16	0	0	1	2.61	4	11.37	2.5	6.825	2.5	9.305	1	2.98	3	9.155	2	5.16	1	2.79	1.5	4.015	0	0	3.5	10.875	3	9.105	2.5	6.205	2	4.605	3	9.445	1	2.6	0.5	1.22	4.5	11.215	88.8889	2
Q99969	Retinoic acid receptor responder protein 2 OS=Homo sapiens GN=RARRES2 PE=1 SV=1	RARRES2	2	9.09	18.6	0	0	0	0	2.5	9.015	1.5	6.71	2.5	9.52	0.5	1.485	0	0	0	0	0	0	0	0	0	0	0	0	0.5	2.035	0	0	1.5	3.455	0	0	0	0	0	0	0	0	0	0	0	0	44.4444	0.777778
P02753	Retinol-binding protein 4 OS=Homo sapiens GN=RBP4 PE=1 SV=3	RBP4	5	6.07	23	0.5	1.18	0	0	2	5.035	0.5	1.39	12	49.38	2.5	6.415	6	17.215	4	10.225	3	7.585	2	5.065	5	12.265	4	13.16	3	7.375	1.5	3.73	3.5	8.35	0	0	1	2.27	0	0	0	0	0	0	0	0	88.8889	3.38889
Q96HR9	Receptor expression-enhancing protein 6 OS=Homo sapiens GN=REEP6 PE=1 SV=1	REEP6	1	8.56	20.7	0	0	0	0	0	0	0	0	0	0	0	0	0.5	1	0	0	0	0	0	0	0	0	0	0	0	0	0	0	0	0	0	0	0	0	0	0	0	0	0	0	0	0	11.1111	0.0555556
P05451	Lithostathine-1-alpha OS=Homo sapiens GN=REG1A PE=1 SV=3	REG1A	3	5.94	18.7	0	0	0	0	0	0	0	0	0	0	0	0	0	0	1	2.19	1.5	3.75	0	0	0	0	2.5	3.56	0	0	3.5	10.56	0	0	0	0	0	0	0	0	0	0	0	0	0	0	22.2222	0.277778
Q969Z4	Tumor necrosis factor receptor superfamily member 19L OS=Homo sapiens GN=RELT PE=1 SV=1	RELT	2	8.35	46.1	0	0	0	0	0	0	0	0	1	3.39	0	0	7	25.03	1	2.74	0	0	0.5	1.475	1.5	5.055	1.5	4.34	2.5	9.435	1	4.015	1	2.96	0	0	0	0	0	0	0	0	0	0	0	0	33.3333	1
Q9HD89	Resistin OS=Homo sapiens GN=RETN PE=1 SV=1	RETN	1	6.86	11.4	1.5	4.7	0	0	0.5	1.39	2	6.08	1	2.72	0	0	1.5	5.305	0.5	1.6	3	9.18	1.5	4.66	2	6.13	1.5	4.475	2.5	7.81	2	6.6	1	3.275	0	0	0	0	0	0	0	0	0	0	0	0	77.7778	1.11111
A0A1B0GVU3	Regulator of G-protein-signaling 9 OS=Homo sapiens GN=RGS9 PE=1 SV=1	RGS9	1	9.39	77	0	0	0	0	0	0	0	0	0	0	0	0	0.5	1.005	0	0	0	0	0	0	0	0	0	0	0	0	0	0	0	0	0	0	0	0	0	0	0	0	0	0	0	0	11.1111	0.0555556
Q9UBD6	Ammonium transporter Rh type C OS=Homo sapiens GN=RHCG PE=1 SV=1	RHCG	2	6.39	53.1	0	0	0	0	0	0	0	0	3	11.365	1.5	5.655	1.5	7.36	0	0	1	4.165	0	0	1.5	6.26	2	6.535	1.5	7.07	1	3.96	1.5	7.505	2	6.275	1	2.515	2	7.365	0	0	0	0	1	2.45	44.4444	0.777778
P61586	Transforming protein RhoA OS=Homo sapiens GN=RHOA PE=1 SV=1	RHOA	2	6.1	21.8	0	0	0	0	0	0	0	0	0.5	1.55	0	0	0	0	0	0	0	0	0	0	0	0	0	0	0	0	0	0	0	0	1	2.865	0	0	2	6.725	0	0	0	0	0	0	11.1111	0.0555556
Q5UIP0	Telomere-associated protein RIF1 OS=Homo sapiens GN=RIF1 PE=1 SV=2	RIF1	1	5.52	274.3	0	0	0	0	0.5	1.255	0	0	0	0	0	0	0	0	0	0	0	0	0	0	0	0	0	0	0	0	0	0	0	0	0	0	0	0	0	0	0	0	0	0	0	0	11.1111	0.0555556
P10153	Non-secretory ribonuclease OS=Homo sapiens GN=RNASE2 PE=1 SV=2	RNASE2	2	8.73	18.3	46.5	211.4	51.5	247.58	19	84.6	25	115.98	20.5	92.44	21.5	98.335	24.5	117.48	24.5	114.885	17.5	82.655	25.5	116.755	19.5	90.185	16.5	72.71	29.5	138.985	21	100.61	28	132.775	9.5	40.035	14.5	62.78	13.5	63.5	8	37.13	9	38.025	3.5	16.845	100	27.8333
P12724	Eosinophil cationic protein OS=Homo sapiens GN=RNASE3 PE=1 SV=2	RNASE3	1	10.02	18.4	0.5	1.575	0	0	0	0	0	0	0	0	0	0	0	0	0	0	0	0	0	0	0	0	0	0	0	0	0	0	0	0	0	0	0	0	0	0	0	0	0	0	1	2.37	11.1111	0.0555556
O00584	Ribonuclease T2 OS=Homo sapiens GN=RNASET2 PE=1 SV=2	RNASET2	3	7.08	29.5	2.5	7.315	1	2.09	1.5	3.48	4	9.88	4.5	14.09	2	4.735	4.5	16.695	3	10.47	3.5	12.37	0.5	1.08	2	5.27	3.5	8.885	3.5	11.77	3	8.885	4.5	14.295	0	0	0	0	3	8.01	0	0	0	0	3	8.28	100	2.94444
Q8NC42	E3 ubiquitin-protein ligase RNF149 OS=Homo sapiens GN=RNF149 PE=2 SV=2	RNF149	1	6.54	43.1	0	0	0	0	0	0	0	0	0	0	0.5	1.1	0	0	0	0	0	0	0	0	0	0	0	0	0	0	0	0	0	0	0	0	0	0	0	0	0	0	0	0	0	0	11.1111	0.0555556
Q96BH1	E3 ubiquitin-protein ligase RNF25 OS=Homo sapiens GN=RNF25 PE=1 SV=1	RNF25	1	6.54	51.2	0	0	0	0	0	0	0	0	0	0	0	0	0	0	0	0	0.5	1.435	0	0	0	0	0	0	0	0	0.5	1.37	0	0	0	0	0	0	0	0	0.5	0	0	0	0	0	11.1111	0.0555556
P13489	Ribonuclease inhibitor OS=Homo sapiens GN=RNH1 PE=1 SV=2	RNH1	1	4.82	49.9	0	0	0	0	0	0	0	0	0	0	0	0	0.5	1.62	0	0	0	0	0	0	0	0	0	0	0	0	0	0	0	0	0	0	0	0	0	0	0	0	0	0	0	0	11.1111	0.0555556
Q8WZ75	Roundabout homolog 4 OS=Homo sapiens GN=ROBO4 PE=1 SV=1	ROBO4	8	6.64	107.4	15.5	68.915	9	31.495	15	48.83	11.5	41.775	21.5	81.825	26	108.575	17.5	98.6	25	114.485	24.5	117.23	11	36.33	19.5	67.525	13	41.615	26.5	119.76	22.5	99.58	12.5	48	19	61.175	18	59.125	7	19.5	15	50.265	16.5	52.315	3	8.08	100	18.3889
Q01973	Inactive tyrosine-protein kinase transmembrane receptor ROR1 OS=Homo sapiens GN=ROR1 PE=1 SV=2	ROR1	2	7.17	104.2	0	0	0	0	0	0	0	0	0	0	1	2.36	0	0	0	0	0.5	1.56	1.5	3.52	0	0	0.5	1.135	0	0	0.5	1.305	1	2.41	0	0	0	0	0	0	0	0	0	0	0	0	22.2222	0.166667
Q01974	Tyrosine-protein kinase transmembrane receptor ROR2 OS=Homo sapiens GN=ROR2 PE=1 SV=2	ROR2	2	6.55	104.7	0	0	0	0	0	0	0	0	0	0	0.5	1.145	0	0	0	0	0	0	0	0	0	0	0.5	1.135	1.5	3.52	0.5	1.395	1.5	3.96	0	0	0	0	0	0	0	0	0	0	0	0	11.1111	0.0555556
P62979	Ubiquitin-40S ribosomal protein S27a OS=Homo sapiens GN=RPS27A PE=1 SV=2	RPS27A	4	9.64	18	6.5	24.175	10.5	38.83	7	24.41	8	28.66	6.5	24.53	15.5	44.625	8	31.1	5.5	23.19	9.5	34.74	10	38.96	11	35.31	19.5	53.37	12.5	46.685	12.5	46.6	7.5	30.64	28.5	81.165	28	77.635	14.5	45.73	7.5	26.57	14	40.84	22.5	63.05	100	8.55556
Q96T23	Remodeling and spacing factor 1 OS=Homo sapiens GN=RSF1 PE=1 SV=2	RSF1	1	5.01	163.7	0	0	0	0	0	0	0	0	0	0	0	0	0	0	0	0	0.5	0	0	0	0.5	1.305	0	0	0	0	0	0	0	0	0	0	0	0	0	0	0	0	0	0	0	0	11.1111	0.0555556
H7C215	Reticulon-4 receptor (Fragment) OS=Homo sapiens GN=RTN4R PE=1 SV=1	RTN4R	1	8.43	59.5	0	0	0	0	0	0	0	0	0.5	1.035	0	0	0	0	0	0	0	0	0	0	0	0	0	0	0	0	0	0	0	0	0	0	0	0	0	0	0	0	0	0	2	6.045	11.1111	0.0555556
Q86UN3	Reticulon-4 receptor-like 2 OS=Homo sapiens GN=RTN4RL2 PE=1 SV=1	RTN4RL2	5	7.62	46.1	3	8.77	2	5.035	3.5	9.975	1.5	3.54	5	12.615	5.5	14.005	9	28.005	5.5	17.56	3	9.555	4	9.515	5	13.885	4	10.505	4	12.875	1	3.195	9.5	28.875	4.5	11.94	3	7.945	4.5	10.96	4.5	12.45	2	4.765	7.5	19.515	100	4.22222
P31949	Protein S100-A11 OS=Homo sapiens GN=S100A11 PE=1 SV=2	S100A11	1	7.12	11.7	0	0	0	0	0	0	0	0	1	2.325	0	0	4	13.485	1	2.42	1	2.765	0	0	1	2.43	0	0	0.5	1.1	3	8.58	1.5	3.465	0	0	0	0	0	0	0	0	0	0	0	0	44.4444	0.777778
P06703	Protein S100-A6 OS=Homo sapiens GN=S100A6 PE=1 SV=1	S100A6	2	5.48	10.2	0	0	0	0	0	0	0	0	0	0	0	0	7	36.25	3	10.88	0	0	0	0	0	0	0	0	0	0	0	0	0	0	0	0	0	0	0	0	0	0	0	0	0	0	22.2222	1.11111
P31151	Protein S100-A7 OS=Homo sapiens GN=S100A7 PE=1 SV=4	S100A7	5	6.77	11.5	3.5	8.11	1.5	3.595	0	0	0	0	13	41.195	1.5	2.315	15	52.19	3.5	10.645	1.5	4.57	0.5	1.02	0	0	4	9.725	1.5	3.48	0	0	0	0	0	0	0	0	0	0	0	0	0	0	0.5	1.045	77.7778	4.38889
P05109	Protein S100-A8 OS=Homo sapiens GN=S100A8 PE=1 SV=1	S100A8	3	7.03	10.8	2.5	7.595	1.5	3.81	0	0	2.5	7.46	1	3.15	0	0	17	75.805	14.5	49.215	4	11.77	0	0	0	0	0.5	1.135	0	0	0	0	1	2.66	2	5.195	0.5	1.1	0	0	0	0	0	0	0.5	1.06	77.7778	4.77778
P06702	Protein S100-A9 OS=Homo sapiens GN=S100A9 PE=1 SV=1	S100A9	6	6.13	13.2	31.5	120.2	14.5	54.455	5.5	16.13	21	76.51	12.5	48.625	5.5	17.32	60	243.08	38	157.95	32.5	124.6	8.5	30.35	0	0	6	19.74	0	0	0	0	2	7.15	8	27.465	5.5	17.745	3.5	9.48	0	0	0.5	1.03	5.5	18.645	100	24.5556
P25815	Protein S100-P OS=Homo sapiens GN=S100P PE=1 SV=2	S100P	1	4.88	10.4	0	0	0	0	0	0	0	0	0	0	0	0	0.5	1.165	0	0	0	0	0	0	0.5	1.095	0	0	0	0	0.5	1.21	0	0	0	0	0	0	0	0	0	0	0	0	0	0	11.1111	0.0555556
P0DJI8	Serum amyloid A-1 protein OS=Homo sapiens GN=SAA1 PE=1 SV=1	SAA1	3	6.79	13.5	0	0	0	0	0.5	2.035	4.5	21.175	0	0	0	0	0	0	0	0	0	0	0	0	0	0	0	0	0	0	0	0	0	0	0	0	0	0	0	0	0	0	0	0	0	0	22.2222	0.555556
P0DJI9	Serum amyloid A-2 protein OS=Homo sapiens GN=SAA2 PE=1 SV=1	SAA2	2	9.14	13.5	0	0	0	0	0	0	1.5	5.885	0	0	0	0	0	0	0	0	0	0	0	0	0	0	0	0	0	0	0	0	0	0	0	0	0	0	0	0	0	0	0	0	0	0	11.1111	0.166667
A0A096LPE2	Protein SAA2-SAA4 OS=Homo sapiens	SAA2-SAA4	2	8.98	23.3	0	0	0	0	0	0	0	0	0	0	0	0	0	0	0	0	0	0	0	0	0	0	0	0	0	0	0	0	0	0	0	0	0	0	0	0	0	0	1	2.165	2.5	6.745	0	0
Q6UWP8	Suprabasin OS=Homo sapiens GN=SBSN PE=1 SV=2	SBSN	1	7.01	60.5	0	0	0	0	0	0	0	0	0	0	0	0	0	0	0	0	0	0	1.5	3.84	0	0	0	0	0	0	0	0	0	0	0	0	0	0	0	0	0	0	0	0	0	0	0	0
Q14108	Lysosome membrane protein 2 OS=Homo sapiens GN=SCARB2 PE=1 SV=2	SCARB2	1	5.14	54.3	0	0	0	0	0	0	0	0	0	0	0	0	0	0	0.5	1.05	0	0	0	0	0	0	0	0	0	0	0	0	0	0	0	0	0	0	0	0	0	0	0	0	1.5	3.485	11.1111	0.0555556
P11684	Uteroglobin OS=Homo sapiens GN=SCGB1A1 PE=1 SV=1	SCGB1A1	1	5.06	10	0	0	0	0	0	0	0.5	1.09	0	0	0	0	0	0	0	0	0	0	0	0	0	0	0	0	0	0	0	0	0	0	0	0	0	0	0	0	0	0	0	0	0	0	11.1111	0.0555556
O95969	Secretoglobin family 1D member 2 OS=Homo sapiens GN=SCGB1D2 PE=2 SV=1	SCGB1D2	1	8.25	9.9	0	0	0	0	0	0	0	0	0	0	0	0	0	0	0	0	0	0	0.5	1.075	0	0	0	0	0	0	0	0	0	0	0	0	0	0	0	0	0	0	0	0	0	0	0	0
O75556	Mammaglobin-B OS=Homo sapiens GN=SCGB2A1 PE=1 SV=1	SCGB2A1	2	5.78	10.9	0	0	0	0	0	0	0	0	0	0	0	0	0	0	0	0	0	0	4	10.705	0	0	0	0	0	0	0	0	0	0	0	0	0	0	0	0	0	0	0	0	0	0	0	0
Q9NY72	Sodium channel subunit beta-3 OS=Homo sapiens GN=SCN3B PE=1 SV=1	SCN3B	1	4.68	24.7	0	0	0	0	0	0	0	0	0	0	0	0	1	2.24	0	0	0.5	1.095	0	0	1	2.14	0	0	0.5	1.01	1	2.155	0	0	0	0	0	0	0	0	0	0	0	0	0	0	22.2222	0.166667
P51170	Amiloride-sensitive sodium channel subunit gamma OS=Homo sapiens GN=SCNN1G PE=1 SV=4	SCNN1G	1	7.5	74.2	0.5	1.32	0	0	2	6.31	1.5	4.825	2	6.28	1	2.555	2.5	8.385	0	0	3	10.585	2.5	8.58	3.5	12.305	3	8.505	3	10.76	2.5	9.07	3	10.975	1	2.61	0	0	0	0	0.5	1.28	0	0	0	0	77.7778	1.38889
Q9HB40	Retinoid-inducible serine carboxypeptidase OS=Homo sapiens GN=SCPEP1 PE=1 SV=1	SCPEP1	4	5.81	50.8	0.5	1.11	1	2.07	0	0	0.5	1.095	1.5	3.555	1	2.32	0.5	1	2	4.32	0	0	0	0	0	0	1.5	3.345	0	0	0	0	0	0	0	0	0	0	0	0	1	2.125	0	0	0	0	77.7778	0.777778
J3QL71	Secernin-2 OS=Homo sapiens GN=SCRN2 PE=1 SV=1	SCRN2	1	5.68	47.5	0	0	0	0	0	0	0	0	0	0	0	0	0	0	0	0	0	0	0	0	0	0	0	0	0	0	0	0	0	0	0	0	0	0	0	0	0.5	1.21	0	0	0	0	0	0
P18827	Syndecan-1 OS=Homo sapiens GN=SDC1 PE=1 SV=3	SDC1	1	4.63	32.4	0	0	0	0	2.5	9.6	1.5	5.705	0	0	0	0	0	0	0	0	0	0	1.5	4.645	0	0	0	0	0	0	0	0	0.5	1.83	2	5.58	4	15.64	0	0	3	10.5	0.5	1.2	0	0	22.2222	0.444444
P31431	Syndecan-4 OS=Homo sapiens GN=SDC4 PE=1 SV=2	SDC4	3	4.5	21.6	0	0	0	0	1	2.12	0	0	0	0	0	0	0	0	0	0	0	0	0	0	0	0	0	0	0	0	0	0	0	0	0	0	4.5	11.75	0	0	1	2.935	0	0	0	0	11.1111	0.111111
G5EA09	Syndecan binding protein (Syntenin), isoform CRA_a OS=Homo sapiens GN=SDCBP PE=1 SV=1	SDCBP	8	8.51	34.8	7.5	26.17	6	17.68	6.5	19.99	3.5	13.865	12	51.3	6.5	27.68	21.5	96.945	23	89.96	9.5	40.9	5.5	19.51	8.5	33.125	9	30.255	15.5	62.935	9	38.25	14	57.34	12.5	48.16	15	60.015	12.5	52.145	3	8.91	7.5	24.845	11	42.425	100	10.6667
Q9BRK5	45 kDa calcium-binding protein OS=Homo sapiens GN=SDF4 PE=1 SV=1	SDF4	7	4.86	41.8	3	9.025	0	0	1.5	4.035	2	4.09	6	19.555	5	15.535	2	6.425	3	10.445	5	18.54	0	0	1.5	3.505	2	4.07	6.5	25.2	4.5	12.89	3	8.85	2.5	5.89	2.5	6.175	0	0	2	5.555	1.5	3.73	0	0	88.8889	3.05556
A0A087WTQ6	Protein sidekick-1 OS=Homo sapiens	SDK1	3	6.49	241.9	0.5	1.29	0	0	0	0	0	0	0	0	0	0	0	0	0	0	0	0	0	0	0	0	0	0	0	0	0	0	0.5	1.2	0	0	1.5	4.425	0	0	0	0	0	0	0	0	11.1111	0.0555556
J3KS40	Secreted and transmembrane protein 1 (Fragment) OS=Homo sapiens GN=SECTM1 PE=1 SV=1	SECTM1	4	5.06	9	2	7.875	3.5	13.34	2	7.125	2	8.285	1.5	5.155	0	0	0	0	2	7.31	3	10.525	2.5	9.9	0.5	1.455	0.5	1.225	1	3.905	3	12.515	3.5	14.08	0	0	0	0	0	0	0	0	0	0	0	0	77.7778	1.77778
Q8WVN6	Secreted and transmembrane protein 1 OS=Homo sapiens GN=SECTM1 PE=1 SV=2	SECTM1	4	7.43	27	126.5	518.545	149	661.585	68	286.1	129.5	566.17	75.5	299.385	92.5	378.855	74	337.855	90.5	414.96	95	402.545	134	582.485	54.5	244.255	55.5	215.82	70	314.97	92	428	53.5	230.56	9.5	42.72	26	116.58	26	95.9	5	28.685	11	44.375	12.5	55.74	100	100.056
Q13228	Selenium-binding protein 1 OS=Homo sapiens GN=SELENBP1 PE=1 SV=2	SELENBP1	7	6.37	52.4	0.5	1.14	1.5	3.455	0	0	0.5	1.115	0.5	1.27	1	2.35	0	0	0	0	0.5	1.18	0.5	1.19	0	0	0.5	1.045	0	0	0	0	0.5	1.055	1	2.41	2	5.075	4	11.315	2.5	5.8	0	0	3	7.86	66.6667	0.5
P14151	L-selectin OS=Homo sapiens GN=SELL PE=1 SV=2	SELL	1	6.6	42.2	0	0	0	0	0	0	0	0	0	0	0	0	0	0	0	0	0.5	1.16	0	0	0	0	0	0	0	0	0	0	0	0	0	0	0	0	0	0	0	0	0	0	0	0	11.1111	0.0555556
J3KNP4	Semaphorin-4B OS=Homo sapiens GN=SEMA4B PE=1 SV=1	SEMA4B	1	7.05	92.7	0	0	0	0	0	0	0	0	0	0	0	0	0	0	0	0	0	0	0	0	0	0	0	0	0	0	0	0	0	0	0	0	0.5	1.73	0	0	0	0	0	0	0	0	0	0
P49908	Selenoprotein P OS=Homo sapiens GN=SEPP1 PE=1 SV=3	SEPP1	1	7.87	43.2	0	0	0	0	0	0	0	0	0	0	0	0	0	0	1.5	3.705	1	2.49	0	0	0	0	0	0	0	0	1	2.165	0	0	0	0	0	0	0	0	0	0	0	0	0	0	22.2222	0.277778
A0A0B4J1S4	15 kDa selenoprotein OS=Homo sapiens GN=SEP15 PE=1 SV=1	SEPT-	1	5.03	18	0	0	0	0	0	0	0	0	0	0	0	0	1	2.385	0	0	0	0	0	0	0	0	0	0	0	0	0	0	0	0	0	0	0	0	0	0	0	0	0	0	0	0	11.1111	0.111111
P01009	Alpha-1-antitrypsin OS=Homo sapiens GN=SERPINA1 PE=1 SV=3	SERPINA1	36	5.59	46.7	89.5	324.745	95	351.89	68	247.9	62	227.965	51	210.36	45	207.45	93.5	378.73	110	419.745	58.5	226.555	44	160.025	77.5	288.945	48.5	188.31	99.5	364.215	61	225.98	81	323.86	36	143.81	43	162.46	36	157.285	152.5	511.06	68	253.125	62	227.36	100	74.7222
A0A024R6I7	Alpha-1-antitrypsin OS=Homo sapiens	SERPINA1	29	5.59	46.7	67.5	244.845	62.5	226.175	66.5	238.08	64	229.345	39	156.08	33.5	135.875	98.5	388.695	86	321.975	47	176.535	32.5	117.235	59.5	215.245	35.5	129.74	85	298.515	47.5	166.59	66	256.23	25	92.025	33.5	124.54	26.5	102.6	99.5	338.18	54.5	185.79	55	191.055	100	62.7222
P01011	Alpha-1-antichymotrypsin OS=Homo sapiens GN=SERPINA3 PE=1 SV=2	SERPINA3	19	5.52	47.6	27	94.59	42	141.12	41	138.44	56	202.04	27	92.955	25.5	86.68	30.5	111.475	29.5	106.665	25.5	86.67	31	108	30	95.745	24	78.45	24.5	83.715	21	68.15	11.5	32.875	21.5	70.29	38.5	134.365	39.5	144.445	22	68.58	34	106.605	35.5	122.735	100	33.7778
P29622	Kallistatin OS=Homo sapiens GN=SERPINA4 PE=1 SV=3	SERPINA4	11	7.75	48.5	3	10.29	1	2.41	0	0	0	0	5.5	14.58	6.5	19.17	8	29.36	4.5	14.835	4.5	13.195	0	0	3.5	10.4	1.5	3.515	3.5	13.24	5.5	19.185	3.5	12.005	7	19.095	9.5	27.705	9	26.54	4.5	11.88	3.5	9.345	11	33.97	77.7778	3.66667
P05154	Plasma serine protease inhibitor OS=Homo sapiens GN=SERPINA5 PE=1 SV=3	SERPINA5	27	9.26	45.6	112	381	117	398.06	84.5	286.43	63	213.64	64	216.26	63	222.705	99.5	340.685	90	299.245	70	244.92	53	180.235	72.5	238.09	51.5	172.72	91	304.865	53	183.87	87.5	295.07	42	143.82	71.5	239.695	50	180.495	72.5	234.695	48.5	165.42	52	174.31	100	84.7778
P08185	Corticosteroid-binding globulin OS=Homo sapiens GN=SERPINA6 PE=1 SV=1	SERPINA6	8	6.04	45.1	8.5	25.89	8.5	21.715	6.5	17.33	15	44	4	9.035	6.5	18.71	15.5	59.5	13.5	51.51	8	21.07	4	11.195	6	16.205	5.5	10.095	8.5	26.385	8.5	23.245	9.5	27.8	0	0	0.5	1.175	5	13.645	0	0	1.5	3.665	0.5	0	100	9.55556
P05543	Thyroxine-binding globulin OS=Homo sapiens GN=SERPINA7 PE=1 SV=2	SERPINA7	15	6.3	46.3	21	69.045	15	44.275	16	49.015	33.5	105.955	12	45.645	19	65.27	13	50.725	30.5	115.8	17	56.48	19	64.665	3.5	13.73	19	56.325	11.5	42.95	13.5	49.54	1.5	6.64	9	28.855	17.5	60.89	20	70.995	6	19.63	18	53.03	13.5	40.585	100	19.6667
P30740	Leukocyte elastase inhibitor OS=Homo sapiens GN=SERPINB1 PE=1 SV=1	SERPINB1	5	6.28	42.7	0.5	1.23	0	0	0	0	0	0	0	0	0	0	3.5	9.375	2.5	6.39	0.5	1.045	0	0	0	0	0	0	0	0	0	0	0	0	0	0	0	0	0	0	0	0	0	0	1.5	4.73	44.4444	0.777778
Q96P63	Serpin B12 OS=Homo sapiens GN=SERPINB12 PE=1 SV=1	SERPINB12	5	5.53	46.2	0	0	0	0	0	0	0	0	1.5	3.56	0	0	0	0	0	0	1	2.36	1.5	3.8	0	0	0	0	4	10.875	0	0	1	2.345	1	2.48	0	0	0	0	0	0	0	0	0	0	22.2222	0.277778
P29508	Serpin B3 OS=Homo sapiens GN=SERPINB3 PE=1 SV=2	SERPINB3	10	6.81	44.5	0	0	0	0	0	0	0	0	3.5	9.52	0	0	0	0	0	0	5	12.615	0	0	0	0	0	0	1.5	3.635	0.5	1.075	1.5	3.495	1	2.095	4.5	13.815	0	0	0	0	0	0	7	20.175	22.2222	0.944444
P01008	Antithrombin-III OS=Homo sapiens GN=SERPINC1 PE=1 SV=1	SERPINC1	12	6.71	52.6	13.5	41.075	8.5	26.035	5.5	14.335	6.5	19.2	7.5	21.56	3	9.22	11.5	35.205	16	50.215	8.5	23.84	7	19.15	8	22.425	7.5	18.395	13.5	39.935	4	12.32	8	23.62	7	19.735	8.5	30.655	7.5	21.49	16.5	45.56	6	15.79	40.5	128.815	100	8.94444
P05546	Heparin cofactor 2 OS=Homo sapiens GN=SERPIND1 PE=1 SV=3	SERPIND1	7	6.9	57	0	0	0	0	0	0	0	0	0	0	0	0	0	0	0	0	0	0	0	0	0	0	0	0	0	0	0	0	0	0	0	0	0	0	0	0	2	4.49	1	2.245	6	15.245	0	0
P36955	Pigment epithelium-derived factor OS=Homo sapiens GN=SERPINF1 PE=1 SV=4	SERPINF1	11	6.38	46.3	2	7.435	0.5	1.805	1.5	3.975	2.5	6.98	1	2.875	3.5	9.955	0	0	2	5.45	0.5	1.53	0	0	2.5	8.645	0	0	3	9.915	2.5	8.805	2	6.655	5	14.415	11	31.43	5.5	15.44	3	8.67	2.5	6.25	14.5	43.76	88.8889	1.5
P08697	Alpha-2-antiplasmin OS=Homo sapiens GN=SERPINF2 PE=1 SV=3	SERPINF2	13	6.29	54.5	6.5	25.115	3.5	10.845	2	6.095	4	13.545	9	33.555	6	18.685	6.5	32.605	7	28.62	5	18.585	2	5.655	3	8.86	7	21.685	8.5	34.585	4	16.94	4.5	16.165	7	15.855	13.5	36.52	8.5	24.71	6.5	16.86	9	28.56	12	38.135	100	5.5
P05155	Plasma protease C1 inhibitor OS=Homo sapiens GN=SERPING1 PE=1 SV=2	SERPING1	19	6.55	55.1	71.5	253.555	65	237.365	53	178.305	53	183.035	57.5	216.02	45	151.355	99	378.685	86	318.68	68.5	243.02	51.5	173.64	64.5	213.98	47	160.485	68	242.955	66.5	239.07	85.5	302.835	37.5	121.975	34.5	113.835	53.5	198	50.5	164.87	26	82.735	29.5	89.52	100	66.5
Q99574	Neuroserpin OS=Homo sapiens GN=SERPINI1 PE=1 SV=1	SERPINI1	6	4.91	46.4	1.5	3.69	0	0	0	0	0	0	3.5	8.76	2	4.555	2.5	7.085	4	11.025	5.5	15.11	2.5	5.92	3	7.195	2.5	5.24	6	17.235	1.5	3.655	8.5	22.875	0	0	1.5	3.775	0	0	0	0	0	0	0	0	66.6667	2.11111
A0A087WYL5	Seizure 6-like protein 2 OS=Homo sapiens	SEZ6L2	3	4.87	99.1	0.5	1.325	0	0	1	2.54	0	0	5	19.405	3	8.37	7.5	34.84	1.5	4.615	6	22.66	2	6.175	2	6.05	3.5	8.185	5	20.83	3.5	12.885	5.5	20.645	0	0	0	0	0	0	0	0	1	2.66	0	0	77.7778	2.72222
P51688	N-sulphoglucosamine sulphohydrolase OS=Homo sapiens GN=SGSH PE=1 SV=1	SGSH	8	6.95	56.7	2.5	5.74	1.5	2.39	1.5	2.75	6.5	12.665	4	12.04	4.5	13.685	2	4.965	2.5	6.18	0	0	0	0	0.5	0	0	0	1	2.725	0	0	1	2.545	9	24.43	12.5	35.775	7	23.545	0	0	0	0	8.5	25.26	88.8889	2.77778
Q9H299	SH3 domain-binding glutamic acid-rich-like protein 3 OS=Homo sapiens GN=SH3BGRL3 PE=1 SV=1	SH3BGRL3	3	4.93	10.4	3	12.49	0	0	5.5	20.98	7.5	34.085	0	0	0	0	3.5	15.585	2.5	9.885	7	30.315	4	15.97	5.5	24.155	3	12.37	4.5	19.655	9.5	42.66	1.5	6.13	0	0	0	0	0	0	0	0	2	7.295	0	0	66.6667	3.22222
P04278	Sex hormone-binding globulin OS=Homo sapiens GN=SHBG PE=1 SV=2	SHBG	6	6.71	43.8	3.5	10.13	0	0	0	0	1.5	3.16	0.5	1.02	7	19.685	2	5.765	6	18.925	2	5.83	1	2.155	0	0	0	0	4.5	10.885	2	5.45	0	0	0	0	3.5	7.86	7	18.87	1	2.455	0	0	13.5	42.885	77.7778	2.5
Q8N114	Protein shisa-5 OS=Homo sapiens GN=SHISA5 PE=1 SV=1	SHISA5	1	6.68	25.6	0	0	0	0	0	0	0	0	0	0	0	0	0	0	0	0	0	0	0	0	0	0	0	0	0	0	0.5	1.02	0	0	0	0	0	0	0	0	0	0	0	0	0	0	0	0
P34896	Serine hydroxymethyltransferase, cytosolic OS=Homo sapiens GN=SHMT1 PE=1 SV=1	SHMT1	4	7.71	53	0	0	0	0	0	0	0.5	1.4	0	0	0.5	1.155	0	0	0	0	1	3.04	0	0	0	0	0	0	0	0	0	0	0	0	1	2.355	0.5	1.34	0	0	1	2.505	0	0	3	7.58	33.3333	0.222222
Q9HAT2	Sialate O-acetylesterase OS=Homo sapiens GN=SIAE PE=1 SV=1	SIAE	11	7.33	58.3	5	16.165	9.5	27.57	9	23.885	10	28.025	19.5	64.19	17	52.475	12.5	52.445	17.5	64.015	3	7.555	3	8.63	6.5	17.58	10.5	29.75	19.5	67.985	13.5	47.2	14	46.595	10	25.71	12	29.25	4	10.225	0.5	1.165	2	5.245	6.5	17.16	100	11.4444
Q9BZZ2	Sialoadhesin OS=Homo sapiens GN=SIGLEC1 PE=1 SV=2	SIGLEC1	1	6.62	182.5	0	0	0	0	0	0	0	0	0	0	0	0	0	0	0	0	0.5	0	0	0	0	0	0	0	0	0	0	0	0	0	0	0	0	0	0	0	0	0	0	0	0	0	11.1111	0.0555556
H0Y4E8	Serine/threonine-protein kinase SIK3 (Fragment) OS=Homo sapiens GN=SIK3 PE=1 SV=1	SIK3	1	6.98	150	0.5	1.13	0	0	0	0	0	0	0	0	0	0	0	0	0	0	0	0	0	0	0	0	0	0	0	0	0	0	0	0	0	0	0	0	0	0	0	0	0	0	0	0	11.1111	0.0555556
P78324	Tyrosine-protein phosphatase non-receptor type substrate 1 OS=Homo sapiens GN=SIRPA PE=1 SV=2	SIRPA	5	6.98	54.9	9.5	29.65	6.5	17.89	7	18.725	7.5	20.665	3	8.63	12	37.455	5.5	18.26	7	24.725	5	15.485	11	34.18	2	7.715	5	14.43	8.5	30.87	9	33.335	4.5	15.335	0	0	0.5	1.215	4.5	12.325	0	0	0	0	0	0	100	7
O00241	Signal-regulatory protein beta-1 OS=Homo sapiens GN=SIRPB1 PE=1 SV=5	SIRPB1	4	6.52	43.2	1.5	3.505	1.5	3.43	1	2.115	2.5	6.615	2.5	5.775	5.5	17.225	1.5	4.795	2	6.77	2	5.735	1.5	3.965	0.5	1.92	2.5	6.56	3	9.495	3.5	11.955	1	2.83	0	0	0	0	1.5	3.93	0	0	0	0	0	0	100	2.22222
Q5JXA9	Signal-regulatory protein beta-2 OS=Homo sapiens GN=SIRPB2 PE=2 SV=1	SIRPB2	1	5.66	36.9	0	0	0	0	0	0	0	0	0	0	0	0	0	0	0	0	0	0	0	0	0	0	0	0	0	0	0.5	1	0	0	0	0	0	0	0	0	0	0	0	0	0	0	0	0
Q96EB6	NAD-dependent protein deacetylase sirtuin-1 OS=Homo sapiens GN=SIRT1 PE=1 SV=2	SIRT1	1	4.67	81.6	0.5	0	0	0	0	0	0	0	0	0	0	0	0	0	0	0	0	0	0	0	0	0	0	0	0	0	0	0	0	0	0	0	0	0	0	0	0	0	0	0	0	0	11.1111	0.0555556
Q13291	Signaling lymphocytic activation molecule OS=Homo sapiens GN=SLAMF1 PE=1 SV=1	SLAMF1	1	8.46	37.2	0	0	0	0	0	0	0	0	0	0	0	0	0	0	1	2.77	1	2.665	0	0	0	0	0	0	0	0	0	0	0	0	0	0	0	0	1	2.825	0	0	0	0	0	0	22.2222	0.222222
Q13621	Solute carrier family 12 member 1 OS=Homo sapiens GN=SLC12A1 PE=1 SV=2	SLC12A1	8	7.39	121.4	0	0	2	4.43	0	0	0	0	2	5.39	0	0	2	6.02	0.5	1.245	0	0	2	4.78	0.5	1.235	0	0	1	2.2	1	2.755	3	8.295	2.5	7.255	3.5	9.755	11.5	36.37	3	8.04	0	0	4	11.465	44.4444	0.722222
P55017	Solute carrier family 12 member 3 OS=Homo sapiens GN=SLC12A3 PE=1 SV=3	SLC12A3	9	7.88	113.1	0.5	1.28	0	0	2	5.925	0	0	0	0	0	0	4	13.46	2	5.38	0	0	0	0	0	0	0	0	0.5	1.26	1.5	4.405	2	5.24	6	15.51	1.5	4.15	3.5	8.925	0	0	0.5	1.29	2.5	6.32	44.4444	0.944444
P22732	Solute carrier family 2, facilitated glucose transporter member 5 OS=Homo sapiens GN=SLC2A5 PE=1 SV=1	SLC2A5	4	6.04	54.9	1	2.35	1.5	3.76	0.5	1.045	0	0	0.5	1.06	3	7.315	2	6.255	4	10.305	2	5.77	1.5	3.755	2.5	6.74	0	0	3	8.495	2	6.085	5.5	14.665	4.5	12.44	3.5	9.505	6.5	21.2	1.5	3.605	3	8.225	5	14.19	88.8889	1.61111
Q495M3	Proton-coupled amino acid transporter 2 OS=Homo sapiens GN=SLC36A2 PE=1 SV=1	SLC36A2	2	8.12	53.2	0.5	1.445	0	0	0	0	0	0	0	0	1	2.89	0	0	0	0	0	0	0.5	1.045	0	0	0	0	0	0	0	0	0	0	1	2.505	0	0	1	3.515	0	0	0	0	0	0	22.2222	0.166667
Q6P5W5	Zinc transporter ZIP4 OS=Homo sapiens GN=SLC39A4 PE=1 SV=3	SLC39A4	1	5.5	68.3	0	0	0	0	0	0	0	0	0	0	0	0	0	0	0	0	0	0	0	0	0.5	1.21	0	0	0	0	0	0	0	0	0	0	0	0	0	0	0	0	0	0	0	0	0	0
J3KPF3	4F2 cell-surface antigen heavy chain OS=Homo sapiens GN=SLC3A2 PE=1 SV=1	SLC3A2	16	5.05	68.1	7	22.07	3	9.54	3.5	9.86	6.5	21.195	6	15.745	7.5	24.11	6.5	21.705	9.5	29.34	4.5	13.44	4	13.35	1	3.49	2.5	6.865	3.5	12.265	4	12.575	3	10.2	6	17.975	7	22.82	8	23.085	3	8.23	8.5	24.16	5.5	20.31	100	6
Q8WWI5	Choline transporter-like protein 1 OS=Homo sapiens GN=SLC44A1 PE=1 SV=1	SLC44A1	1	8.6	73.3	0	0	0	0	0	0	0	0	0	0	0	0	0	0	0	0	0	0	0	0	0	0	0	0	0	0	0.5	1.735	0	0	0	0	0	0	0	0	0	0	0	0	0	0	0	0
Q8IWA5	Choline transporter-like protein 2 OS=Homo sapiens GN=SLC44A2 PE=1 SV=3	SLC44A2	3	8.57	80.1	0	0	0	0	0.5	1.055	0	0	3	9.795	1.5	3.89	2	6.84	0	0	0.5	1.205	0.5	1.235	0	0	1	2.9	0	0	1.5	5.145	1.5	4.635	2.5	6.315	1.5	3.89	5	19.945	0.5	1.06	0	0	1	2.3	55.5556	0.833333
Q53GD3	Choline transporter-like protein 4 OS=Homo sapiens GN=SLC44A4 PE=2 SV=2	SLC44A4	1	8.59	79.2	0	0	0	0	0	0	0	0	2	6.245	0	0	0	0	0	0	0	0	0	0	0	0	0	0	0	0	0	0	0	0	0	0	0	0	2	6.185	0	0	0.5	1.085	0	0	11.1111	0.222222
Q1EHB4	Sodium-coupled monocarboxylate transporter 2 OS=Homo sapiens GN=SLC5A12 PE=2 SV=2	SLC5A12	2	8.1	67.6	0	0	0	0	0	0	0	0	0	0	0	0	0	0	0	0	1	2.66	0	0	0	0	0	0	0	0	0	0	0.5	1.215	0.5	1.47	0	0	0	0	1.5	5.05	0	0	0	0	11.1111	0.111111
P31639	Sodium/glucose cotransporter 2 OS=Homo sapiens GN=SLC5A2 PE=1 SV=1	SLC5A2	1	7.47	72.8	0.5	1.86	0	0	0	0	0	0	0	0	0	0	0	0	0	0	0	0	0	0	0	0	0	0	0	0	0	0	0	0	1	2.29	0	0	1.5	4.4	1	2.37	0	0	0	0	11.1111	0.0555556
Q695T7	Sodium-dependent neutral amino acid transporter B(0)AT1 OS=Homo sapiens GN=SLC6A19 PE=1 SV=1	SLC6A19	3	5.03	71.1	0.5	2.51	0	0	0	0	0	0	0	0	0.5	1.92	0	0	0	0	2	7.02	0	0	0	0	0	0	0	0	0	0	0	0	0	0	0	0	0	0	4.5	12.26	0	0	0	0	33.3333	0.333333
Q9UPR5	Sodium/calcium exchanger 2 OS=Homo sapiens GN=SLC8A2 PE=2 SV=2	SLC8A2	1	5.15	100.3	0	0	0	0	0	0	0	0	0	0	0	0	0	0	0	0	0	0	0	0	0.5	1.155	0.5	1.11	0	0	0	0	0	0	0	0	0	0	0	0	0	0	0	0	0	0	0	0
O14745	Na(+)/H(+) exchange regulatory cofactor NHE-RF1 OS=Homo sapiens GN=SLC9A3R1 PE=1 SV=4	SLC9A3R1	3	5.77	38.8	1.5	4.055	0	0	0	0	0	0	0	0	0	0	0.5	2.045	0	0	0.5	1.285	2.5	6.835	0	0	0.5	1.085	0	0	0	0	0.5	1.255	3	6.895	0.5	1.095	0	0	3.5	8.97	0	0	2.5	5.715	33.3333	0.277778
Q96PX8	SLIT and NTRK-like protein 1 OS=Homo sapiens GN=SLITRK1 PE=1 SV=2	SLITRK1	6	6.44	77.7	6	17.905	3.5	12.47	4.5	15.68	6.5	27.16	2	7.17	4	17.585	2	6.665	6.5	21.92	8.5	31.52	5.5	23.095	2	10.035	3.5	13.09	3.5	16.675	3.5	17.025	0.5	2.18	0.5	0	6	25.35	1.5	4.625	3	8.41	4	13.505	4.5	16.335	100	4.83333
P55000	Secreted Ly-6/uPAR-related protein 1 OS=Homo sapiens GN=SLURP1 PE=1 SV=2	SLURP1	1	5.33	11.2	0	0	0	0	0	0	0	0	0	0	0	0	0	0	0	0	0	0	0	0	0	0	0.5	1.785	0	0	0.5	2.485	0.5	2.195	0	0	0	0	0	0	0	0	0	0	0	0	0	0
P02814	Submaxillary gland androgen-regulated protein 3B OS=Homo sapiens GN=SMR3B PE=1 SV=2	SMR3B	2	9.57	8.2	0	0	7	31.83	1	3.52	10.5	53.965	9.5	41.695	15	72.625	5.5	26.47	8	39.535	4	15.19	12.5	60.755	2.5	7.67	11	51.695	5.5	21.55	6.5	27.095	0	0	20	84.59	13	54.46	24	123.38	10	40.09	16.5	71.85	8.5	36.105	88.8889	6.72222
O76070	Gamma-synuclein OS=Homo sapiens GN=SNCG PE=1 SV=2	SNCG	2	4.86	13.3	0	0	0	0	0	0	0	0	0	0	0	0	0	0	0	0	0	0	0	0	0	0	0	0	0	0	1	3.115	0	0	0	0	0	0	0	0	0	0	0	0	0	0	0	0
Q8TEQ0	Sorting nexin-29 OS=Homo sapiens GN=SNX29 PE=1 SV=3	SNX29	1	6.21	91.2	0	0	0	0	0	0	0.5	0	0	0	0	0	0	0	0	0	0	0	0	0	0	0	0	0	0	0	0	0	0	0	0	0	0	0	0	0	0	0	0	0	0	0	11.1111	0.0555556
P00441	Superoxide dismutase [Cu-Zn] OS=Homo sapiens GN=SOD1 PE=1 SV=2	SOD1	1	6.13	15.9	0	0	0	0	0	0	0	0	0	0	0	0	0	0	0	0	0	0	0	0	0	0	0	0	0	0	0	0	0	0	1	2.03	0	0	0	0	2	5.73	0	0	0	0	0	0
P08294	Extracellular superoxide dismutase [Cu-Zn] OS=Homo sapiens GN=SOD3 PE=1 SV=2	SOD3	4	6.61	25.8	9	30.245	3.5	12.31	9	29.52	5	16.365	7	23.86	5.5	15.175	7	23.835	7	21.415	4	11.92	8	23.26	6	17.815	4.5	12.25	8.5	28.635	5.5	18.17	7.5	24.82	6	18.8	8	24.745	4.5	13.845	4.5	14.9	7.5	26.995	5.5	16.77	100	6.33333
Q92673	Sortilin-related receptor OS=Homo sapiens GN=SORL1 PE=1 SV=2	SORL1	12	5.55	248.3	1.5	3.815	0	0	0.5	1.16	0	0	5	12.93	3.5	9.515	1.5	4.76	3	7.86	0	0	0.5	1.055	0.5	1.09	0.5	1.095	2.5	6.99	1	2.48	1	2.935	9	23.345	6	14.51	1	2.555	0	0	0	0	0	0	66.6667	1.66667
Q99523	Sortilin OS=Homo sapiens GN=SORT1 PE=1 SV=3	SORT1	3	5.74	92	0	0	0	0	0.5	1.085	0	0	2	6.015	0.5	1.035	0.5	1.545	0	0	1	2.565	0.5	1.235	2	5.435	2	4.7	1	3.26	1	3.04	3	8.06	0	0	0	0	0	0	0	0	0	0	0	0	55.5556	0.5
Q14515	SPARC-like protein 1 OS=Homo sapiens GN=SPARCL1 PE=1 SV=2	SPARCL1	8	4.81	75.2	0	0	2	5.835	1	1.345	1.5	2.385	1	1.47	0.5	1.455	0	0	0.5	1.225	3	8.61	0	0	3.5	10.625	1.5	3.885	2	4.5	1	3.22	1	0	0	0	5.5	16.46	0	0	0.5	0	0	0	0	0	77.7778	1.05556
O43278	Kunitz-type protease inhibitor 1 OS=Homo sapiens GN=SPINT1 PE=1 SV=2	SPINT1	2	6.29	58.4	0	0	0	0	1.5	3.49	0	0	0	0	0.5	1.205	0	0	0	0	1.5	3.93	0.5	1.235	1	2.625	0	0	1	2.415	1.5	3.285	3	7.18	0	0	0	0	0	0	0	0	0	0	0	0	33.3333	0.388889
Q08629	Testican-1 OS=Homo sapiens GN=SPOCK1 PE=1 SV=1	SPOCK1	1	6.1	49.1	0	0	0	0	0	0	0	0	1	2.02	0.5	1.035	0	0	0	0	0	0	0	0	0	0	0	0	0	0	0	0	0	0	0	0	0	0	0	0	0	0	0	0	0	0	22.2222	0.166667
P10451	Osteopontin OS=Homo sapiens GN=SPP1 PE=1 SV=1	SPP1	16	4.58	35.4	37	148.11	17	50.8	53	206.375	39	160.175	70	308.1	30.5	127.36	76.5	323.96	8	30.13	69	271.18	227.5	905.56	195	897.84	67.5	266.99	158.5	748.085	145	682.675	146	664.92	46.5	185.455	23	72.755	8	24.13	25.5	87.17	16	48.37	10.5	34.145	100	44.4444
A0A0D9SGF6	Spectrin alpha chain, non-erythrocytic 1 OS=Homo sapiens GN=SPTAN1 PE=1 SV=1	SPTAN1	1	5.36	287.4	0	0	0	0	0	0	0	0	0	0	0	0	0.5	1.6	0	0	0	0	0	0	0	0	0	0	0	0	0	0	0	0	0	0	0	0	0	0	0	0	0	0	0	0	11.1111	0.0555556
P30626	Sorcin OS=Homo sapiens GN=SRI PE=1 SV=1	SRI	1	5.59	21.7	0	0	0	0	0	0	0	0	0	0	0	0	0	0	1	2.415	0	0	0	0	0	0	0	0	0	0	0	0	0	0	1	2.155	0	0	0	0	0	0	0	0	0	0	11.1111	0.111111
A0A087WXB8	ST3 beta-galactoside alpha-2,3-sialyltransferase 6, isoform CRA_b OS=Homo sapiens	ST3GAL6	1	8.92	43.4	0	0	0	0	0	0	0	0	0.5	1.05	0	0	0	0	0	0	0	0	0	0	0	0	0	0	0	0	0	0	0	0	0	0	0	0	0	0	0	0	0	0	0	0	11.1111	0.0555556
P27105	Erythrocyte band 7 integral membrane protein OS=Homo sapiens GN=STOM PE=1 SV=3	STOM	5	7.88	31.7	0	0	0	0	0	0	0	0	4.5	11.005	0	0	4	11.725	2	4.59	0	0	0	0	0	0	0	0	0	0	0	0	0	0	0.5	1.555	1	2.655	1.5	3.56	0	0	0.5	1.15	2.5	6.58	33.3333	1.16667
O60499	Syntaxin-10 OS=Homo sapiens GN=STX10 PE=1 SV=1	STX10	1	4.89	28.1	0	0	0.5	1.64	0	0	0.5	1.695	0	0	0	0	0	0	0	0	0	0	0	0	0	0	0	0	0	0	0	0	0	0	0	0	0	0	0	0	0	0	0	0	0	0	22.2222	0.111111
Q8IWU5	Extracellular sulfatase Sulf-2 OS=Homo sapiens GN=SULF2 PE=1 SV=1	SULF2	2	9.17	100.4	1	4.415	1	3.61	0.5	1.805	1	3.655	0.5	2.09	1.5	5.445	0	0	0	0	1.5	5.665	1.5	6.42	0	0	1	2.29	0.5	2	4	12.42	1.5	6.475	0.5	1.15	0	0	0	0	1	3.66	0	0	0	0	77.7778	0.777778
P50225	Sulfotransferase 1A1 OS=Homo sapiens GN=SULT1A1 PE=1 SV=3	SULT1A1	1	6.62	34.1	0	0	0	0	0	0	0	0	0	0	0	0	0	0	0	0	0	0	0	0	0	0	0	0	0	0	0	0	0	0	0	0	0	0	1	2.28	0	0	0	0	0	0	0	0
Q9UGT4	Sushi domain-containing protein 2 OS=Homo sapiens GN=SUSD2 PE=1 SV=1	SUSD2	9	6.28	90.2	7	26.225	2	5.86	2.5	6.48	4	12.135	14	60.935	11.5	46.095	7	30.545	11.5	45.25	9	30.28	5	17.485	8.5	28.685	4.5	13.02	13	52.53	12	45.925	5.5	16.55	9	25.55	6.5	23.87	8.5	38.65	0.5	1.06	3	7.85	3.5	15.37	100	7.61111
H0Y9Y3	Synaptopodin-2 (Fragment) OS=Homo sapiens GN=SYNPO2 PE=1 SV=1	SYNPO2	1	8.56	125.3	0.5	1.05	0.5	1.025	0	0	0	0	0	0	0	0	0	0	0	0	0	0	0	0	0	0	0	0	0	0	0.5	1.015	0	0	0	0	0	0	0	0	0	0	0	0	0	0	22.2222	0.111111
A0A0U1RR07	Synaptotagmin-like protein 2 OS=Homo sapiens GN=SYTL2 PE=1 SV=1	SYTL2	1	6.16	247.2	0	0	0	0	0	0	0	0	0	0	0	0	0	0	0	0	0	0	0	0	0	0	0	0	0.5	1.115	0	0	0	0	0	0	0	0	0	0	0	0	0	0	0	0	0	0
P37802	Transgelin-2 OS=Homo sapiens GN=TAGLN2 PE=1 SV=3	TAGLN2	1	8.25	22.4	0	0	0	0	0	0	0	0	0	0	0	0	1	3.56	0	0	0	0	0	0	0	0	0	0	0	0	0	0	0	0	0	0	0	0	0	0	0	0	0	0	0	0	11.1111	0.111111
P37837	Transaldolase OS=Homo sapiens GN=TALDO1 PE=1 SV=2	TALDO1	2	6.81	37.5	0	0	0	0	0	0	0	0	0	0	0	0	1	3.05	0.5	1.03	0	0	0	0	0	0	0	0	0	0	0	0	0	0	0	0	0	0	0	0	0	0	0	0	1.5	3.485	22.2222	0.166667
P20062	Transcobalamin-2 OS=Homo sapiens GN=TCN2 PE=1 SV=3	TCN2	2	7.01	47.5	0	0	0	0	0	0	0	0	0	0	0	0	0	0	0	0	0	0	0	0	0	0	0.5	1.72	0	0	0	0	0.5	0	0	0	0	0	0	0	0	0	0	0	0	0	0	0
P02787	Serotransferrin OS=Homo sapiens GN=TF PE=1 SV=3	TF	22	7.12	77	48	181.355	34	105.245	11	35.185	25.5	83.285	35	138.54	31.5	109.115	43	180.23	65	273.105	35	129.655	24.5	70.785	39.5	142.395	46	154.33	57	225.225	29.5	104.695	41	155.315	23	80.28	11.5	35.9	53	191.945	56.5	173.49	57.5	186.365	45	145.205	100	36.4444
P37173	TGF-beta receptor type-2 OS=Homo sapiens GN=TGFBR2 PE=1 SV=2	TGFBR2	1	5.9	64.5	0	0	0	0	0	0	0	0	0	0	0	0	0	0	0	0	0	0	0.5	1.47	0	0	0	0	0	0	0	0	0	0	0	0	0	0	0	0	0	0	0	0	0	0	0	0
P07204	Thrombomodulin OS=Homo sapiens GN=THBD PE=1 SV=2	THBD	2	4.92	60.3	0	0	0	0	0	0	0	0	5.5	18.42	3.5	10.515	8.5	31.41	4.5	12.25	5.5	16.595	2	5.02	7	21.2	4.5	14.76	8.5	26.355	3	6.89	9.5	31.98	0	0	0	0	0	0	0	0	0	0	0	0	55.5556	3.05556
P07996	Thrombospondin-1 OS=Homo sapiens GN=THBS1 PE=1 SV=2	THBS1	8	4.94	129.3	1.5	3.8	0.5	1.375	1	2.245	0.5	1.415	3.5	11.295	0.5	1.985	3	7.515	1.5	4.28	0.5	1.195	0.5	1.425	0.5	1.095	0	0	2	5.185	1	2.65	2	5.255	0.5	1.215	1.5	4.5	3	8.67	0.5	1.105	1	2.46	5	13.31	100	1.38889
E9PNQ8	Thy-1 membrane glycoprotein (Fragment) OS=Homo sapiens GN=THY1 PE=1 SV=1	THY1	3	9.16	18.2	1	4.695	0.5	2.28	3	11.6	1	3.29	1.5	7.25	2.5	11.18	3	13.5	2.5	10.415	3.5	12.995	3.5	13.97	4.5	16.44	2	7.765	4	15.23	2.5	11.815	5.5	22.87	2	9	1.5	6.195	4.5	19.16	2.5	10.985	1.5	5.755	2	9.765	100	2.05556
P16035	Metalloproteinase inhibitor 2 OS=Homo sapiens GN=TIMP2 PE=1 SV=2	TIMP2	2	7.49	24.4	0	0	0	0	0	0	0	0	1.5	3.83	1	3.1	0	0	0	0	1	2.59	0.5	1.345	1	3.2	1	2.595	1	3.695	0	0	1.5	4.92	0	0	0.5	1.07	0	0	0	0	0	0	0	0	33.3333	0.388889
Q9UJW2	Tubulointerstitial nephritis antigen OS=Homo sapiens GN=TINAG PE=2 SV=3	TINAG	1	7.97	54.6	0	0	0	0	0	0	0	0	0	0	0	0	0	0	0	0	0	0	0	0	0	0	0	0	0	0	0	0	0.5	1.45	0	0	0	0	0	0	0	0	0	0	0	0	0	0
Q9GZM7	Tubulointerstitial nephritis antigen-like OS=Homo sapiens GN=TINAGL1 PE=1 SV=1	TINAGL1	1	6.99	52.4	0	0	0	0	0	0	0	0	0	0	0	0	0	0	0	0	0	0	0	0	0	0	0	0	0	0	0	0	0	0	0	0	0.5	1.135	0	0	0	0	0	0	0	0	0	0
Q3LXA3	Triokinase/FMN cyclase OS=Homo sapiens GN=TKFC PE=1 SV=2	TKFC	3	7.49	58.9	0.5	1.14	0	0	0	0	0	0	0	0	0	0	0	0	0	0	0	0	0	0	0	0	0	0	0	0	0	0	0	0	0.5	1.06	0	0	0	0	0	0	0	0	2.5	5.56	11.1111	0.0555556
P29401	Transketolase OS=Homo sapiens GN=TKT PE=1 SV=3	TKT	6	7.66	67.8	0.5	1.34	0	0	0	0	0	0	0	0	0	0	4	12.61	3.5	11.1	1	2.52	0	0	0	0	0	0	0	0	0	0	0	0	0	0	0	0	0	0	0	0	0	0	8	23.5	44.4444	1
Q969X1	Protein lifeguard 3 OS=Homo sapiens GN=TMBIM1 PE=1 SV=2	TMBIM1	1	7.72	34.6	0.5	1.5	1	2.88	0	0	0.5	1.195	0	0	0	0	1	3.67	1	3.51	0	0	0	0	0	0	0	0	0	0	1	3.46	0	0	0.5	1.105	1	2.78	0.5	1.5	1.5	4.07	0	0	1	2.585	55.5556	0.444444
Q24JP5	Transmembrane protein 132A OS=Homo sapiens GN=TMEM132A PE=1 SV=1	TMEM132A	5	5.62	110	0.5	1.47	0	0	0	0	0	0	1.5	3.97	0	0	0	0	0	0	0	0	0	0	0	0	0	0	0	0	0	0	0	0	0	0	1.5	4.735	1	2.295	0	0	0	0	0.5	1.06	22.2222	0.222222
E9PKP3	Transmembrane protein 25 OS=Homo sapiens GN=TMEM25 PE=1 SV=1	TMEM25	1	7.58	40.8	0	0	0	0	0	0	0	0	0	0	0	0	0	0	0	0	0	0	0	0	0.5	1.06	0	0	0	0	0	0	0	0	0	0	0	0	0	0	0	0	0	0	0	0	0	0
Q8N2U0	Transmembrane protein 256 OS=Homo sapiens GN=TMEM256 PE=3 SV=1	TMEM256	3	8.94	11.7	0.5	1.825	0.5	2.265	2.5	11.065	1.5	6.77	1.5	7.71	1.5	5.945	2.5	15.435	0	0	2	11.455	2	11.595	0	0	0	0	0	0	0.5	2.85	0.5	2.685	3	11.175	2.5	11.185	0.5	2.3	1.5	5.015	0	0	4.5	16.61	88.8889	1.38889
Q9HBJ8	Collectrin OS=Homo sapiens GN=TMEM27 PE=1 SV=1	TMEM27	1	5.63	25.2	2.5	6.615	1.5	3.785	0	0	0	0	0	0	2	5.965	0.5	1.7	0.5	1.39	2	5.73	0	0	2	5.03	0	0	0	0	1	2.425	0	0	0	0	0	0	0	0	0.5	1.21	0	0	0.5	1.09	66.6667	1
P42167	Lamina-associated polypeptide 2, isoforms beta/gamma OS=Homo sapiens GN=TMPO PE=1 SV=2	TMPO	1	9.38	50.6	0	0	0	0	0	0	0	0	0	0	0	0	0	0	0	0	0	0	0	0	0	0	0	0	0	0	0	0	0	0	0	0	0.5	1.405	0	0	0	0	0	0	0	0	0	0
O15393	Transmembrane protease serine 2 OS=Homo sapiens GN=TMPRSS2 PE=1 SV=3	TMPRSS2	1	7.81	53.8	0	0	0	0	0	0	0	0	0	0	0.5	1.23	0	0	0	0	0	0	0	0	0	0	0	0	1	2.07	1.5	3.465	0	0	0	0	1	2.22	0	0	0	0	0	0	0	0	11.1111	0.0555556
P24821	Tenascin OS=Homo sapiens GN=TNC PE=1 SV=3	TNC	18	4.89	240.7	6.5	21.735	0	0	0.5	1.665	0	0	15	55.525	4.5	11.635	17.5	70.045	1.5	4.39	28	105.695	5	15.15	36	134	28.5	93.15	45.5	184.905	39	160.5	43.5	177.82	0	0	0	0	0.5	1.005	0	0	0	0	0	0	77.7778	8.16667
Q92752	Tenascin-R OS=Homo sapiens GN=TNR PE=1 SV=3	TNR	2	4.82	149.5	0	0	0	0	0	0	0	0	0.5	1.605	0	0	0.5	1.62	0	0	0.5	1.19	0.5	1.41	0.5	1.06	0	0	3.5	13.11	1	4.015	2.5	8.325	0	0	0	0	0	0	0	0	0	0	0	0	33.3333	0.166667
A0A087WWA5	Tenascin-X OS=Homo sapiens	TNXB	1	6.02	165.4	1	5.44	0	0	0	0	0	0	2	9.545	2	11.66	0.5	1.205	0.5	3.11	0.5	2.075	5	20.54	1.5	5.265	3	9.01	1.5	3.915	2	8.165	4.5	14.395	1	2.785	0	0	0	0	0	0	0	0	0	0	66.6667	0.722222
A0A140TA33	Tenascin-X OS=Homo sapiens GN=TNXB PE=1 SV=1	TNXB	1	5.17	458	7.5	22.35	0.5	1.005	0.5	1.065	0.5	1.195	7	21.91	6	21.48	3.5	12.27	3	10.885	6	18.77	6.5	21.65	4	12.01	9	25.7	5.5	15.325	6.5	21.41	23	73.335	7.5	24.445	10.5	34.4	3	15.585	1.5	4.3	8	20.145	0.5	1.49	100	3.83333
A0A140TA41	Tenascin-X OS=Homo sapiens GN=TNXB PE=1 SV=1	TNXB	1	5.17	458	8	24.42	0.5	1.005	0.5	1.065	1	2.64	6.5	20.67	7	24.905	4.5	17.365	4	15.81	6	18.77	7	23.415	4	12.01	10.5	30.57	5.5	15.325	6.5	21.41	24	77.595	5.5	17.19	11	35.745	5	23.92	1.5	4.3	10	26.135	1.5	4.355	100	4.22222
Q9H0E2	Toll-interacting protein OS=Homo sapiens GN=TOLLIP PE=1 SV=1	TOLLIP	1	5.97	30.3	0	0	0	0	0	0	0	0	0	0	0	0	0	0	0	0	0	0	0	0	0	0	0	0	0	0	0	0	0	0	0.5	1.27	0	0	0	0	0	0	0	0	0	0	0	0
P60174	Triosephosphate isomerase OS=Homo sapiens GN=TPI1 PE=1 SV=3	TPI1	7	5.92	30.8	5.5	16.93	6.5	20.545	2.5	5.71	5.5	17.41	3	7.88	4	12.62	5.5	19.915	4.5	13.865	6	18.725	2.5	7.27	5.5	17.635	2.5	7.235	1.5	5.06	2	5.24	3	9.885	7	22.155	6	17.69	3	8.37	11	32.365	4.5	12.345	9.5	30.39	100	4.77778
Q6ZN40	Tropomyosin 1 (Alpha), isoform CRA_f OS=Homo sapiens GN=TPM1 PE=1 SV=1	TPM1	1	4.72	37.4	0	0	0	0	0	0	0	0	0	0	0	0	1.5	4.06	0	0	0	0	0	0	0	0	0	0	0	0	0	0	0	0	0	0	0	0	0	0	0	0	0	0	0	0	11.1111	0.166667
O14773	Tripeptidyl-peptidase 1 OS=Homo sapiens GN=TPP1 PE=1 SV=2	TPP1	10	6.48	61.2	14	56.875	22.5	83.105	13.5	47.905	16.5	59.295	13	50.235	10	33.23	15	66.1	16.5	65.105	15.5	59.705	3.5	11.325	2.5	7.425	6	18.925	3	10.115	5	21.015	7.5	26.81	3.5	8.75	6.5	21.29	7.5	24.545	12.5	39.8	2	6.545	7	21.885	100	15.1667
O43280	Trehalase OS=Homo sapiens GN=TREH PE=1 SV=2	TREH	1	5.68	66.5	0	0	0	0	0	0	0	0	0	0	0	0	0	0	0	0	0	0	0	0	0	0	0	0	0	0	0	0	0	0	0	0	0	0	0.5	1.305	0	0	0	0	1	2.485	0	0
Q9UKU6	Thyrotropin-releasing hormone-degrading ectoenzyme OS=Homo sapiens GN=TRHDE PE=2 SV=1	TRHDE	12	6.99	116.9	0	0	1.5	3.685	0	0	0.5	0	7	19.765	3.5	9.75	2	6.065	2	6.345	1	2.66	0	0	0	0	1.5	3.9	2.5	6.7	1	3.43	0	0	3.5	8.41	6	13.985	4.5	13.05	1	2.525	0	0	1	2.405	77.7778	1.94444
Q99816	Tumor susceptibility gene 101 protein OS=Homo sapiens GN=TSG101 PE=1 SV=2	TSG101	9	6.46	43.9	0	0	0	0	0.5	1.375	0	0	0	0	1	2.325	0	0	0	0	0	0	0	0	0.5	1.365	0	0	0	0	0	0	1	3.36	4	9.755	1	2.17	4.5	12.34	1	2.34	1.5	3.77	2	5.62	22.2222	0.166667
J3KQ42	Tetraspanin OS=Homo sapiens GN=TSPAN4 PE=1 SV=1	TSPAN4	1	7.42	28	0	0	0	0	0	0	0	0	0	0	0	0	0	0	0	0	0	0	0	0	0	0	0	0	0	0	0	0	0	0	0	0	0	0	1	4.13	0	0	0	0	0	0	0	0
P02766	Transthyretin OS=Homo sapiens GN=TTR PE=1 SV=1	TTR	11	5.76	15.9	15	79.02	12	52.21	12	53.79	13.5	59.735	16.5	74.835	18	86.59	25	128.335	25.5	127.87	22	105.67	18.5	86.66	36.5	162.235	17.5	76.35	36.5	176.72	17	89.47	29	140.655	7.5	23.72	4.5	16.505	5.5	22.315	7	29.9	8	28.14	7.5	29.53	100	17.7222
Q9C0H2	Protein tweety homolog 3 OS=Homo sapiens GN=TTYH3 PE=1 SV=3	TTYH3	1	5.39	57.5	0	0	0	0	0.5	1	0	0	0.5	1.69	0	0	0.5	1.71	0	0	0	0	0	0	0	0	0	0	0.5	1.345	1	2.72	1.5	4.07	0	0	0	0	0	0	0	0	0	0	0.5	1.325	33.3333	0.166667
F5H5D3	Tubulin alpha chain OS=Homo sapiens GN=TUBA1C PE=1 SV=1	TUBA1C	5	5.07	57.7	0.5	1.085	0	0	0	0	0	0	0	0	0	0	5	15.09	0	0	0	0	0	0	0	0	0	0	0	0	0	0	0	0	1	2.6	0	0	1.5	4.735	0.5	1.15	0	0	1	2.845	22.2222	0.611111
P68371	Tubulin beta-4B chain OS=Homo sapiens GN=TUBB4B PE=1 SV=1	TUBB4B	5	4.89	49.8	0	0	0.5	1.975	0.5	1.49	0	0	3	10.505	1.5	5.245	4	20.96	0	0	0	0	0.5	2.215	0	0	0.5	1.37	0	0	0	0	0	0	2.5	8.555	1.5	4.85	5	18.855	0.5	1.365	1	2.91	4.5	14.845	55.5556	1.05556
Q9GZX9	Twisted gastrulation protein homolog 1 OS=Homo sapiens GN=TWSG1 PE=1 SV=1	TWSG1	1	5.34	25	0	0	0	0	1.5	4.41	0.5	1.58	2	5.985	0	0	2	8.37	0	0	1.5	6.74	5	19.755	4	15.775	1.5	6.3	3.5	13.51	2	6.625	3.5	14.1	0	0	0	0	0	0	0	0	0	0	0	0	55.5556	0.833333
P10599	Thioredoxin OS=Homo sapiens GN=TXN PE=1 SV=3	TXN	1	4.92	11.7	0.5	1.455	0	0	0.5	1.045	1	2.77	1	2.805	0	0	2	6.84	1	2.94	2.5	8.285	2.5	8.525	1	2.96	3	9.62	0	0	2	6.38	3	9.955	0	0	0	0	0	0	1.5	4.08	0	0	0	0	77.7778	0.944444
Q9BRA2	Thioredoxin domain-containing protein 17 OS=Homo sapiens GN=TXNDC17 PE=1 SV=1	TXNDC17	1	5.52	13.9	0	0	0	0	0	0	0	0	0	0	0	0	0.5	1.15	0	0	0	0	0	0	0	0	0	0	0	0	0	0	0	0	0	0	0	0	0	0	0	0	0	0	0	0	11.1111	0.0555556
Q8NBS9	Thioredoxin domain-containing protein 5 OS=Homo sapiens GN=TXNDC5 PE=1 SV=2	TXNDC5	1	5.97	47.6	0	0	0	0	0	0	0	0	0	0	0	0	0	0	0	0	0	0	0	0	0	0	0	0	0	0	0	0	0	0	0	0	0.5	1.09	0	0	0	0	0	0	0	0	0	0
P19971	Thymidine phosphorylase OS=Homo sapiens GN=TYMP PE=1 SV=2	TYMP	1	5.53	49.9	0.5	1.385	0	0	0	0	0	0	0	0	0	0	0	0	0	0	0	0	0	0	0	0	0	0	0	0	0	0	0	0	0	0	1	2.495	0	0	0	0	0	0	0	0	11.1111	0.0555556
Q06418	Tyrosine-protein kinase receptor TYRO3 OS=Homo sapiens GN=TYRO3 PE=1 SV=1	TYRO3	2	5.67	96.8	0	0	0	0	0	0	0	0	0.5	1.02	0	0	0.5	1.77	0	0	1.5	4.06	0	0	0	0	0	0	0	0	0	0	1	2.27	0	0	0	0	0	0	0	0	0	0	0	0	33.3333	0.277778
Q8IX04	Ubiquitin-conjugating enzyme E2 variant 3 OS=Homo sapiens GN=UEVLD PE=1 SV=2	UEVLD	3	7.09	52.2	0	0	0	0	0	0	0	0	1	2.62	0.5	1.29	0.5	2.595	0	0	0	0	0	0	0	0	0	0	0	0	0	0	0	0	2	5.315	1	2.06	2	6.99	0	0	0	0	0	0	33.3333	0.222222
Q9BZM4	NKG2D ligand 3 OS=Homo sapiens GN=ULBP3 PE=1 SV=1	ULBP3	1	8.02	27.9	0	0	0	0	0	0	0	0	0	0	0	0	0	0	0	0	0	0	0	0	0	0	0	0	0	0	0	0	0	0	0	0	0.5	1.145	0	0	0	0	0	0	0	0	0	0
I3L3Z4	Uromodulin (Fragment) OS=Homo sapiens GN=UMOD PE=4 SV=1	UMOD	1	5.5	17.6	0	0	0	0	0	0	0	0	0	0	0	0	0	0	0	0	0	0	0	0	0	0	0	0	0	0	0	0	0	0	0	0	0.5	1.145	0	0	0	0	0	0	0	0	0	0
X6RBG4	Uromodulin OS=Homo sapiens GN=UMOD PE=1 SV=1	UMOD	16	5.87	75.6	28.5	85.605	41.5	110.975	42.5	115.275	33	93.63	22	73.07	35	115.39	34	103.355	28	82.725	73	219.635	41.5	122.03	60	174.59	37.5	115.16	52	164.12	66	205.69	41.5	122.515	24.5	74.115	30.5	93.955	14.5	44.54	43	109.695	34	100.79	15.5	45.76	100	37.5
O00322	Uroplakin-1a OS=Homo sapiens GN=UPK1A PE=2 SV=1	UPK1A	1	5.33	28.9	0	0	0	0	0	0	0	0	0.5	1.01	0	0	0	0	0	0	0	0	0	0	0	0	0	0	0	0	0	0	0	0	0	0	0	0	0	0	0	0	0	0	0	0	11.1111	0.0555556
O00526	Uroplakin-2 OS=Homo sapiens GN=UPK2 PE=1 SV=2	UPK2	2	10.4	19.4	0	0	0	0	0	0	0	0	1.5	3.395	3	9.47	2	6.205	0	0	0	0	0	0	0	0	0	0	0	0	0	0	2	5.255	3	8.855	0	0	2.5	7.065	0	0	0	0	1	2.645	33.3333	0.722222
O75631	Uroplakin-3a OS=Homo sapiens GN=UPK3A PE=1 SV=3	UPK3A	2	4.83	30.7	0	0	0	0	0	0	0	0	0	0	1.5	3.415	0	0	0	0	0	0	0	0	0	0	0	0	0	0	0	0	0	0	1	2.555	0	0	0	0	0	0	0	0	0	0	11.1111	0.166667
Q6EMK4	Vasorin OS=Homo sapiens GN=VASN PE=1 SV=1	VASN	12	7.39	71.7	119.5	551.585	90.5	341.68	87.5	353.485	80.5	348.11	59.5	284.445	87	404.135	118.5	646.945	77	399.975	79.5	378.86	104	400.36	63.5	268.925	69.5	304.51	97	471.34	86	422.715	106.5	520.6	96.5	417.185	108.5	465.34	59	267.99	95	327.355	48.5	175.155	116	520.445	100	88.8333
P19320	Vascular cell adhesion protein 1 OS=Homo sapiens GN=VCAM1 PE=1 SV=1	VCAM1	7	5.22	81.2	1	2.235	0	0	0.5	1.36	9	30.205	0	0	1.5	3.785	0	0	0	0	2.5	6.195	1	2.625	0	0	1.5	4.25	2.5	7.63	5	18.925	0	0	0	0	1	2.31	2	5.855	0	0	2.5	6.615	0	0	55.5556	1.61111
P18206	Vinculin OS=Homo sapiens GN=VCL PE=1 SV=4	VCL	2	5.66	123.7	0	0	0	0	0	0	0	0	0	0	0	0	1	2.465	0	0	0	0	0	0	0	0	0	0	0	0	0	0	0	0	0	0	0	0	0	0	0	0	0	0	0	0	11.1111	0.111111
P21796	Voltage-dependent anion-selective channel protein 1 OS=Homo sapiens GN=VDAC1 PE=1 SV=2	VDAC1	3	8.54	30.8	0	0	0	0	0	0	0	0	0	0	0	0	0	0	0	0	0	0	0	0	0	0	0	0	0	0	0	0	0	0	0	0	0	0	0	0	0	0	0	0	2.5	6.155	0	0
P45880	Voltage-dependent anion-selective channel protein 2 OS=Homo sapiens GN=VDAC2 PE=1 SV=2	VDAC2	2	7.56	31.5	0	0	0	0	0	0	0	0	0	0	0	0	0	0	0	0	0	0	0	0	0	0	0	0	0	0	0	0	0	0	0	0	0	0	0	0	0	0	0	0	2	5.34	0	0
O15240	Neurosecretory protein VGF OS=Homo sapiens GN=VGF PE=1 SV=2	VGF	4	4.78	67.2	1	2.88	0	0	0.5	1.07	1	2.045	10	24.97	14	35.99	2.5	5.345	7	18.495	15	43.215	28	75.54	8	19.845	10.5	25.33	10	27.915	18.5	55.275	7	17.33	4	9	0	0	6	14.65	27.5	72.645	8.5	20.925	0	0	88.8889	5.66667
O15195	Villin-like protein OS=Homo sapiens GN=VILL PE=2 SV=3	VILL	1	7.02	95.8	0	0	0	0	0	0	0	0	0	0	0	0	0	0	0	0	0	0	0.5	1.14	0	0	0	0	0	0	0	0	0	0	0	0	0	0	0	0	0	0	0	0	0	0	0	0
Q7Z5L0	Vitelline membrane outer layer protein 1 homolog OS=Homo sapiens GN=VMO1 PE=1 SV=1	VMO1	4	5.07	21.5	7	31.025	24.5	93.085	15	57.44	15.5	59.355	21	80.935	24.5	83.315	29.5	119.31	28.5	117.645	23	91.995	7	29.88	22	81.515	23.5	74.84	30	115.85	16	65.435	11	45.96	4	11.945	3.5	11.465	11	38.065	1.5	3.75	2	5.855	2.5	6.49	100	20.9444
O95497	Pantetheinase OS=Homo sapiens GN=VNN1 PE=1 SV=2	VNN1	3	5.55	57	0	0	0	0	0	0	0	0	0	0	3.5	9.505	0	0	0	0	0	0	0	0	0	0	0	0	0	0	0	0	0	0	0	0	0	0	0.5	1.235	0	0	0	0	1	2.54	11.1111	0.388889
Q5THJ4	Vacuolar protein sorting-associated protein 13D OS=Homo sapiens GN=VPS13D PE=1 SV=2	VPS13D	1	6.58	491.6	0	0	0	0	0.5	1.035	0	0	0	0	0	0	0	0	0	0	0	0	0	0	0	0	0	0	0	0	0	0	0	0	0	0	0	0	0	0	0	0	0	0	0	0	11.1111	0.0555556
Q9UK41	Vacuolar protein sorting-associated protein 28 homolog OS=Homo sapiens GN=VPS28 PE=1 SV=1	VPS28	2	5.54	25.4	0	0	0	0	0	0	0	0	0	0	0	0	0	0	1.5	3.395	0	0	0	0	0	0	0	0	0	0	0.5	1.19	0	0	0	0	0	0	0	0	0	0	0.5	1.235	0	0	11.1111	0.166667
Q9H9H4	Vacuolar protein sorting-associated protein 37B OS=Homo sapiens GN=VPS37B PE=1 SV=1	VPS37B	1	7.34	31.3	0	0	0	0	0	0	0	0	0.5	1.24	0	0	0	0	0	0	0	0	0	0	0	0	0	0	0	0	0	0	0	0	0	0	0	0	1	2.245	0	0	0	0	0	0	11.1111	0.0555556
Q86XT2	Vacuolar protein sorting-associated protein 37D OS=Homo sapiens GN=VPS37D PE=1 SV=2	VPS37D	2	9.01	27.7	0	0	0	0	0	0	0	0	0.5	1.045	0	0	1.5	3.81	0.5	1.11	0	0	0	0	0	0	0	0	0	0	0	0	0	0	0	0	0	0	2	5.375	0	0	0	0	0.5	1	33.3333	0.277778
Q9UN37	Vacuolar protein sorting-associated protein 4A OS=Homo sapiens GN=VPS4A PE=1 SV=1	VPS4A	7	7.8	48.9	1	2.3	1	2.52	1.5	3.7	0.5	1.07	2	4.7	0.5	1.305	3.5	10.64	1.5	4.06	1	2.265	1	2.325	0.5	1	0.5	1.125	2.5	6.29	1.5	4.11	3	7.18	7	20.93	3.5	9.24	5	16.385	2	4.95	4.5	10.16	5.5	14.5	100	1.38889
O75351	Vacuolar protein sorting-associated protein 4B OS=Homo sapiens GN=VPS4B PE=1 SV=2	VPS4B	11	7.23	49.3	1.5	3.35	2	3.975	2	3.7	0.5	1.07	5.5	18.325	1.5	5.085	5.5	15.015	3.5	7.02	1.5	3.575	1	2.325	0.5	1	1	2.765	4.5	13.095	1.5	4.11	2	4.935	5	15.62	3	8.46	9	27.845	1	2.56	1.5	3.8	4.5	13.725	100	2.61111
Q9Y279	V-set and immunoglobulin domain-containing protein 4 OS=Homo sapiens GN=VSIG4 PE=1 SV=1	VSIG4	1	6.35	44	0	0	0	0	0	0	0	0	0	0	0	0	0	0	0	0	2	4.22	0	0	0	0	0	0	0	0	0	0	0	0	0	0	0	0	0	0	0	0	0	0	0	0	11.1111	0.222222
B5MCX6	V-set and transmembrane domain-containing protein 2A OS=Homo sapiens GN=VSTM2A PE=1 SV=1	VSTM2A	1	9.32	33.8	0	0	0	0	0	0	0	0	0	0	0	0	0	0	0	0	0	0	0	0	0	0	0	0	1	1.06	0.5	1.07	0	0	0	0	0	0	0	0	0	0	0	0	0	0	0	0
Q9NP79	Vacuolar protein sorting-associated protein VTA1 homolog OS=Homo sapiens GN=VTA1 PE=1 SV=1	VTA1	2	6.29	33.9	0.5	1.7	0.5	1.8	0	0	0	0	1.5	5.4	0	0	0	0	1	2.935	0	0	0	0	0	0	0	0	0	0	0	0	0	0	0	0	0	0	4.5	17.55	0.5	1.485	1	2.175	1	3.18	44.4444	0.388889
Q5T2L0	V-set domain-containing T-cell activation inhibitor 1 OS=Homo sapiens GN=VTCN1 PE=1 SV=1	VTCN1	2	5.99	31.2	0	0	0	0	0	0	0	0	0	0	0	0	0.5	1.2	0	0	1	2.755	0	0	2	4.61	0	0	0	0	0	0	0.5	1.245	0	0	0	0	0	0	0	0	0	0	0	0	22.2222	0.166667
P04004	Vitronectin OS=Homo sapiens GN=VTN PE=1 SV=1	VTN	5	5.8	54.3	21.5	67.405	29	88.76	26.5	79.575	28	91.99	18.5	61.765	18	57.705	24.5	84.635	22.5	73.45	24.5	79.34	32	104.72	23	72.625	23	69.48	27.5	90.12	26	90.43	22	71.125	15	44.625	17	53.185	21	68.81	20	62.155	9	24.685	14	39.81	100	23.6667
Q6PCB0	von Willebrand factor A domain-containing protein 1 OS=Homo sapiens GN=VWA1 PE=1 SV=1	VWA1	3	7.68	46.8	0	0	0	0	0	0	0	0	0.5	2.11	2	6.97	0	0	0	0	0	0	0	0	0	0	0	0	0	0	0	0	0	0	2	5.73	1.5	5.965	1.5	4.795	0	0	1	3.155	1.5	4.41	22.2222	0.277778
P04275	von Willebrand factor OS=Homo sapiens GN=VWF PE=1 SV=4	VWF	3	5.48	309.1	0	0	0	0	0	0	0	0	0	0	0	0	0	0	0.5	1.145	0	0	0	0	0	0	0	0	0.5	1.16	0	0	0	0	0	0	0.5	1.095	0	0	0	0	0	0	0	0	11.1111	0.0555556
O43895	Xaa-Pro aminopeptidase 2 OS=Homo sapiens GN=XPNPEP2 PE=2 SV=3	XPNPEP2	14	6.04	75.6	5	13.99	2	4.355	0	0	0	0	8.5	22.445	21.5	62.155	5	17.29	7.5	19.56	6	16.725	3	6.77	1	2.15	1	2.23	5	12.39	7	18.885	8.5	24.425	13.5	34.915	3	7.09	20	59.47	1.5	4.765	1.5	3.82	10	25.29	77.7778	6.16667
Q86Y38	Xylosyltransferase 1 OS=Homo sapiens GN=XYLT1 PE=1 SV=1	XYLT1	1	9.22	107.5	0	0	0	0	0	0	0	0	0	0	0	0	0	0	0	0	0	0	1	4.745	0.5	2.285	1.5	5.68	0	0	0	0	1	5	0	0	0	0	0	0	0	0	0	0	0	0	0	0
E7EQR8	Protein YIPF3 OS=Homo sapiens GN=YIPF3 PE=1 SV=1	YIPF3	1	5.6	38.9	0	0	0	0	0	0	0	0	0.5	1.13	0	0	0	0	0	0	0	0	0.5	1.065	2	4.375	1	2.175	1	2.315	0.5	1.175	1.5	3.38	0	0	0	0	0	0	1.5	3.09	1	2.025	0.5	1.095	11.1111	0.0555556
P31946	14-3-3 protein beta/alpha OS=Homo sapiens GN=YWHAB PE=1 SV=3	YWHAB	3	4.83	28.1	0	0	2	5.05	0.5	1.105	0.5	1.355	1	2.91	0	0	7	24.3	1.5	4.48	2	5.68	1	2.16	0.5	1.495	0	0	1	2.65	2	5.685	4	10.315	1	2.825	1	2.385	0.5	1	0.5	1.115	0	0	0	0	77.7778	1.61111
P62258	14-3-3 protein epsilon OS=Homo sapiens GN=YWHAE PE=1 SV=1	YWHAE	5	4.74	29.2	2	5.165	3	8.535	0.5	1.105	1	2.655	1.5	4.06	0.5	1.025	7.5	26.23	2.5	6.95	5.5	16.385	2	4.6	2	5.085	0	0	1.5	3.84	4	11.2	6	16.68	0	0	0	0	0.5	1	1.5	3.775	0	0	0.5	0	100	2.66667
P27348	14-3-3 protein theta OS=Homo sapiens GN=YWHAQ PE=1 SV=1	YWHAQ	2	4.78	27.7	0	0	2	5.05	0.5	1.105	0.5	1.355	1	2.91	0	0	3	9.235	1.5	4.48	2	5.68	1	2.16	0	0	0	0	1	2.65	1.5	4.23	3.5	9.295	0	0	0	0	0.5	1	0.5	1.115	0	0	0.5	1.09	77.7778	1.16667
P63104	14-3-3 protein zeta/delta OS=Homo sapiens GN=YWHAZ PE=1 SV=1	YWHAZ	4	4.79	27.7	3	10.5	4.5	12.6	2	4.615	2.5	6.815	2.5	6.555	0	0	7.5	28.755	4	13.55	4.5	12.99	2.5	5.69	0.5	1.025	0	0	1	2.65	4	11.925	4.5	12.27	0	0	0	0	1.5	4.125	0.5	1.115	0	0	1	2.3	88.8889	3.38889
E7ERS3	Zinc finger CCCH domain-containing protein 18 OS=Homo sapiens GN=ZC3H18 PE=1 SV=1	ZC3H18	1	8.44	108.9	0	0	0	0	0	0	0	0	0	0	0	0	0	0	0.5	0	0	0	0	0	0	0	0	0	0	0	0	0	0	0	0	0	0	0	0	0	0	0	0	0	0	0	11.1111	0.0555556
Q96DA0	Zymogen granule protein 16 homolog B OS=Homo sapiens GN=ZG16B PE=1 SV=3	ZG16B	5	7.39	22.7	1	3.72	1	2.7	8.5	30.31	12	47.53	16	64.895	8	29.165	18	85.3	3.5	15.65	14	63.455	6	25.39	10	42.46	19	68.725	16	75.18	17.5	84.69	11.5	48.32	4	10.545	4	12.585	2.5	7.785	1	2.155	2.5	8.975	1.5	5.735	100	9.11111
Q6AW86	Zinc finger protein 324B OS=Homo sapiens GN=ZNF324B PE=1 SV=1	ZNF324B	1	9.69	60.6	0	0	0	0	0	0	0	0	0	0	0	0	0	0	0.5	1.515	0.5	1.15	0	0	1	2.245	0	0	0	0	1	2.735	0	0	0	0	0	0	0	0	0	0	0	0	0	0	22.2222	0.111111
A0A087WTZ4	Uncharacterized protein (Fragment) OS=Homo sapiens		1	9.7	6.7	0	0	0	0	0	0	0.5	1.075	0	0	0	0	0	0	0	0	0	0	0	0	0	0	0	0	0	0	0	0	0	0	0	0	0	0	0	0	0	0	0	0	0	0	11.1111	0.0555556
A0A0G2JRQ6	Uncharacterized protein (Fragment) OS=Homo sapiens PE=1 SV=4		1	8.29	12.7	0	0	0	0	0	0	0	0	0	0	0	0	0	0	0	0	0	0	0.5	1.515	0	0	0	0	0	0	0	0	0	0	0	0	0	0	0	0	0	0	0	0	0	0	0	0
A0A0J9YXX1	Uncharacterized protein (Fragment) OS=Homo sapiens PE=1 SV=1		1	8.28	12.8	3	10.085	5	16.335	9	33.135	2.5	7.425	2	6.72	3	10.925	2	6.865	2.5	8.89	2.5	7.77	3	9.995	0	0	2	6.995	4	13.65	3	10.085	1	3.195	2.5	7.66	1.5	4.26	6.5	22.635	2	5.045	2	5.685	3	9.525	100	3.5
A0A0J9YY99	Uncharacterized protein (Fragment) OS=Homo sapiens PE=1 SV=1		1	8.92	13	0	0	0	0	0	0	0.5	1.35	4	12.435	1	3.235	0.5	1.335	1	3.055	0	0	0.5	1.38	0.5	1.13	2.5	8.23	4	13.365	1	3.205	0.5	1.49	0.5	1.345	3	7.205	6	16.43	0	0	2	6.54	5	12.705	55.5556	0.777778
A0A0U1RRH7	Histone H2A OS=Homo sapiens PE=3 SV=1		4	11.52	18.5	4.5	14.35	1.5	4.42	0	0	1	2.69	0	0	0	0	5.5	17.515	1	2.305	2	4.615	1	2.42	0	0	0	0	0	0	0	0	0	0	0	0	0	0	0	0	0	0	0	0	0	0	66.6667	1.72222
B4E1Z4	Uncharacterized protein OS=Homo sapiens PE=1 SV=1		13	7.18	140.9	8	25.135	4.5	12.105	1	2.295	6.5	16.265	1	1.14	0	0	0.5	1.135	5	14.635	1.5	3.475	0	0	0	0	0	0	1	2.22	1	2.195	0	0	1.5	3.255	6	14.45	2.5	7.29	9	23.12	3	7.17	17.5	48.475	88.8889	3.11111
H0Y3Z8	Uncharacterized protein (Fragment) OS=Homo sapiens PE=4 SV=1		1	4.84	38.4	0.5	1.79	0	0	1	3.365	0.5	1.24	2.5	8.445	1.5	4.855	2	7.615	1	3.58	2	6.72	2	5.945	2	6.87	0.5	1.51	2.5	8.535	0	0	3	10.41	0	0	0	0	0	0	0	0	0	0	0	0	88.8889	1.22222
K7ERQ8	Uncharacterized protein (Fragment) OS=Homo sapiens PE=4 SV=1		2	7.42	31.4	0	0	0	0	0	0	0	0	0	0	0	0	0.5	1.57	0.5	1.41	0	0	0	0	0	0	0	0	0	0	0	0	0	0	0	0	0	0	1.5	3.54	0	0	0	0	0.5	1.12	22.2222	0.111111
K7N7A8	Uncharacterized protein (Fragment) OS=Homo sapiens PE=3 SV=2		1	5.22	48.8	1	4.89	0.5	1.91	0.5	1.905	1	4.295	2	10.5	2.5	11.185	2	10.575	1	5.12	0	0	0.5	2.535	0	0	1.5	5.86	0	0	0	0	2	11.12	3	13.26	1	4.445	3.5	16.98	2	8.375	1.5	5.36	2.5	10.87	88.8889	1.16667
[truncated: 7 more columns]
