# Supplementary material for: Shotgun Proteomics of Isolated Urinary Extracellular Vesicles for Investigating Respiratory Impedance in Healthy Preschoolers
Source: Molecules. 2021 Feb 26;26(5):1258. doi: 10.3390/molecules26051258 (PMC7956503; doi:10.3390/molecules26051258)
Supplement: Supplementary file 1 [file molecules-26-01258-s001.zip › Revised_molecules_1045645/Table S3_New.xls]

## Sheet: Table S3
Table S3. Discriminant proteins. Complete list of the differentially expressed proteins among the three groups examined and the descriptors identified by LDA. Three comparison are considered; A vs C, B vs C and A vs B. Positive values for DAve and DCI indicate that the protein is more abundant in the first condition, negative values in the second one. Furthermore, for the proteins identified as d…
						Group A									Group B						Group C						Average Group A			Average Group B			Average Group C			A vs C		B vs C		A vs B		A vs C	B vs C	A vs B	LDA
Uniprot ID	Protein name	Gene name	Unique Peptides	pI	MW [kDa]	SpC T13	SpC LP7	SpC LP28	SpC LP29	SpC T18	SpC LP9	SpC LP36	SpC LP35	SpC LP11	SpC LP26	SpC LP18	SpC T24	SpC T26	SpC T27	SpC T15	SpC LP15	SpC T5	SpC T23	SpC LP27	SpC LP13	SpC T20	Freq%	aSpC A	aScore A	Freq%	aSpC B	aScore B	Freq%	aSpC C	aScore C	Dave	DCI	Dave	DCI	Dave	DCI	T-Test	T-Test	T-Test	F Ratio	Prob>F
P04217	Alpha-1B-glycoprotein OS=Homo sapiens GN=A1BG PE=1 SV=4	A1BG	12	5.86	54.2	26	32.5	26.5	57	13.5	25.5	18	30.5	23.5	28.5	12	10	27	23.5	11	7	17.5	18.5	23.5	24.5	8	100	28.1111	111.678	100	18.6667	73.2442	100	16.5	61.2325	0.520548	258.992	0.123223	38.0972	0.4038	220.895	0.0301547	0.325575	0.0639291	5.97225	0.00546213
P01023	Alpha-2-macroglobulin OS=Homo sapiens GN=A2M PE=1 SV=3	A2M	33	6.46	163.2	39	0.5	0	1	0.5	2	10.5	42.5	2	0	0	5.5	8.5	0	0	1.5	6	22.5	23.5	13	58.5	88.8889	10.8889	35.9167	33.3333	2.33333	6.665	100	20.8333	61.1617	-0.62697	-157.73	-1.59712	-214.292	1.29412	56.5617	0.163568	0.026965	0.129086	-	-
Q96IU4	Protein ABHD14B OS=Homo sapiens GN=ABHD14B PE=1 SV=1	ABHD14B	5	6.4	22.3	1	1	1.5	2.5	1	2	0	2	0	1.5	0	1	0	0	0	0.5	2.5	5.5	1	7	4	77.7778	1.22222	4.14333	33.3333	0.416667	1.40167	100	3.41667	11.2825	-0.946108	-5.08989	-1.56522	-5.75	0.983051	0.660108	0.0157094	0.00971244	0.0387388	14.083	2.49079e-05
E7EX88	Aggrecan core protein OS=Homo sapiens GN=ACAN PE=1 SV=2	ACAN	4	4.13	261.2	0	0	1.5	0	2.5	0.5	7.5	1	7	2.5	2.5	3.5	9	6.5	10	0	0	0	0	0	0	66.6667	2.22222	6.88444	100	5.66667	17.1442	0	0	0	2	2.46914	2	16.0556	-0.873239	-13.5864	0.046743	0.000955199	0.0278992	21.9531	4.10498e-07
P12821	Angiotensin-converting enzyme OS=Homo sapiens GN=ACE PE=1 SV=1	ACE	10	6.39	149.6	1	0	0	0	3	1	1	0.5	2.5	0	0	0	0	0.5	0	4.5	0	6.5	0	0.5	3.5	66.6667	1	2.43222	16.6667	0.0833333	0.1725	66.6667	2.5	6.80917	-0.857143	-2.625	-1.87097	-3.12153	1.69231	0.496528	0.0791621	0.0282661	0.0326727	5.75841	0.00643811
P21399	Cytoplasmic aconitate hydratase OS=Homo sapiens GN=ACO1 PE=1 SV=3	ACO1	2	6.68	98.3	0	0.5	0	0	0	0.5	0.5	0	0.5	0.5	0	0	0	0	0	2.5	1	0	1	0.5	4	44.4444	0.222222	0.850556	16.6667	0.0833333	0.218333	83.3333	1.5	4.49417	-1.48387	-1.10031	-1.78947	-1.12153	0.909091	0.0212191	0.0116143	0.0214702	0.148366	10.2029	0.000272957
P11117	Lysosomal acid phosphatase OS=Homo sapiens GN=ACP2 PE=1 SV=3	ACP2	7	6.74	48.3	14.5	12.5	10.5	7.5	15.5	10	15.5	10.5	10	2	4.5	2.5	4	3	13.5	6	6.5	7.5	6.5	0	5.5	100	11.8333	35.9011	100	4.91667	14.1917	83.3333	5.33333	14.0775	0.757282	55.7917	-0.0813008	-2.13542	0.825871	57.9271	0.000327073	0.422401	0.00113366	17.47	3.82472e-06
P60709	Actin, cytoplasmic 1 OS=Homo sapiens GN=ACTB PE=1 SV=1	ACTB	13	5.48	41.7	22.5	25.5	18	22.5	9.5	9	27.5	26.5	23.5	13.5	9	7	12	11.5	13	13.5	11	13.5	20.5	12.5	31	100	20.5	72.3683	100	11	36.9633	100	17	56.9808	0.186667	65.625	-0.428571	-84	0.603175	149.625	0.18685	0.0481382	0.00362917	-	-
O14672	Disintegrin and metalloproteinase domain-containing protein 10 OS=Homo sapiens GN=ADAM10 PE=1 SV=1	ADAM10	1	7.77	84.1	1	0	0	1	0	0	0	0.5	0	0	0	0	0	0	0	0	0	0	0	0	0	33.3333	0.277778	0.698889	0	0	0	0	0	0	2	0.0385802	0	0	2	0.0385802	0.0757767	-	0.0757767	5.48701	0.00794777
Q9UHI8	A disintegrin and metalloproteinase with thrombospondin motifs 1 OS=Homo sapiens GN=ADAMTS1 PE=1 SV=4	ADAMTS1	2	6.83	105.3	0	0	0	0	0.5	2	0.5	0	1.5	0.5	0.5	1	2	1.5	0.5	0	0	0	0	0	0	44.4444	0.5	2.49778	100	1	5.30083	0	0	0	2	0.125	2	0.5	-0.666667	-0.375	0.0654324	0.00154704	0.10134	9.14454	0.000553808
Q6UY14	ADAMTS-like protein 4 OS=Homo sapiens GN=ADAMTSL4 PE=1 SV=2	ADAMTSL4	2	8.34	116.5	0	0	0	0	0	0.5	0	0	1.5	2.5	0.5	1.5	0.5	0.5	0.5	0	0	0	0	0	0	22.2222	0.222222	0.793889	100	1	3.435	0	0	0	2	0.0246914	2	0.5	-1.27273	-0.475309	0.154146	0.00755005	0.0209146	16.497	6.43405e-06
P43652	Afamin OS=Homo sapiens GN=AFM PE=1 SV=1	AFM	6	5.9	69	0	0	0	0	1	0	1	0	2	1	7	2.5	3	1	11	0.5	0	0.5	0	0	0	33.3333	0.444444	1.55222	100	4.25	14.3158	33.3333	0.166667	0.464167	0.909091	0.0848765	1.84906	9.01736	-1.6213	-8.93248	0.194735	0.0153774	0.00675127	14.3044	2.19127e-05
O00468	Agrin OS=Homo sapiens GN=AGRN PE=1 SV=5	AGRN	13	6.39	217.1	7.5	4	2	5.5	7.5	6.5	1.5	3	2.5	0	0.5	5	0	2.5	1.5	4	12	12	1.5	9.5	5	100	4.44444	13.5739	66.6667	1.58333	4.18167	100	7.33333	20.9708	-0.490566	-17.0123	-1.28972	-25.6354	0.949309	8.62307	0.0614964	0.00785051	0.0143997	11.2862	0.000135751
P23526	Adenosylhomocysteinase OS=Homo sapiens GN=AHCY PE=1 SV=4	AHCY	5	6.34	47.7	2	2.5	0.5	3	0	1.5	1	1	3	0	0	0	0	0	0.5	3	1.5	1.5	3.5	0	3.5	88.8889	1.61111	4.435	16.6667	0.0833333	0.219167	83.3333	2.16667	5.53083	-0.294118	-1.04938	-1.85185	-2.34375	1.80328	1.29437	0.200868	0.00242015	0.00249394	6.22492	0.0045058
P14550	Alcohol dehydrogenase [NADP(+)] OS=Homo sapiens GN=AKR1A1 PE=1 SV=3	AKR1A1	7	6.79	36.6	1	3.5	2	3	0	1	3	2.5	5.5	1.5	0	2.5	0	0	1.5	6	3	3	12.5	2.5	5	88.8889	2.38889	7.26111	50	0.916667	2.56833	100	5.33333	16.4358	-0.76259	-11.3688	-1.41333	-13.8021	0.890756	2.43326	0.0280316	0.00997769	0.0375386	9.51587	0.000430806
P02768	Serum albumin OS=Homo sapiens GN=ALB PE=1 SV=2	ALB	37	6.28	69.3	704	428	177.5	229.5	204	154	332	357	177	303.5	232	275	230.5	218	294.5	84.5	60.5	430.5	226	478	106.5	100	307	1056.44	100	258.917	903.285	100	231	752.121	0.282528	20444	0.113965	6838.42	0.169931	13605.6	0.217324	0.360633	0.263383	-	-
P00352	Retinal dehydrogenase 1 OS=Homo sapiens GN=ALDH1A1 PE=1 SV=2	ALDH1A1	5	6.73	54.8	0	1.5	0	0.5	0.5	0.5	0.5	0	0	0	0	0	0	0	0	1	0	3	0	0	2	55.5556	0.388889	0.887222	0	0	0	50	1	3.1	-0.88	-0.424383	-2	-0.5	2	0.0756173	0.103281	0.0407767	0.037476	5.26837	0.00943355
P02760	Protein AMBP OS=Homo sapiens GN=AMBP PE=1 SV=1	AMBP	3	6.25	39	37	48.5	30.5	60	51.5	14.5	47.5	46	98.5	149.5	71	66	49	70.5	74.5	4.5	10	15.5	9	17	14	100	48.2222	173.859	100	80.0833	267.017	100	11.6667	37.1825	1.22078	1094.64	1.49137	3138.61	-0.496644	-2043.98	0.00113981	0.000407143	0.0263135	39.7496	3.87529e-10
(*)Q9UKU9	Angiopoietin-related protein 2 OS=Homo sapiens GN=ANGPTL2 PE=2 SV=1	ANGPTL2	13	7.53	57.1	9.5	11.5	8.5	11.5	13	23	7.5	15.5	12.5	6.5	9	15	7.5	8	6	12.5	16	24.5	11.5	9	16.5	100	12.5	35.5233	100	8.66667	23.2725	100	15	42.4675	-0.181818	-34.375	-0.535211	-74.9444	0.362205	40.5694	0.178059	0.0173732	0.0521038	5.33461	0.00895484
Q8NI99	Angiopoietin-related protein 6 OS=Homo sapiens GN=ANGPTL6 PE=1 SV=1	ANGPTL6	4	8.53	51.7	5	4.5	3	3.5	4.5	4.5	2	4	3	0	2	4	1	2.5	2	7	8	5.5	4	2.5	8.5	100	3.77778	11.9044	83.3333	1.91667	5.92083	100	5.91667	19.3825	-0.441261	-10.3677	-1.02128	-15.6667	0.653659	5.299	0.0142262	0.00240047	0.00414587	19.4903	1.35527e-06
P50995	Annexin A11 OS=Homo sapiens GN=ANXA11 PE=1 SV=1	ANXA11	13	7.65	54.4	11	6	8.5	0	7	12	7.5	11.5	3	2.5	0	0.5	1	3	0.5	18	3	9	7	4.5	13.5	88.8889	7.38889	20.8089	83.3333	1.25	3.085	100	9.16667	25.765	-0.214765	-14.716	-1.52	-41.2326	1.42122	26.5166	0.243772	0.00375554	0.0016027	15.2494	1.27995e-05
P08133	Annexin A6 OS=Homo sapiens GN=ANXA6 PE=1 SV=3	ANXA6	3	5.6	75.8	0	0	0	0	0	0.5	0	0	0	0	0	0	0	0	0	0	1	2	0	0	2.5	11.1111	0.0555556	0.123333	0	0	0	50	0.916667	2.31	-1.77143	-0.418596	-2	-0.420139	2	0.00154321	0.0185194	0.0357849	0.217307	8.26197	0.00101952
P19801	Amiloride-sensitive amine oxidase [copper-containing] OS=Homo sapiens GN=AOC1 PE=1 SV=4	AOC1	16	7.09	85.3	11	7	11	8	10	2.5	2.5	12.5	6.5	4.5	0	3	9.5	8	2	8	8	7.5	12	12	11	100	7.88889	27.1467	83.3333	4.5	15.875	100	9.75	30.1592	-0.211024	-16.414	-0.736842	-37.4062	0.547085	20.9923	0.141077	0.00612363	0.0502273	7.595	0.00163808
P02647	Apolipoprotein A-I OS=Homo sapiens GN=APOA1 PE=1 SV=1	APOA1	32	5.76	30.8	30.5	20	5	10.5	13.5	3.5	14	30	6	3.5	14	25.5	8.5	2	7.5	4.5	1.5	23.5	73	49	94.5	100	14.7778	45.7372	100	10.1667	30.5183	100	41	130.331	-0.940239	-731.309	-1.20521	-788.819	0.36971	57.5108	0.0329041	0.0400399	0.189283	8.19464	0.00106895
V9GYM3	Apolipoprotein A-II OS=Homo sapiens GN=APOA2 PE=1 SV=1	APOA2	6	8.27	14.9	0	0	0	0	0	0	0	0	0	0	0.5	1	0	0	0	0	0	0	2	5	14	0	0	0	33.3333	0.25	0.6125	50	3.5	11.0458	-2	-6.125	-1.73333	-6.09375	-2	-0.03125	0.0368455	0.0899293	0.0452636	6.30816	0.00423071
P06727	Apolipoprotein A-IV OS=Homo sapiens GN=APOA4 PE=1 SV=3	APOA4	22	5.38	45.4	12.5	10	0.5	2	4.5	5	4	8.5	5.5	7	11.5	16.5	8.5	4.5	2.5	7	9.5	21	34	21	16.5	100	5.83333	17.63	100	8.41667	23.75	100	18.1667	53.2583	-1.02778	-148	-0.733542	-129.594	-0.362573	-18.4062	0.00202787	0.0268274	0.139734	14.5751	1.87561e-05
(*)C9JF17	Apolipoprotein D (Fragment) OS=Homo sapiens GN=APOD PE=1 SV=1	APOD	3	5.6	24.1	59.5	78	47	62	38.5	48.5	43.5	45	43	57	40.5	39.5	45.5	43	35.5	11	26.5	39.5	32	28	27	100	51.6667	161.496	100	43.5	137.897	100	27.3333	83.6217	0.616034	961.167	0.456471	572.569	0.171629	388.597	0.000690371	0.00390397	0.0882941	22.6408	2.97826e-07
P02649	Apolipoprotein E OS=Homo sapiens GN=APOE PE=1 SV=1	APOE	17	5.73	36.1	15	14.5	9.5	12	18.5	12	10.5	13.5	12	8	15	10	13.5	14.5	11	16	17.5	21	23	19	29	100	13.0556	49.3872	100	12	43.5083	100	20.9167	70.4017	-0.462796	-133.53	-0.541772	-146.753	0.0842572	13.2238	0.00056411	0.00122223	0.237918	24.978	1.03952e-07
P41181	Aquaporin-2 OS=Homo sapiens GN=AQP2 PE=1 SV=1	AQP2	4	6.93	28.8	1	0.5	2	0	0	2.5	3	0.5	0	1	1	0	0.5	0	1	2	4	2	4.5	0	3.5	66.6667	1.05556	2.845	66.6667	0.583333	1.49583	83.3333	2.66667	6.7175	-0.865672	-2.99846	-1.28205	-3.38542	0.576271	0.38696	0.0222369	0.00736504	0.183348	10.783	0.000187198
J3QQX2	Rho GDP-dissociation inhibitor 1 OS=Homo sapiens GN=ARHGDIA PE=1 SV=1	ARHGDIA	1	7.44	25.8	0	0	0	0	0	0	0	0	0	0	0	0	0	0	0	0.5	0	1	1	0	0	0	0	0	0	0	0	50	0.416667	1.0675	-2	-0.0868056	-2	-0.0868056	0	0	0.0111481	0.0323076	-	9.94898	0.000322705
Q13510	Acid ceramidase OS=Homo sapiens GN=ASAH1 PE=1 SV=5	ASAH1	10	7.62	44.6	6	12	16	13.5	13	9	12	13.5	15	9.5	13	13	18	15.5	20.5	11	10.5	5.5	3	0.5	9	100	12.2222	42.6328	100	14.9167	50.5292	100	6.58333	19.3417	0.599705	53.0212	0.775194	89.5833	-0.198567	-36.5621	0.00524694	0.00283128	0.0798651	16.9294	5.09742e-06
P07307	Asialoglycoprotein receptor 2 OS=Homo sapiens GN=ASGR2 PE=1 SV=2	ASGR2	1	6.25	35.1	0	0	0	0	0	0.5	0	0	0	2	1	1	1.5	1.5	0.5	0	0	0	0	0	0	11.1111	0.0555556	0.221667	100	1.25	5.6725	0	0	0	2	0.00154321	2	0.78125	-1.82979	-0.779707	0.217307	8.20464e-05	1.05716e-05	24.8859	1.08241e-07
Q15904	V-type proton ATPase subunit S1 OS=Homo sapiens GN=ATP6AP1 PE=1 SV=2	ATP6AP1	5	6.14	52	1	0	0.5	0	1	0.5	0	0	3	2.5	9.5	0	2	5	6.5	0	0	0	0	0.5	0	55.5556	0.666667	1.87556	83.3333	4.25	14.2492	16.6667	0.0833333	0.190833	1.55556	0.21875	1.92308	9.02778	-1.45763	-8.80903	0.0871265	0.0071862	0.00514282	19.3988	1.41881e-06
P38606	V-type proton ATPase catalytic subunit A OS=Homo sapiens GN=ATP6V1A PE=1 SV=2	ATP6V1A	4	5.52	68.3	0	0	0	0	0	0	0	0.5	0	0	0	0	0	0.5	0	1	4	1	0	2	2	11.1111	0.0555556	0.112778	16.6667	0.0833333	0	83.3333	1.66667	4.80167	-1.87097	-1.38735	-1.80952	-1.38542	-0.4	-0.00192901	0.00172621	0.00927703	0.388343	17.4419	3.88197e-06
(*)O75882	Attractin OS=Homo sapiens GN=ATRN PE=1 SV=2	ATRN	10	7.31	158.4	9.5	5.5	8	7.5	12	11	9	11	11	6	7.5	8.5	10	10.5	10.5	5	11	8	1.5	1.5	4	100	9.38889	33.3844	100	8.83333	29.9842	100	5.16667	16.755	0.580153	30.7284	0.52381	25.6667	0.0609756	5.06173	0.00738383	0.0284802	0.303898	9.29258	0.000500845
P30530	Tyrosine-protein kinase receptor UFO OS=Homo sapiens GN=AXL PE=1 SV=3	AXL	5	5.43	98.3	10.5	16.5	13.5	12.5	26	33	22.5	17.5	29	17	20	21	26.5	27.5	25	7.5	7.5	11	5	16	2	100	20.1111	72.7472	100	22.8333	81.2825	100	8.16667	26.0817	0.844794	168.881	0.946237	227.333	-0.126779	-58.4522	0.00294268	0.000109356	0.227491	23.5587	1.95656e-07
P25311	Zinc-alpha-2-glycoprotein OS=Homo sapiens GN=AZGP1 PE=1 SV=2	AZGP1	14	6.05	34.2	45.5	42.5	35	157	34.5	40	36.5	36	42	14	39	32	41	36	37	9	14	29.5	3	11	4.5	100	52.1111	213.954	100	33.1667	135.98	100	11.8333	46.625	1.25977	1287.77	0.948148	480	0.4443	807.77	0.0154148	0.00173514	0.13792	8.59758	0.000806551
P50895	Basal cell adhesion molecule OS=Homo sapiens GN=BCAM PE=1 SV=2	BCAM	13	5.81	67.4	14	4.5	7.5	6.5	6	8.5	5	10.5	10	7	5	5.5	7.5	7	3.5	4	4	2.5	10	0.5	0	100	8.05556	25.3578	100	5.91667	17.4642	83.3333	3.5	9.60667	0.788462	26.321	0.513274	11.3785	0.306163	14.9425	0.0101737	0.0808221	0.0692357	6.77181	0.00298965
P21810	Biglycan OS=Homo sapiens GN=BGN PE=1 SV=2	BGN	7	7.52	41.6	2	3	1.5	1.5	3.5	3.5	3.5	2.5	3	2.5	4	2	2	2	4.5	8	4	2	8.5	2.5	4	100	2.66667	8.43333	100	2.83333	8.87833	100	4.83333	14.0517	-0.577778	-8.125	-0.521739	-7.66667	-0.0606061	-0.458333	0.021647	0.0661177	0.372793	6.47043	0.00374397
Q9H2M3	S-methylmethionine--homocysteine S-methyltransferase BHMT2 OS=Homo sapiens GN=BHMT2 PE=1 SV=1	BHMT2	2	5.87	40.3	1	3	2.5	3	0.5	2	1.5	2	2	1.5	0	1	1	1.5	0.5	2	2	1.5	4.5	1.5	2	100	1.94444	4.79389	83.3333	0.916667	2.36417	100	2.25	5.7275	-0.145695	-0.640818	-0.842105	-2.11111	0.718447	1.47029	0.279089	0.0139778	0.0114422	5.40087	0.00850146
P55957	BH3-interacting domain death agonist OS=Homo sapiens GN=BID PE=1 SV=1	BID	2	5.44	22	4	0	0.5	0	6.5	1.5	6	5.5	5	2	2.5	4	2	4	4.5	0	0	0	0	0	0	77.7778	3.22222	10.8194	100	3.16667	10.0808	0	0	0	2	5.19136	2	5.01389	0.0173913	0.177469	0.00643835	2.11768e-05	0.481543	13.0278	4.64193e-05
Q5VW32	BRO1 domain-containing protein BROX OS=Homo sapiens GN=BROX PE=1 SV=1	BROX	10	7.65	46.4	7.5	2.5	5.5	3	14.5	5	11	6	5	5.5	3	0	4	7.5	6	14	12	31	2	6	9	100	6.66667	23.8061	83.3333	4.33333	15.67	100	12.3333	41.58	-0.596491	-53.8333	-0.96	-66.6667	0.424242	12.8333	0.0729847	0.0448809	0.110271	5.99492	0.00536821
P43251	Biotinidase OS=Homo sapiens GN=BTD PE=1 SV=2	BTD	8	6.25	61.1	8.5	6	5.5	9.5	13	7	7	9.5	13	10	8	9	7	9.5	8	4	3.5	7	2	4.5	2	100	8.77778	26.6483	100	8.58333	24.8392	100	3.83333	12.3867	0.784141	31.1775	0.765101	29.4896	0.0224	1.68789	0.00108638	0.000159038	0.437056	21.8906	4.22749e-07
Q7KYR7	Butyrophilin subfamily 2 member A1 OS=Homo sapiens GN=BTN2A1 PE=1 SV=3	BTN2A1	3	6.48	59.6	2.5	2.5	4	4.5	3.5	3.5	6.5	4.5	6.5	1	4	3.5	5	6	5	1	0.5	0	0	0	0	100	4.22222	11.4439	100	4.08333	11.8933	33.3333	0.25	0.599167	1.7764	8.88233	1.76923	8.30556	0.0334448	0.576775	1.30905e-05	0.00019066	0.435358	35.7928	1.49157e-09
Q9H0W9	Ester hydrolase C11orf54 OS=Homo sapiens GN=C11orf54 PE=1 SV=1	C11orf54	2	6.7	35.1	0	0	0	0	0	0	0	0	0	0	0	0	0	0	0	2	2	0	0	0	3.5	0	0	0	0	0	0	50	1.25	3.7225	-2	-0.78125	-2	-0.78125	0	0	0.0111481	0.0323076	-	11.7376	0.000102205
A0A0A0MT71	UPF0764 protein C16orf89 OS=Homo sapiens	C16orf89	9	5.99	48.8	2.5	0	5	0	9	1.5	9.5	14.5	0	0	1.5	6.5	1	6	0.5	0	2	1.5	0	0	0	66.6667	4.66667	13.7672	83.3333	2.58333	6.72583	33.3333	0.583333	1.29	1.55556	10.7188	1.26316	3.16667	0.574713	7.55208	0.0421029	0.0685171	0.196719	6.21106	0.00455338
P01024	Complement C3 OS=Homo sapiens GN=C3 PE=1 SV=2	C3	72	6.4	187	53.5	10.5	13.5	13.5	17	6.5	18.5	68.5	7.5	4	11.5	24	19	1	5	21	22	57.5	73	86	267	100	23.2222	78.5244	100	10.75	33.7867	100	87.75	315.584	-1.16295	-3580.4	-1.56345	-3792.25	0.73426	211.855	0.0300387	0.0339429	0.108483	9.07845	0.000579322
A0A140TA32	Complement C4-A OS=Homo sapiens GN=C4A PE=1 SV=1	C4A	47	7.12	187.6	46.5	29	28	43	21	32	23	38	7	18.5	5.5	18.5	11.5	18.5	18.5	23	42	29	35	56.5	121	100	29.7222	116.509	100	15.1667	58.8925	100	51.0833	184.901	-0.528704	-863.048	-1.08428	-1189.74	0.648515	326.691	0.0599584	0.0184745	0.00848182	11.5994	0.000111431
P0C0L5	Complement C4-B OS=Homo sapiens GN=C4B PE=1 SV=2	C4B	51	7.27	192.6	53.5	30	28	46.5	25	34.5	28	46	8.5	21	7	23	16	19.5	23	25	42	33	37	58	128.5	100	33.3333	133.769	100	18.25	73.1142	100	53.9167	196.053	-0.471824	-897.948	-0.988453	-1286.97	0.584814	389.024	0.0783682	0.0236551	0.0128973	10.2091	0.000271859
Q7Z4R8	UPF0669 protein C6orf120 OS=Homo sapiens GN=C6orf120 PE=1 SV=1	C6orf120	2	4.84	20.8	2	0	0.5	0	2.5	1	2.5	2	1.5	1	1.5	1	1.5	1.5	2	0	0	0	0	0	0	77.7778	1.33333	5.63722	100	1.41667	6.095	0	0	0	2	0.888889	2	1.00347	-0.0606061	-0.114583	0.00332072	1.66506e-06	0.4249	13.7386	3.04542e-05
P07360	Complement component C8 gamma chain OS=Homo sapiens GN=C8G PE=1 SV=3	C8G	3	8.31	22.3	0	0	0	0	1	0	0	0	0	0	0	0.5	0	0	0	0	0	2	1	0	2.5	11.1111	0.111111	0.346667	16.6667	0.0833333	0.2275	50	0.916667	2.56417	-1.56757	-0.413966	-1.66667	-0.416667	0.285714	0.00270062	0.0295401	0.0508705	0.42942	6.35927	0.0040706
P00918	Carbonic anhydrase 2 OS=Homo sapiens GN=CA2 PE=1 SV=2	CA2	8	7.4	29.2	3	6.5	2	4.5	3.5	5.5	5.5	5	5.5	3	3	2.5	3	1	2.5	5.5	5	3.5	9.5	5.5	7	100	4.55556	13.6633	100	2.5	7.22667	100	6	17.7908	-0.273684	-7.62346	-0.823529	-14.875	0.582677	7.25154	0.0658229	0.00144928	0.00371616	9.84771	0.000345125
X5DQS5	Cell adhesion molecule 1 (Fragment) OS=Homo sapiens GN=CADM1 PE=1 SV=1	CADM1	4	4.89	48.6	0	0	0.5	1.5	1	0	8.5	1	6	4	8.5	6	9.5	6	8.5	0	0	0	0	0	0	66.6667	2.05556	10.085	100	7.08333	32.6567	0	0	0	2	2.11265	2	25.0868	-1.1003	-22.9742	0.0638842	4.13837e-06	0.00194726	38.8933	5.14758e-10
Q8NFZ8	Cell adhesion molecule 4 OS=Homo sapiens GN=CADM4 PE=1 SV=1	CADM4	4	6.3	42.8	10.5	16	13	11.5	10	10	17.5	15.5	15	10	13.5	8.5	19	16	15.5	3.5	3.5	4	3	1	0.5	100	13.2222	49.565	100	13.75	51.1525	100	2.58333	9.06583	1.34622	84.0768	1.36735	91.1944	-0.0391349	-7.11767	7.12367e-07	3.37492e-05	0.383713	61.9112	7.89458e-13
P05937	Calbindin OS=Homo sapiens GN=CALB1 PE=1 SV=2	CALB1	9	4.83	30	0.5	4.5	0	0	1.5	1.5	7.5	3	1.5	2	11	1	4.5	1	6.5	0	0	0	0	0	0.5	77.7778	2.22222	7.24333	100	4.33333	12.3675	16.6667	0.0833333	0.2	1.85542	2.46566	1.92453	9.38542	-0.644068	-6.91975	0.0275938	0.0121132	0.109372	6.9884	0.00254734
Q9Y6W3	Calpain-7 OS=Homo sapiens GN=CAPN7 PE=1 SV=1	CAPN7	9	7.65	92.6	1	0	0	0	1.5	1	2	0	0	0.5	0	0	0.5	1.5	0	5.5	1.5	4	1	0.5	2.5	44.4444	0.611111	1.49778	50	0.416667	0.885833	100	2.5	6.66417	-1.21429	-2.93827	-1.42857	-3.03819	0.378378	0.0999228	0.00959688	0.0147228	0.306617	11.1038	0.000152425
Q96EE4	Coiled-coil domain-containing protein 126 OS=Homo sapiens GN=CCDC126 PE=2 SV=2	CCDC126	1	9.88	15.7	0	0	0	0	0	0	0.5	0	1	0	3	0	1	1.5	0	0	0	0	0	0	0	22.2222	0.166667	0.476667	50	0.916667	2.38333	0	0	0	2	0.0138889	2	0.420139	-1.38462	-0.40625	0.137392	0.0454998	0.0483099	9.17755	0.00054151
P41217	OX-2 membrane glycoprotein OS=Homo sapiens GN=CD200 PE=1 SV=4	CD200	2	8.51	31.2	0	0	0	0	0	0	0.5	0	1.5	0.5	0	0	0	0.5	2	0	0	0	0	0	0	22.2222	0.222222	0.593333	50	0.5	1.1875	0	0	0	2	0.0246914	2	0.125	-0.769231	-0.100309	0.154146	0.0724638	0.206655	5.56392	0.00748546
Q9HCU0	Endosialin OS=Homo sapiens GN=CD248 PE=1 SV=1	CD248	6	5.35	80.8	3.5	2	3	1	0.5	4.5	2.5	3	4.5	8	6	7.5	9.5	7	3	2	1	3	1.5	3.5	0	100	2.72222	7.34667	100	6.83333	18.6292	83.3333	1.83333	4.76167	0.390244	2.02469	1.15385	21.6667	-0.860465	-19.642	0.117705	0.000366428	0.000325491	26.7545	4.84356e-08
Q5ZPR3	CD276 antigen OS=Homo sapiens GN=CD276 PE=1 SV=1	CD276	2	4.91	57.2	2	0	3	1.5	2.5	3.5	6.5	0	4	3.5	6	4	4.5	4.5	7.5	0.5	0	0	0	1	0	77.7778	2.55556	12.1006	100	5	24.3625	33.3333	0.25	0.685833	1.64356	3.23418	1.80952	12.4688	-0.647059	-9.23457	0.0090781	9.7416e-06	0.0129312	29.4272	1.61974e-08
Q496F6	CMRF35-like molecule 2 OS=Homo sapiens GN=CD300E PE=1 SV=2	CD300E	1	8	22.9	0	0	0	0	0.5	0.5	1.5	0	0	0.5	0.5	1.5	1	0	1.5	0	0	0	0	0	0	33.3333	0.277778	0.722222	83.3333	0.833333	2.19167	0	0	0	2	0.0385802	2	0.347222	-1	-0.308642	0.103926	0.00355473	0.0380437	5.31046	0.00912634
Q6UXG3	CMRF35-like molecule 9 OS=Homo sapiens GN=CD300LG PE=1 SV=2	CD300LG	2	5.92	36	2	2	2	0	2.5	3	5	2	3	3.5	4	2	3.5	3.5	4	0	0	0	0	0	0	88.8889	2.38889	11.3461	100	3.41667	17.5925	0	0	0	2	2.8534	2	5.83681	-0.354067	-2.98341	0.00036878	2.41885e-07	0.0540232	26.5629	5.25205e-08
P16070	CD44 antigen OS=Homo sapiens GN=CD44 PE=1 SV=3	CD44	3	5.33	81.5	0.5	0	1.5	0.5	0.5	0	2.5	0	10.5	10	15	7.5	4	8.5	17	0.5	0	0	1	0	0	66.6667	1.77778	5.68167	100	10.3333	34.3067	33.3333	0.25	0.601667	1.50685	1.549	1.90551	53.3576	-1.41284	-51.8086	0.147739	0.000242762	0.000688688	64.8926	3.91507e-13
H7BY55	Complement decay-accelerating factor OS=Homo sapiens GN=CD55 PE=1 SV=2	CD55	1	8.78	58.9	0	0	0	0	0	0	0	0	0	1	0.5	0	0	0.5	2	0	0	0	0	0	0	0	0	0	66.6667	0.666667	1.58167	0	0	0	0	0	2	0.222222	-2	-0.222222	-	0.0276174	0.00893432	8	0.00122656
P19256	Lymphocyte function-associated antigen 3 OS=Homo sapiens GN=CD58 PE=1 SV=1	CD58	2	6.76	28.1	0	0	0	0	0	0	0	0	1.5	1.5	1	1.5	0	0	1	0	0	0	0	0	0	11.1111	0.166667	0.517222	66.6667	0.833333	2.38583	0	0	0	2	0.0138889	2	0.347222	-1.33333	-0.333333	0.217307	0.00680924	0.0236408	17.576	3.61713e-06
P09564	T-cell antigen CD7 OS=Homo sapiens GN=CD7 PE=1 SV=1	CD7	3	7.27	25.4	11.5	5	9.5	7.5	10	7	11.5	6	10	15	14	8.5	13.5	13	11	2	0	1.5	0	0	0.5	100	8.66667	42.4422	100	12.5	62.465	50	0.666667	2.52833	1.71429	37.3333	1.79747	77.9028	-0.362205	-40.5694	1.41009e-06	2.1996e-07	0.00448053	90.8948	2.08053e-15
Q9UIB8	SLAM family member 5 OS=Homo sapiens GN=CD84 PE=1 SV=1	CD84	6	7.06	38.8	3	5	6.5	5	5	5.5	8.5	6.5	11.5	7.5	8.5	7	12.5	12.5	10	0.5	2	3.5	1.5	0.5	2	100	6.27778	30.98	100	9.66667	46.7358	100	1.66667	7.03167	1.16084	18.3164	1.41176	45.3333	-0.425087	-27.017	0.000466777	1.24557e-05	0.0104552	66.8528	2.50199e-13
A0A087WXI5	Cadherin-1 OS=Homo sapiens	CDH1	3	4.79	100	4.5	2	11.5	17.5	12	16	9	4	8.5	0	17	19.5	18	25.5	10.5	0	10	0	0	0.5	2.5	100	9.44444	33.2661	83.3333	15.0833	57.5217	50	2.16667	6.87917	1.25359	42.2515	1.49758	111.406	-0.459796	-69.1547	0.00697446	0.00418916	0.0723488	12.1691	7.82139e-05
P55290	Cadherin-13 OS=Homo sapiens GN=CDH13 PE=1 SV=1	CDH13	8	4.98	78.2	3	0.5	9.5	8.5	9	10.5	5.5	6	13.5	18	15	9	16	17.5	10	1	1.5	0	2	6	0	100	7.33333	23.9039	100	14.25	46.2225	66.6667	1.75	4.77417	1.22936	25.3576	1.5625	100	-0.640927	-74.6424	0.00427014	2.12362e-05	0.00268988	49.3224	2.08901e-11
O75309	Cadherin-16 OS=Homo sapiens GN=CDH16 PE=2 SV=1	CDH16	7	4.96	89.9	1	0	0	0.5	1	1	0	0	0	0	0	0	0.5	0.5	0	0.5	1.5	3	0	2	0	44.4444	0.388889	1.10944	33.3333	0.166667	0.350833	66.6667	1.16667	2.84	-1	-0.604938	-1.5	-0.666667	0.8	0.0617284	0.0516467	0.0380538	0.163213	5.4578	0.00813116
(*)P19022	Cadherin-2 OS=Homo sapiens GN=CDH2 PE=1 SV=4	CDH2	9	4.81	99.7	5	0	16.5	10.5	3	8.5	11	0	24	11.5	20	5	21	22	23	0	0	0	0	0	0	77.7778	8.72222	30.7922	100	17.0833	62.9283	0	0	0	2	38.0386	2	145.92	-0.648009	-107.882	0.00971181	8.64089e-05	0.0293004	38.2986	6.28484e-10
P55285	Cadherin-6 OS=Homo sapiens GN=CDH6 PE=1 SV=1	CDH6	8	4.93	88.3	1	0.5	0	1.5	1	6.5	0	2.5	5	4	1	4.5	1.5	5	1	0	0.5	0	0	0	0	77.7778	2	5.89778	100	2.83333	7.92917	16.6667	0.0833333	0.191667	1.84	1.99653	1.88571	4.01042	-0.344828	-2.01389	0.0323455	0.00243883	0.236196	9.9814	0.000315855
Q9BYE9	Cadherin-related family member 2 OS=Homo sapiens GN=CDHR2 PE=1 SV=2	CDHR2	12	4.5	141.5	0	1.5	5	4.5	2	6.5	0	0.5	4	13.5	6	3.5	4.5	4.5	3.5	0	1	0	0	0	0	77.7778	2.66667	7.21667	100	5.91667	17.1242	16.6667	0.166667	0.366667	1.76471	3.54167	1.89041	17.4896	-0.757282	-13.9479	0.0133167	0.00219426	0.0313087	14.4323	2.03567e-05
P31997	Carcinoembryonic antigen-related cell adhesion molecule 8 OS=Homo sapiens GN=CEACAM8 PE=1 SV=2	CEACAM8	2	7.39	38.1	3.5	3	3.5	4.5	6.5	5	7	1.5	2	0	4	6	7	2	5.5	0	0	1.5	0	0	0	100	4.05556	16.6261	83.3333	4.08333	16.7767	16.6667	0.25	1.08	1.76774	8.19252	1.76923	8.30556	-0.00682594	-0.11304	0.000191275	0.00312435	0.490663	18.1938	2.6207e-06
X6R868	Bile salt-activated lipase OS=Homo sapiens GN=CEL PE=1 SV=1	CEL	24	5.34	79.6	31.5	23.5	22.5	19	18.5	30.5	19.5	27.5	18	12.5	7.5	23	27	18	23.5	22	38.5	26	13.5	25.5	71.5	100	23.3889	80.2461	100	18.5833	60.5775	100	32.8333	111.979	-0.335968	-265.494	-0.554295	-366.344	0.228987	100.85	0.1023	0.0708595	0.0818772	-	-
K7ERG9	Complement factor D OS=Homo sapiens GN=CFD PE=1 SV=1	CFD	2	7.25	27.8	0	0	0	0	0	0	0	0	0	0	0	0	0	0	0	0	0.5	1.5	0	0	0.5	0	0	0	0	0	0	50	0.416667	0.910833	-2	-0.0868056	-2	-0.0868056	0	0	0.0240802	0.0556928	-	5.90194	0.00576463
E7ETH0	Complement factor I OS=Homo sapiens GN=CFI PE=1 SV=1	CFI	8	7.59	66.6	7	8	4.5	6.5	8	8	7.5	8.5	6	4	4.5	7.5	7	8.5	4	0	6.5	5.5	1.5	0	0.5	100	7.11111	18.1144	100	5.91667	15.2442	66.6667	2.33333	6.77417	1.01176	22.5617	0.868687	14.7812	0.183369	7.78048	0.000359908	0.015947	0.0879866	20.5708	7.95295e-07
P10645	Chromogranin-A OS=Homo sapiens GN=CHGA PE=1 SV=7	CHGA	1	4.6	50.7	0	0	0	0	0.5	0	0	0	0	2.5	1	3	2.5	2.5	3.5	0	0	0	0	0	0	11.1111	0.0555556	0.274444	100	2.5	15.745	0	0	0	2	0.00154321	2	3.125	-1.91304	-3.12346	0.217307	1.27167e-05	4.59981e-07	39.1546	4.71835e-10
Q7LBR1	Charged multivesicular body protein 1b OS=Homo sapiens GN=CHMP1B PE=1 SV=1	CHMP1B	1	8.1	22.1	0	0	0	0	0	0	0	0	0	0	0	0	0	0	0	0	0	0	1.5	1	0	0	0	0	0	0	0	33.3333	0.416667	1.09083	-2	-0.0868056	-2	-0.0868056	0	0	0.0386623	0.0778075	-	5.90194	0.00576463
O43633	Charged multivesicular body protein 2a OS=Homo sapiens GN=CHMP2A PE=1 SV=1	CHMP2A	4	5.97	25.1	0	1	0.5	0.5	2.5	0	2	1	0.5	1	1.5	1	1.5	0.5	3.5	6	4	3.5	0.5	2.5	3	77.7778	0.888889	4.20944	100	1.5	6.29167	100	3.25	13.2642	-1.14094	-4.88619	-0.736842	-4.15625	-0.511628	-0.729938	0.00226758	0.0337886	0.11866	12.0259	8.54418e-05
Q9UQN3	Charged multivesicular body protein 2b OS=Homo sapiens GN=CHMP2B PE=1 SV=1	CHMP2B	1	8.76	23.9	0	0	0	0	0	0.5	0	0	0	0	0	0	0	0	0	1.5	0	0	1.5	1	0.5	11.1111	0.0555556	0.134444	0	0	0	66.6667	0.75	1.73	-1.72414	-0.279707	-2	-0.28125	2	0.00154321	0.00565922	0.0118359	0.217307	12.023	8.55939e-05
Q9H444	Charged multivesicular body protein 4b OS=Homo sapiens GN=CHMP4B PE=1 SV=1	CHMP4B	5	4.82	24.9	1.5	0	0	0	0.5	1.5	0.5	0	0	0	0.5	0	0	0	0	4	2	1	0	0	3	44.4444	0.444444	1.46167	16.6667	0.0833333	0.173333	66.6667	1.66667	4.45417	-1.15789	-1.29012	-1.80952	-1.38542	1.36842	0.0952932	0.0302768	0.0200908	0.102588	9.52174	0.000429109
I3L4A1	Charged multivesicular body protein 6 (Fragment) OS=Homo sapiens GN=CHMP6 PE=1 SV=1	CHMP6	1	4.92	25.8	0	0	0	0	0	0	0	0	0	0	0	0	0	0	0	1	0	0	0	0	1	0	0	0	0	0	0	33.3333	0.333333	0.830833	-2	-0.0555556	-2	-0.0555556	0	0	0.0349573	0.0724638	-	6.96429	0.00259299
K7EPJ4	Cartilage intermediate layer protein 2 OS=Homo sapiens GN=CILP2 PE=1 SV=1	CILP2	14	8.27	126.8	32	20	10	15.5	24	37	27	36.5	26.5	21	8.5	30.5	23	19.5	18.5	28.5	39	38.5	15	28	14.5	100	25.3889	92.9739	100	20.1667	73.62	100	27.25	95.7133	-0.0707124	-48.9834	-0.29877	-167.934	0.229268	118.951	0.362313	0.104438	0.130752	-	-
Q86T13	C-type lectin domain family 14 member A OS=Homo sapiens GN=CLEC14A PE=1 SV=1	CLEC14A	2	6.35	51.6	2	1	0	0	2.5	2	3	3	3	1.5	1.5	1.5	3	1	1.5	0	0	2	0	0	0	77.7778	1.83333	5.21722	100	1.66667	5.32333	16.6667	0.333333	0.909167	1.38462	1.625	1.33333	1.33333	0.0952381	0.291667	0.0105816	0.00594205	0.384028	8.31154	0.000984658
P05452	Tetranectin OS=Homo sapiens GN=CLEC3B PE=1 SV=3	CLEC3B	5	5.67	22.5	9.5	7.5	9.5	6.5	14	11.5	12	9.5	15	12.5	12	8.5	9.5	7	14.5	0.5	2	2	6	0	0	100	10.5556	39.8933	100	10.6667	39.7192	66.6667	1.75	4.4425	1.43115	54.1786	1.43624	55.3576	-0.0104712	-1.17901	1.24002e-05	6.19686e-05	0.470727	48.4601	2.67126e-11
O94985	Calsyntenin-1 OS=Homo sapiens GN=CLSTN1 PE=1 SV=1	CLSTN1	1	4.91	109.7	0	0	0	0	3	0	2	0	1.5	0.5	0	1.5	1.5	1.5	1.5	0	0	0	0	0	0	33.3333	0.722222	2.71333	83.3333	1.08333	4.06	0	0	0	2	0.260802	2	0.586806	-0.4	-0.326003	0.0761354	0.00127364	0.250717	5.99285	0.00537672
Q96KP4	Cytosolic non-specific dipeptidase OS=Homo sapiens GN=CNDP2 PE=1 SV=2	CNDP2	11	5.97	52.8	2	2	3.5	2.5	1	1	5	1.5	4.5	0.5	1	1.5	1	1.5	2.5	9	7.5	3	5	1.5	10.5	100	2.55556	8.96389	100	1.33333	4.54667	100	6.08333	16.5575	-0.81672	-15.238	-1.2809	-17.6146	0.628571	2.37654	0.00881599	0.00435254	0.0405755	14.6591	1.78771e-05
P26992	Ciliary neurotrophic factor receptor subunit alpha OS=Homo sapiens GN=CNTFR PE=1 SV=2	CNTFR	7	6.76	40.6	6	4.5	3.5	6.5	9.5	9.5	5	7.5	8	12.5	6.5	7	9.5	7.5	3	1.5	2	3	0	2	0	100	6.66667	28.8722	100	7.66667	32.1542	66.6667	1.41667	4.80917	1.29897	21.2188	1.37615	28.3854	-0.139535	-7.16667	5.72958e-05	0.000560335	0.237948	26.4585	5.48957e-08
A0A140T9A1	Collagen alpha-2(XI) chain OS=Homo sapiens GN=COL11A2 PE=1 SV=1	COL11A2	2	9.77	31.9	0	0	0	0	0	2	0	0	1.5	8	5.5	2	2.5	5	0	0.5	0	0	7	2	0	22.2222	0.388889	0.837222	83.3333	3.83333	11.4667	50	1.58333	4.19167	-1.21127	-1.17785	0.830769	6.09375	-1.63158	-7.2716	0.117607	0.0985597	0.0020893	8.41536	0.000915653
Q99715	Collagen alpha-1(XII) chain OS=Homo sapiens GN=COL12A1 PE=1 SV=2	COL12A1	26	5.53	332.9	9.5	3	10	5.5	28	31.5	38	11.5	38	38.5	46	52	54.5	55.5	48	4.5	0.5	11	1	2.5	1.5	100	19.4444	72.7111	100	49.0833	188.726	100	3.5	10.52	1.38983	182.918	1.73376	1198.46	-0.865018	-1015.54	0.0101027	1.81469e-08	0.000190959	79.1741	1.85658e-14
P39059	Collagen alpha-1(XV) chain OS=Homo sapiens GN=COL15A1 PE=1 SV=2	COL15A1	8	5	141.6	21	13	16	8.5	16	19	40.5	34	28	17.5	18.5	23.5	31.5	21.5	27.5	9	14	11	13.5	8	8	100	21.7778	74.2567	100	23.3333	77.7733	100	10.5833	31.6892	0.691845	181.132	0.751843	216.219	-0.0689655	-35.0864	0.0121396	0.000203521	0.371656	11.4812	0.000120022
P02452	Collagen alpha-1(I) chain OS=Homo sapiens GN=COL1A1 PE=1 SV=5	COL1A1	6	5.8	138.9	0	0	0	0	5	0	0	0	0.5	6.5	4.5	3	4	3	3	0	0	0	0	1	0	22.2222	0.611111	1.91278	100	4	15.0717	16.6667	0.166667	0.361667	1.14286	0.17284	1.84	7.98611	-1.46988	-7.81327	0.267324	3.31268e-05	0.000583536	20.0769	1.01288e-06
P08123	Collagen alpha-2(I) chain OS=Homo sapiens GN=COL1A2 PE=1 SV=7	COL1A2	4	8.95	129.2	1	2	0	0	4	2.5	0	3.5	2.5	5	5	3	5	4.5	3.5	0.5	2	5	2.5	2	0	66.6667	1.72222	6.71667	100	4.33333	18.0792	83.3333	2	7.25333	-0.149254	-0.516975	0.736842	7.38889	-0.862385	-7.90586	0.375817	0.00782792	0.00125206	10.9346	0.000169832
P02458	Collagen alpha-1(II) chain OS=Homo sapiens GN=COL2A1 PE=1 SV=3	COL2A1	2	6.92	141.7	0	0	0	0	0.5	0	0	0	0	1	0.5	0	1.5	0.5	0	0	0	0	0	0	0	11.1111	0.0555556	0.123333	66.6667	0.583333	2.315	0	0	0	2	0.00154321	2	0.170139	-1.65217	-0.168596	0.217307	0.0172907	0.0110331	6.17545	0.00467813
P25940	Collagen alpha-3(V) chain OS=Homo sapiens GN=COL5A3 PE=1 SV=3	COL5A3		6.87	172	0.5	0	0	0	2	0.5	3	1.5	1.5	2.5	2.5	0	5	2.5	3.5	0	0	0	1	0	0	66.6667	1	3.65833	83.3333	2.66667	9.475	16.6667	0.166667	0.340833	1.42857	0.486111	1.76471	3.54167	-0.909091	-3.05556	0.0460872	0.00227579	0.0156668	13.521	3.4616e-05
P12109	Collagen alpha-1(VI) chain OS=Homo sapiens GN=COL6A1 PE=1 SV=3	COL6A1	24	5.43	108.5	51.5	72	48.5	49	62	52.5	74	82	53	45	34	53	68	47	57	42.5	46	47.5	44	51	24.5	100	60.5	223.854	100	50.6667	187.158	100	42.5833	143.708	0.347615	923.455	0.173369	376.885	0.176912	546.569	0.00532458	0.106231	0.0746345	10.0073	0.000310493
P12111	Collagen alpha-3(VI) chain OS=Homo sapiens GN=COL6A3 PE=1 SV=5	COL6A3	21	6.68	343.5	22	18.5	16.5	12.5	32.5	30	36	27	26	24.5	24	35.5	27	27.5	37.5	14	15.5	15	19.5	20	11	100	24.5556	88.5294	100	29.3333	101.548	100	15.8333	46.7292	0.431912	176.14	0.597786	304.875	-0.17732	-128.735	0.0118844	0.000291774	0.111208	14.461	2.00244e-05
Q5KU26	Collectin-12 OS=Homo sapiens GN=COLEC12 PE=1 SV=3	COLEC12	3	5.69	81.5	0	0	1.5	1	1.5	0	0	0	2	1.5	0.5	0.5	4.5	2.5	1.5	0	0	0	0	0	0	44.4444	0.666667	1.69056	100	1.83333	5.20833	0	0	0	2	0.222222	2	1.68056	-0.933333	-1.45833	0.0368849	0.00687095	0.0368455	12.1583	7.87361e-05
E9PFZ2	Ceruloplasmin OS=Homo sapiens GN=CP PE=1 SV=1	CP	1	5.77	108.8	41	48.5	60	78.5	29.5	40.5	25.5	51	33	37	20.5	29.5	18	14	7	33.5	66	45	44	52	89.5	100	45.2778	182.629	100	21	75.205	100	55	213.797	-0.193906	-487.461	-0.894737	-1292	0.732607	804.539	0.161714	0.00218708	0.00382775	-	-
P00450	Ceruloplasmin OS=Homo sapiens GN=CP PE=1 SV=1	CP	35	5.72	122.1	44	51.5	63.5	84	33.5	42	28.5	55.5	35	40.5	23.5	34	21.5	16.5	8.5	33.5	68	49.5	46	59.5	97.5	100	48.6111	194.774	100	24.0833	84.6967	100	59	226.461	-0.193082	-558.98	-0.840522	-1450.5	0.674818	891.517	0.163908	0.00333761	0.00493096	14.0681	2.51253e-05
P14384	Carboxypeptidase M OS=Homo sapiens GN=CPM PE=1 SV=2	CPM	12	7.36	50.5	5	6	7.5	7.5	8	9	9.5	10.5	8	10	6	9	10.5	11.5	16	6.5	6	4.5	3	3.5	5.5	100	7.88889	26.6633	100	10.5	34.1575	100	4.83333	15.3433	0.480349	19.4367	0.73913	43.4444	-0.283988	-24.0077	0.00145695	0.00151765	0.0312655	16.8546	5.30613e-06
O75131	Copine-3 OS=Homo sapiens GN=CPNE3 PE=1 SV=1	CPNE3	4	5.85	60.1	3.5	0.5	2.5	0	0.5	1.5	1.5	2.5	1	0	0	0	0	0	0	1	0.5	2.5	1	0.5	2	88.8889	1.5	4.00722	0	0	0	100	1.25	3.14667	0.181818	0.34375	-2	-0.78125	2	1.125	0.326858	0.00196557	0.0037138	8.74372	0.00072895
Q86YQ8	Copine-8 OS=Homo sapiens GN=CPNE8 PE=1 SV=2	CPNE8	2	5.96	63.1	2	0.5	2	0	0.5	1	1.5	1.5	1	0	0	0	0	0	0	1	0	1.5	1	0.5	1	88.8889	1.11111	2.62167	0	0	0	83.3333	0.833333	1.95083	0.285714	0.270062	-2	-0.347222	2	0.617284	0.210335	0.00135886	0.000995246	8.46942	0.000881752
Q9H3G5	Probable serine carboxypeptidase CPVL OS=Homo sapiens GN=CPVL PE=1 SV=2	CPVL	10	5.62	54.1	2	4	9.5	2.5	7	5.5	5	6	7.5	3	10.5	10.5	8	9.5	9.5	11	3	0.5	0	2	1	100	5.44444	16.7117	100	8.5	26.3508	83.3333	2.91667	7.88083	0.604651	10.5675	0.978102	31.8715	-0.438247	-21.304	0.0769568	0.0104439	0.0214143	10.4025	0.000239537
Q9Y2S2	Lambda-crystallin homolog OS=Homo sapiens GN=CRYL1 PE=1 SV=3	CRYL1	6	6.18	35.4	0	0.5	0	0	0	0	0	0	2	1.5	0	0	0	0	0	3	0	1.5	5.5	0	2	22.2222	0.277778	0.658333	16.6667	0.25	0.561667	66.6667	2	5.33667	-1.5122	-1.96142	-1.55556	-1.96875	0.105263	0.00733025	0.0174904	0.0377761	0.468125	9.07021	0.000582591
P09603	Macrophage colony-stimulating factor 1 OS=Homo sapiens GN=CSF1 PE=1 SV=2	CSF1	8	5.29	60.1	0	1	0.5	1.5	5.5	5.5	8.5	6	7	6.5	11	9	12	11.5	13.5	0	0	0	0	0	0	88.8889	3.94444	12.9783	100	10.5833	37.4633	0	0	0	2	7.77932	2	56.0035	-0.913958	-48.2242	0.00517752	5.2524e-07	0.000437407	51.4174	1.16413e-11
P07333	Macrophage colony-stimulating factor 1 receptor OS=Homo sapiens GN=CSF1R PE=1 SV=2	CSF1R	1	6.37	107.9	0.5	0	0	0	1.5	1	1	0	2	1	2	0.5	1.5	1	2	0	0	0	0	0	0	55.5556	0.666667	1.74889	100	1.33333	3.5225	0	0	0	2	0.222222	2	0.888889	-0.666667	-0.666667	0.0254812	0.000152083	0.0465502	20.1915	9.57361e-07
Q6UVK1	Chondroitin sulfate proteoglycan 4 OS=Homo sapiens GN=CSPG4 PE=1 SV=2	CSPG4	12	5.47	250.4	9	3	9.5	4.5	7.5	15	13.5	11.5	21.5	10.5	13.5	11	19	10.5	17	20	17	12.5	8.5	13.5	12.5	100	10.5556	37.9883	100	13.5833	47.545	100	14	51.0842	-0.280543	-42.2901	-0.0302115	-5.74653	-0.250863	-36.5436	0.110433	0.427159	0.13473	7.6394	0.00158661
P01034	Cystatin-C OS=Homo sapiens GN=CST3 PE=1 SV=1	CST3	5	8.75	15.8	15.5	14.5	10.5	8.5	9	8.5	13.5	13.5	13	8.5	11.5	16.5	21.5	14.5	13.5	4	1.5	1.5	7	6	6	100	11.8333	38.8933	100	14.3333	48.5925	100	4.33333	12.815	0.927835	60.625	1.07143	93.3333	-0.191083	-32.7083	5.47533e-05	0.000336922	0.0986012	31.7638	6.52177e-09
Q15828	Cystatin-M OS=Homo sapiens GN=CST6 PE=1 SV=1	CST6	2	8.09	16.5	0	0	0	0	0.5	1	0	0	1	2	1.5	3	1	2.5	0	0	0	0	0	0	0	33.3333	0.277778	0.635556	83.3333	1.66667	4.13917	0	0	0	2	0.0385802	2	1.38889	-1.42857	-1.35031	0.0757767	0.00180203	0.00197424	24.8917	1.07968e-07
P01040	Cystatin-A OS=Homo sapiens GN=CSTA PE=1 SV=1	CSTA	2	5.5	11	0	0	0	0	2	0	2	0	0	1.5	0.5	5.5	1.5	1	5	1	0	0.5	0	0	0	22.2222	0.444444	1.27278	100	2.5	7.815	33.3333	0.25	0.619167	0.56	0.0675154	1.63636	3.09375	-1.39623	-3.02623	0.31295	0.0158275	0.0114422	7.2563	0.00209347
X6R8A1	Carboxypeptidase OS=Homo sapiens GN=CTSA PE=1 SV=1	CTSA	3	6.61	56.2	2.5	3	6	4	2.5	2.5	3.5	2.5	4	1	1.5	0	1	4	2	2	2	0	0.5	0	0	100	3.38889	11.1994	83.3333	1.58333	4.99833	50	0.75	2.39917	1.27517	5.46103	0.714286	0.972222	0.726257	4.48881	0.000274133	0.125907	0.00818591	13.8182	2.90655e-05
P07858	Cathepsin B OS=Homo sapiens GN=CTSB PE=1 SV=3	CTSB	2	6.3	37.8	0.5	1.5	1	1	1.5	2.5	0.5	2	2	0.5	0	0	0	0	0	0	0.5	1	0	0	0	100	1.38889	3.83167	16.6667	0.0833333	0.2475	33.3333	0.25	0.536667	1.38983	0.933256	-1	-0.0277778	1.77358	0.961034	0.0017126	0.200517	0.000350741	10.3932	0.000240991
P07339	Cathepsin D OS=Homo sapiens GN=CTSD PE=1 SV=1	CTSD	11	6.54	44.5	12.5	13.5	5.5	9.5	15.5	7	15	12.5	8	13.5	15	15.5	18	11.5	23	8.5	10	5	2.5	8.5	9	100	11	34.9506	100	16.0833	49.1067	100	7.25	21.4333	0.410959	34.2188	0.757143	103.056	-0.375385	-68.8368	0.0267129	0.000689971	0.0119757	11.413	0.000125293
P09668	Pro-cathepsin H OS=Homo sapiens GN=CTSH PE=1 SV=4	CTSH	4	8.07	37.4	2.5	4.5	2	3	0	2.5	0.5	2	0.5	1.5	0	0	1.5	0	1	0	1.5	0	2	0	2	88.8889	1.94444	5.535	50	0.666667	1.9175	50	0.916667	2.46667	0.718447	1.47029	-0.315789	-0.197917	0.978723	1.66821	0.0763742	0.319793	0.0332723	7.02501	0.00247965
Q14247	Src substrate cortactin OS=Homo sapiens GN=CTTN PE=1 SV=2	CTTN	1	5.4	61.5	0	0	0	0	2.5	0	1	0	1.5	2	2.5	1	1	2	3	0	0	0	0	0	0	33.3333	0.555556	1.52667	100	1.91667	5.62667	0	0	0	2	0.154321	2	1.83681	-1.10112	-1.68248	0.0832259	7.96169e-05	0.00558406	22.8934	2.65069e-07
(*)O60494	Cubilin OS=Homo sapiens GN=CUBN PE=1 SV=5	CUBN	34	5.35	398.5	44.5	50	47.5	35.5	61.5	50	58	72.5	44.5	34.5	29.5	36.5	33.5	28	39	36.5	43.5	33	43.5	18.5	20.5	100	51.5556	199.741	100	33.5	122.843	100	32.5833	111.48	0.450974	798.151	0.0277427	30.2882	0.424559	767.863	0.00292755	0.42584	0.00105769	17.9695	2.94417e-06
O60888	Protein CutA OS=Homo sapiens GN=CUTA PE=1 SV=2	CUTA	3	5.5	19.1	8.5	5	8.5	8.5	6	6.5	9.5	7.5	9	7	13	5.5	9	9	13.5	0	1	0	4	0.5	0.5	100	7.66667	34.51	100	9.5	41.2875	66.6667	1	2.91917	1.53846	28.8889	1.61905	44.625	-0.213592	-15.7361	7.19469e-07	7.66594e-05	0.0781868	55.2606	4.15965e-12
P48061	Stromal cell-derived factor 1 OS=Homo sapiens GN=CXCL12 PE=1 SV=1	CXCL12	1	9.88	10.7	1.5	3	2	2	1	2	0	2	2	1.5	1.5	2	2	1.5	3	0	1	1.5	1.5	0	0	88.8889	1.72222	4.18333	100	1.91667	4.62917	50	0.666667	1.57583	0.883721	1.2608	0.967742	1.61458	-0.10687	-0.353781	0.0134667	0.00464512	0.314927	9.68827	0.000383807
Q9H1C7	Cysteine-rich and transmembrane domain-containing protein 1 OS=Homo sapiens GN=CYSTM1 PE=1 SV=1	CYSTM1	2	4.32	10.6	0	0	0	0	0	1	0	0	0	1	0	0	0	0	0	2.5	2	3.5	2	2	2	11.1111	0.111111	0.315	16.6667	0.166667	0.454167	100	2.33333	6.1925	-1.81818	-2.71605	-1.73333	-2.70833	-0.4	-0.00771605	2.30567e-07	1.35162e-05	0.388343	57.2515	2.49163e-12
Q14118	Dystroglycan OS=Homo sapiens GN=DAG1 PE=1 SV=2	DAG1	6	8.56	97.4	5	5.5	4.5	3.5	6.5	5	5	5	6	4.5	6.5	3	3	4.5	6	3.5	3	0	6	3.5	0	100	5.11111	17.3494	100	4.58333	15.7642	66.6667	2.66667	7.33083	0.628571	9.50617	0.528736	6.94792	0.108883	2.55826	0.0059319	0.0587097	0.195791	7.56916	0.00166885
O95865	N(G),N(G)-dimethylarginine dimethylaminohydrolase 2 OS=Homo sapiens GN=DDAH2 PE=1 SV=1	DDAH2	7	6.01	29.6	7.5	4.5	2	6	6.5	4.5	0.5	5	6.5	4	3.5	3.5	6.5	5.5	1.5	12.5	20.5	7	9.5	16.5	8.5	100	4.77778	14.8306	100	4.08333	12.51	100	12.4167	38.7942	-0.88853	-65.6732	-1.0101	-68.75	0.15674	3.07677	0.000852783	0.00198236	0.268743	24.1273	1.51493e-07
P20711	Aromatic-L-amino-acid decarboxylase OS=Homo sapiens GN=DDC PE=1 SV=2	DDC	5	7.2	53.9	0	2	0	0	0	1.5	0	0	1	0	0	0.5	0	0	0.5	7.5	3.5	0	2.5	0.5	6	33.3333	0.5	1.455	33.3333	0.166667	0.439167	83.3333	3.33333	10.1567	-1.47826	-5.43056	-1.80952	-5.54167	1	0.111111	0.00811819	0.0133552	0.170729	13.7203	3.07833e-05
Q08345	Epithelial discoidin domain-containing receptor 1 OS=Homo sapiens GN=DDR1 PE=1 SV=1	DDR1	5	6.83	101.1	1.5	2	2	1	3	3	0.5	1.5	1	0.5	0	1	0	0.5	0	4.5	3.5	4	1.5	0.5	5	100	1.72222	6.28389	50	0.333333	1.18583	100	3.16667	11.42	-0.590909	-3.53086	-1.61905	-4.95833	1.35135	1.42747	0.0273003	0.00173915	0.00155512	15.3972	1.17829e-05
P80370	Protein delta homolog 1 OS=Homo sapiens GN=DLK1 PE=1 SV=3	DLK1	1	5.67	41.3	0	0	0	0	0	0	0	0	2	1.5	1.5	0	0	0.5	1	0	0	0	0	0	0	11.1111	0.222222	0.628889	66.6667	0.75	2.115	0	0	0	2	0.0246914	2	0.28125	-1.08571	-0.256559	0.217307	0.0118359	0.0810055	17.576	3.61713e-06
P36957	Dihydrolipoyllysine-residue succinyltransferase component of 2-oxoglutarate dehydrogenase complex, mitochondrial OS=Homo sapiens GN=DLST PE=1 SV=4	DLST	2	8.95	48.7	0	0	0	0	0.5	0	0	0	1	0	0	1.5	0.5	1.5	3.5	1.5	0	0	0	0	0	22.2222	0.166667	0.525556	66.6667	1.16667	4.28583	16.6667	0.25	0.6875	-0.4	-0.0173611	1.29412	0.649306	-1.5	-0.666667	0.371035	0.0779819	0.0240476	7.49749	0.00175739
P24855	Deoxyribonuclease-1 OS=Homo sapiens GN=DNASE1 PE=1 SV=1	DNASE1	6	4.91	31.4	25	29.5	24.5	19.5	35	25.5	44.5	29.5	29.5	5	26	31.5	41	34.5	38	8	15	31.5	7.5	10.5	15.5	100	29.1667	126.731	100	29.3333	126.055	100	14.6667	60.68	0.661597	317.792	0.666667	322.667	-0.00569801	-4.875	0.00203634	0.0229557	0.487438	10.2654	0.000261993
O75071	EF-hand calcium-binding domain-containing protein 14 OS=Homo sapiens GN=EFCAB14 PE=1 SV=1	EFCAB14	3	6.32	55	0	0	0	0	1	0	0	0	0.5	2.5	5	2.5	3.5	1	2	0	0	0	0	0	0	22.2222	0.166667	0.615	100	2.75	10.9292	0	0	0	2	0.0138889	2	3.78125	-1.77143	-3.76736	0.137392	0.000302722	5.22433e-05	27.255	3.92663e-08
Q12805	EGF-containing fibulin-like extracellular matrix protein 1 OS=Homo sapiens GN=EFEMP1 PE=1 SV=2	EFEMP1	5	5.07	54.6	12.5	15	4	11.5	17.5	19	12.5	19	8	17	8	10.5	18.5	17.5	4.5	3.5	3	10	0	1.5	1.5	100	13.2222	47.5628	100	12.6667	43.9325	83.3333	3.25	10.93	1.21079	82.1323	1.18325	74.941	0.0429185	7.19136	0.000544007	0.00345254	0.423608	18.6798	2.04132e-06
P52803	Ephrin-A5 OS=Homo sapiens GN=EFNA5 PE=1 SV=1	EFNA5	1	6.42	26.3	0	0	0	0	2	2	2	1	1	0	0	1	1.5	1	1	0	0	0	0	0	0	55.5556	0.888889	3.48333	66.6667	0.75	2.35917	0	0	0	2	0.395062	2	0.28125	0.169492	0.113812	0.0187344	0.00667183	0.376673	6.47436	0.00373294
P56537	Eukaryotic translation initiation factor 6 OS=Homo sapiens GN=EIF6 PE=1 SV=1	EIF6	5	4.68	26.6	5	6	5	4	4.5	6.5	3.5	3	8	3.5	7.5	7	9.5	11	7	0	2	4.5	2.5	0.5	0	100	5.05556	17.1783	100	7.58333	30.0083	66.6667	1.58333	4.40167	1.04603	11.5258	1.30909	27.5	-0.4	-15.9742	0.0007695	0.000406394	0.0164008	35.7441	1.5174e-09
P0C7U0	Protein ELFN1 OS=Homo sapiens GN=ELFN1 PE=1 SV=2	ELFN1	1	8.37	90.4	0	0	0	0	1	0.5	1	0	0	0	0	0	0	0	0	0	0	0	0	0	0	33.3333	0.277778	0.831667	0	0	0	0	0	0	2	0.0385802	0	0	2	0.0385802	0.0757767	-	0.0757767	5.48701	0.00794777
O94919	Endonuclease domain-containing 1 protein OS=Homo sapiens GN=ENDOD1 PE=1 SV=2	ENDOD1	8	5.71	55	5	3	1.5	5	5.5	7.5	2	3.5	2.5	8	1	5.5	3	2.5	0.5	0	1	1.5	3	2	0	100	3.94444	13.9372	100	3.41667	12.2017	66.6667	1.25	3.93833	1.03743	6.99807	0.928571	5.05556	0.143396	1.94252	0.00486631	0.0580503	0.337579	6.63315	0.00331463
P06733	Alpha-enolase OS=Homo sapiens GN=ENO1 PE=1 SV=2	ENO1	17	7.39	47.1	11	9.5	5.5	5.5	8.5	8.5	9	7.5	6.5	0	1.5	4	4	4	3.5	21.5	10.5	12	6.5	9.5	25	100	7.94444	28.8772	83.3333	2.83333	9.465	100	14.1667	45.9183	-0.562814	-68.7901	-1.33333	-96.3333	0.948454	27.5432	0.0141296	0.00211477	6.14371e-05	22.1657	3.71525e-07
J3KQG3	EPH receptor A10, isoform CRA_b OS=Homo sapiens GN=EPHA10 PE=1 SV=1	EPHA10	2	7.01	110.3	1	1.5	1.5	0.5	3.5	3	1	2	0.5	0.5	0	1.5	1	1	0.5	1.5	2	3	2	1.5	0.5	100	1.61111	6.20944	83.3333	0.75	2.74083	100	1.75	6.1825	-0.0826446	-0.23341	-0.8	-1.25	0.729412	1.01659	0.395204	0.0153738	0.0444488	6.48458	0.00370441
P54753	Ephrin type-B receptor 3 OS=Homo sapiens GN=EPHB3 PE=1 SV=2	EPHB3	2	6.32	110.3	0.5	0	0	0	0	0.5	0	0.5	1	0	0	0	0	0	0	2.5	3	1	0	1	0	44.4444	0.277778	0.803333	0	0	0	66.6667	1.25	3.37667	-1.27273	-0.74267	-2	-0.78125	2	0.0385802	0.0221791	0.0174319	0.0436146	9.6291	0.000399297
O15197	Ephrin type-B receptor 6 OS=Homo sapiens GN=EPHB6 PE=1 SV=4	EPHB6	4	6.65	110.6	0	0	1	0	2.5	3	1.5	1	0	0.5	0	1	0	0	0.5	3.5	4	4.5	0	0.5	1.5	55.5556	1	2.96611	50	0.333333	0.904167	83.3333	2.33333	6.59917	-0.8	-2.22222	-1.5	-2.66667	1	0.444444	0.0565837	0.015665	0.09929	7.44238	0.00182884
Q96AP7	Endothelial cell-selective adhesion molecule OS=Homo sapiens GN=ESAM PE=1 SV=1	ESAM	2	9.32	41.2	6	2.5	0	2.5	3	7	0.5	1.5	0.5	3.5	3	5	2	6.5	2.5	0	0	0	0	0	0	88.8889	2.61111	7.87833	100	3.75	10.105	0	0	0	2	3.40895	2	7.03125	-0.358079	-3.6223	0.0114012	0.000147051	0.170738	11.1947	0.000143858
P10768	S-formylglutathione hydrolase OS=Homo sapiens GN=ESD PE=1 SV=2	ESD	2	7.02	31.4	0	0	0	0	0	0	0	0	0	0	0	0	0	0	0	0.5	0.5	0	0	0	1.5	0	0	0	0	0	0	50	0.416667	1.0625	-2	-0.0868056	-2	-0.0868056	0	0	0.0240802	0.0556928	-	5.90194	0.00576463
P00734	Prothrombin OS=Homo sapiens GN=F2 PE=1 SV=2	F2	5	5.9	70	0.5	0	0	0	1	0	0	0	0	0.5	0.5	0	1	0	0	2	1	3	2.5	1.5	11	22.2222	0.166667	0.532222	50	0.333333	1.08667	100	3.5	10.6892	-1.81818	-6.11111	-1.65217	-6.06944	-0.666667	-0.0416667	0.00898871	0.0331469	0.207485	12.0369	8.48614e-05
G3XA98	Fibulin 5, isoform CRA_a OS=Homo sapiens GN=FBLN5 PE=1 SV=1	FBLN5	4	4.73	54.1	0.5	3	2	1.5	4.5	4	1.5	2.5	2	1.5	2	1	2	1.5	1	0.5	2	1	0	0.5	0	100	2.38889	6.56556	100	1.5	3.84667	66.6667	0.666667	1.85	1.12727	2.63117	0.769231	0.902778	0.457143	1.7284	0.00540926	0.0209799	0.0633606	9.65319	0.000392914
P35555	Fibrillin-1 OS=Homo sapiens GN=FBN1 PE=1 SV=3	FBN1	1	4.93	312	2	0	3.5	2.5	0	1	2	0	4	5.5	5	4	3	6.5	3	0	0	0	2	0	0	66.6667	1.66667	6.96111	100	4.5	17.8983	16.6667	0.333333	1.0525	1.33333	1.33333	1.72414	10.0694	-0.918919	-8.73611	0.0364025	4.75262e-05	0.00152363	36.0632	1.3562e-09
P35556	Fibrillin-2 OS=Homo sapiens GN=FBN2 PE=1 SV=3	FBN2	1	4.86	314.6	0	0	0	0	0	0	0	0	0	2	0.5	0.5	0.5	0	1	0	0	0	0	0	0	0	0	0	83.3333	0.75	2.6425	0	0	0	0	0	2	0.28125	-2	-0.28125	-	0.0118359	0.00271638	10.4257	0.000235938
M9MML0	Fc of IgG low affinity IIIa receptor isoform 1 OS=Homo sapiens GN=FCGR3A PE=1 SV=1	FCGR3A	4	8.1	32.7	7	5	4	9	4.5	2.5	8.5	9.5	8.5	5	8.5	7	7	6	10.5	0	1	5	6	0	2	100	6.5	19.315	100	7.33333	21.3767	66.6667	2.33333	6.495	0.943396	18.4028	1.03448	24.1667	-0.120482	-5.76389	0.00434133	0.00176676	0.255025	16.633	5.97773e-06
M9MML6	Low affinity immunoglobulin gamma Fc region receptor III-B OS=Homo sapiens GN=FCGR3B PE=1 SV=1	FCGR3B	4	6.92	29.9	5	2	2	3	1	4.5	0	0	1	3.5	0.5	2.5	1	0	1	0	1.5	0.5	0	0	0.5	77.7778	2.05556	6.15222	83.3333	1.41667	4.1875	50	0.416667	1.30417	1.32584	2.02585	1.09091	0.916667	0.368	1.10918	0.0268394	0.0602688	0.23637	5.34867	0.00885654
P02671	Fibrinogen alpha chain OS=Homo sapiens GN=FGA PE=1 SV=2	FGA	18	6.01	94.9	30	18	16	21.5	21.5	22	23.5	24	16	15.5	19.5	15.5	26.5	14.5	13.5	5	13	20.5	14.5	9	28	100	21.3889	96.3378	100	17.5	76.0525	100	15	55.5858	0.351145	116.242	0.153846	40.625	0.2	75.6173	0.0355956	0.268222	0.0658095	5.70037	0.00673349
O43155	Leucine-rich repeat transmembrane protein FLRT2 OS=Homo sapiens GN=FLRT2 PE=1 SV=1	FLRT2	6	7.8	74	1.5	0	0	0	2	5	3	0.5	1	1	0.5	2	1	0.5	4	6	5.5	2.5	1.5	3	2	66.6667	1.44444	4.61833	100	1.5	4.62417	100	3.41667	9.74917	-0.811429	-4.7936	-0.779661	-4.71181	-0.0377358	-0.0817901	0.0268176	0.0348239	0.473614	5.4691	0.0080597
Q06828	Fibromodulin OS=Homo sapiens GN=FMOD PE=1 SV=2	FMOD	2	6.04	43.2	0	0	0	0	0	0	0	0	0.5	0	1	1	0.5	1	0.5	0	0.5	0	0	0	0	11.1111	0.0555556	0.157222	83.3333	0.666667	2.16333	16.6667	0.0833333	0.279167	-0.4	-0.00192901	1.55556	0.21875	-1.69231	-0.220679	0.388343	0.00534074	0.000663898	16.4654	6.54508e-06
P02751	Fibronectin OS=Homo sapiens GN=FN1 PE=1 SV=4	FN1	34	5.71	262.5	44	31	28.5	26.5	47.5	58	65.5	43.5	58.5	55	58	65	96	95	94	17.5	26.5	18.5	9.5	14.5	20	100	44.7778	179.451	100	77.1667	317.496	100	17.75	54.9825	0.864505	844.993	1.25198	2819.82	-0.531207	-1974.82	0.000347467	1.72454e-05	0.001293	53.192	7.18922e-12
Q5SZK8	FRAS1-related extracellular matrix protein 2 OS=Homo sapiens GN=FREM2 PE=1 SV=2	FREM2	28	5.03	350.9	3.5	1.5	1.5	1	13	7	5	6	3	0.5	0	1	3	2	2	7	12.5	14	4	6	6	100	4.61111	14.1078	83.3333	1.41667	4.13833	100	8.25	23.1317	-0.565875	-23.4001	-1.41379	-33.0278	1.05991	9.6277	0.0490982	0.00123753	0.0340245	11.9143	9.15568e-05
A0A087WZ82	Protein FXYD6-FXYD2 OS=Homo sapiens	FXYD6-FXYD2	1	8.59	16.2	0	0	0.5	0	0	0	0	0	1	2	3.5	3	3	4	4.5	0.5	0	0	0.5	0	0	22.2222	0.166667	0.561667	100	3.33333	11.4592	33.3333	0.166667	0.38	0	0	1.80952	5.54167	-1.80952	-5.54167	0.5	3.45925e-06	1.06703e-07	67.4451	2.18976e-13
P10253	Lysosomal alpha-glucosidase OS=Homo sapiens GN=GAA PE=1 SV=4	GAA	30	6	105.3	71.5	57.5	48	51.5	91	50	70	68	52.5	50.5	33.5	35.5	68	66.5	46.5	73.5	74	53	45	42.5	86	100	62.2222	252.96	100	50.0833	199.889	100	62.3333	223.544	-0.00178412	-6.91975	-0.217939	-688.552	0.216176	681.632	0.494736	0.112553	0.0664403	-	-
P06280	Alpha-galactosidase A OS=Homo sapiens GN=GLA PE=1 SV=1	GLA	4	5.6	48.7	0.5	0	0	0.5	2	1.5	1.5	2.5	0	0	1	1.5	1	0	0	3.5	4	2	0	0.5	4.5	66.6667	0.944444	3.11056	50	0.583333	1.88583	83.3333	2.41667	8.07417	-0.876033	-2.47415	-1.22222	-2.75	0.472727	0.275849	0.0324103	0.0240874	0.217803	8.13616	0.00111393
P16278	Beta-galactosidase OS=Homo sapiens GN=GLB1 PE=1 SV=2	GLB1	15	6.57	76	14	20.5	28	24	19	13.5	20	14.5	17	5.5	10	10	9	10.5	19.5	26	34	12.5	6	8	28.5	100	18.9444	63.9078	100	10.75	34.7308	100	19.1667	61.18	-0.0116618	-4.23457	-0.562674	-125.899	0.551918	121.665	0.480011	0.0676009	0.00315002	-	-
P17900	Ganglioside GM2 activator OS=Homo sapiens GN=GM2A PE=1 SV=4	GM2A	3	5.31	20.8	5.5	0	7.5	7	4	5.5	1.5	1.5	4.5	0	3	7	4	4.5	4.5	0	1.5	2	0	0	1.5	88.8889	4.11111	13.0217	83.3333	3.83333	11.6725	50	0.833333	2.10167	1.32584	8.1034	1.28571	7	0.0699301	1.1034	0.0058998	0.00705647	0.417886	9.45563	0.000448624
P29992	Guanine nucleotide-binding protein subunit alpha-11 OS=Homo sapiens GN=GNA11 PE=1 SV=2	GNA11	3	5.69	42.1	0	0	0	0	0.5	0	0	0	0	0	0	0	0.5	0	0	0	0.5	2.5	0	0	2.5	11.1111	0.0555556	0.133333	16.6667	0.0833333	0.1775	50	0.916667	2.27	-1.77143	-0.418596	-1.66667	-0.416667	-0.4	-0.00192901	0.028322	0.0679115	0.388343	6.42996	0.00385956
P04899	Guanine nucleotide-binding protein G(i) subunit alpha-2 OS=Homo sapiens GN=GNAI2 PE=1 SV=3	GNAI2	3	5.54	40.4	0	0.5	0	0	0	1	0	0	0	0.5	0	0	0	0	0	1.5	1	2.5	0.5	0	0.5	22.2222	0.166667	0.396111	16.6667	0.0833333	0.204167	83.3333	1	2.51333	-1.42857	-0.486111	-1.69231	-0.496528	0.666667	0.0104167	0.0121075	0.0172033	0.30637	9.53941	0.000424045
P08754	Guanine nucleotide-binding protein G(k) subunit alpha OS=Homo sapiens GN=GNAI3 PE=1 SV=3	GNAI3	3	5.69	40.5	0	0.5	0	0	0	1	0	0	0	0.5	0	0	0	0	0	1.5	1	2	0.5	0	0	22.2222	0.166667	0.396111	16.6667	0.0833333	0.204167	66.6667	0.833333	2.155	-1.33333	-0.333333	-1.63636	-0.34375	0.666667	0.0104167	0.0236408	0.0269937	0.30637	7.60116	0.00163084
P62873	Guanine nucleotide-binding protein G(I)/G(S)/G(T) subunit beta-1 OS=Homo sapiens GN=GNB1 PE=1 SV=3	GNB1	2	6	37.4	0	0.5	0	0	0.5	0.5	1	0	0	0	0	0	0	0	0	2.5	1	0.5	1.5	0	2.5	44.4444	0.277778	0.696111	0	0	0	83.3333	1.33333	3.17417	-1.31034	-0.850309	-2	-0.888889	2	0.0385802	0.00673906	0.00505978	0.0436146	13.3516	3.82679e-05
P15586	N-acetylglucosamine-6-sulfatase OS=Homo sapiens GN=GNS PE=1 SV=3	GNS	13	8.31	62	12.5	24	15.5	23.5	15.5	12.5	15	17	13.5	11	13.5	8	16.5	13.5	12.5	12.5	17	6	9.5	10	12.5	100	16.5556	51.7883	100	12.5	37.6592	100	11.25	33.6842	0.381618	73.762	0.105263	14.8438	0.279159	58.9182	0.0145494	0.263267	0.0330429	9.09817	0.000571584
Q8NBJ4	Golgi membrane protein 1 OS=Homo sapiens GN=GOLM1 PE=1 SV=1	GOLM1	16	4.97	45.3	1.5	0.5	23.5	11.5	17	17.5	17	0	25	13.5	23	9	29.5	18	28.5	0	0.5	0	0	0	0	88.8889	12.6111	43.8122	100	20.25	73.5625	16.6667	0.0833333	0	1.97374	79.5166	1.98361	205.028	-0.46492	-125.511	0.00423634	6.57985e-05	0.0698305	28.0142	2.86829e-08
P17174	Aspartate aminotransferase, cytoplasmic OS=Homo sapiens GN=GOT1 PE=1 SV=3	GOT1	9	7.01	46.2	0	0	0	0	0	0.5	0	1	1	0.5	0	0	0	0	0.5	0.5	0	3	1	0	5.5	33.3333	0.277778	0.721111	33.3333	0.166667	0.3875	66.6667	1.66667	4.02083	-1.42857	-1.35031	-1.63636	-1.375	0.5	0.0246914	0.0409403	0.0628112	0.294801	5.5646	0.00748149
Q9HCN6	Platelet glycoprotein VI OS=Homo sapiens GN=GP6 PE=1 SV=4	GP6	4	9.2	36.8	5	6	7.5	4	5	7	6	3.5	8	7.5	6.5	4	8	6	8.5	4.5	8.5	0	1	0	4.5	100	5.77778	20.3883	100	6.75	23.9192	66.6667	3.08333	10.8425	0.60815	11.9379	0.745763	18.0278	-0.155211	-6.08989	0.0270239	0.0186907	0.131907	10.2595	0.000263011
Q8NFJ5	Retinoic acid-induced protein 3 OS=Homo sapiens GN=GPRC5A PE=1 SV=2	GPRC5A	2	8.15	40.2	0	0	0	0	0	0	0	0	0	0	0	0	0	0	0	1.5	0	0.5	0	0.5	0	0	0	0	0	0	0	50	0.416667	1.3925	-2	-0.0868056	-2	-0.0868056	0	0	0.0240802	0.0556928	-	5.90194	0.00576463
Q9NZH0	G-protein coupled receptor family C group 5 member B OS=Homo sapiens GN=GPRC5B PE=2 SV=2	GPRC5B	3	8.24	44.8	1	5	1	1	0.5	1	2	3	1	2	2	3.5	3.5	1.5	2.5	5	4.5	2.5	4	8.5	4.5	100	1.72222	5.57	100	2.5	7.86917	100	4.83333	16.4158	-0.949153	-10.1975	-0.636364	-8.55556	-0.368421	-1.64198	0.00185402	0.0122455	0.128019	13.0438	4.59779e-05
P22352	Glutathione peroxidase 3 OS=Homo sapiens GN=GPX3 PE=1 SV=2	GPX3	3	8.13	25.5	5.5	5.5	5.5	5	8	5.5	3	4	1.5	5	6.5	8	7.5	5	6	1.5	1.5	6.5	3.5	2	0	100	4.83333	17.4089	100	6.33333	21.2192	83.3333	2.5	7.56917	0.636364	8.55556	0.867925	16.9306	-0.268657	-8.375	0.0231198	0.00228113	0.0528514	9.78889	0.000358895
P06396	Gelsolin OS=Homo sapiens GN=GSN PE=1 SV=1	GSN	24	6.28	85.6	47	39.5	14.5	34.5	23	50	27.5	49	19.5	62.5	12	21.5	23.5	27.5	6	24	51.5	21	25	41	23.5	100	33.8333	138.017	100	25.5	100.805	100	31	113.018	0.0874036	91.8472	-0.19469	-155.375	0.280899	247.222	0.342929	0.288045	0.172675	-	-
P09211	Glutathione S-transferase P OS=Homo sapiens GN=GSTP1 PE=1 SV=2	GSTP1	7	5.64	23.3	6	5	1.5	1.5	2	2	7	4	1	1.5	1	2.5	2	2	0	3.5	3.5	7	8	0.5	6	100	3.33333	12.6939	83.3333	1.5	4.89333	100	4.75	15.3933	-0.350515	-5.72569	-1.04	-10.1562	0.758621	4.43056	0.146015	0.0105139	0.039808	8.50515	0.000860075
P08236	Beta-glucuronidase OS=Homo sapiens GN=GUSB PE=1 SV=2	GUSB	9	7.02	74.7	3.5	3.5	6	5	6	3.5	8	4	0	0	2	3	2	3	3	0	6	2.5	0	0	0	88.8889	4.38889	12.7361	83.3333	2.16667	5.98667	33.3333	1.41667	3.82583	1.02392	8.6277	0.418605	1.34375	0.677966	7.28395	0.0154534	0.257502	0.0227306	15.0964	1.39496e-05
Q8TDQ0	Hepatitis A virus cellular receptor 2 OS=Homo sapiens GN=HAVCR2 PE=1 SV=3	HAVCR2	5	5.72	33.4	0	0	1.5	0.5	3.5	2	4.5	0	4	1	5.5	4.5	7	3.5	6	0	0	0	0	0	0	66.6667	1.77778	4.69056	100	4.58333	11.9267	0	0	0	2	1.58025	2	10.5035	-0.882096	-8.92323	0.0172858	0.000181916	0.00851745	28.4405	2.40973e-08
Q9ULI3	Protein HEG homolog 1 OS=Homo sapiens GN=HEG1 PE=1 SV=3	HEG1	4	6.18	147.4	0	0	0	0	0	0	0	0	4.5	7	8.5	2.5	6.5	4.5	10	0	0	0	0	0	0	11.1111	0.5	2.03	100	6.5	26.6625	0	0	0	2	0.125	2	21.125	-1.71429	-21	0.217307	7.62566e-05	4.61356e-05	79.5449	1.72565e-14
U3KQK0	Histone H2B OS=Homo sapiens GN=HIST1H2BN PE=1 SV=1	HIST1H2BN	2	10.54	18.8	2.5	1	0	2.5	1	0	3.5	3.5	2	0	0	0	0	0	0	0	0	0	0	0	2	77.7778	1.77778	6.65056	0	0	0	16.6667	0.333333	1.10833	1.36842	1.52469	-2	-0.0555556	2	1.58025	0.0180677	0.170447	0.00356684	8.64227	0.000781936
P62805	Histone H4 OS=Homo sapiens GN=HIST1H4A PE=1 SV=2	HIST1H4A	5	11.36	11.4	7	1	1	5.5	0.5	0	11	12	5	1.5	0	0	0	0	0	0	0	1	2	0.5	2.5	88.8889	4.77778	15.3294	16.6667	0.25	0.875	66.6667	1	3.36417	1.30769	10.9136	-1.2	-0.46875	1.8011	11.3823	0.0350639	0.0806541	0.0163379	6.93302	0.00265345
Q6FI13	Histone H2A type 2-A OS=Homo sapiens GN=HIST2H2AA3 PE=1 SV=3	HIST2H2AA3	4	10.9	14.1	4.5	1.5	0	1	0	0	5	1	2	1	0	0	0	0	0	0	0	0	0	0	0	66.6667	1.66667	4.86389	16.6667	0.166667	0.403333	0	0	0	2	1.38889	2	0.0138889	1.63636	1.375	0.0261496	0.170447	0.0402976	5.93328	0.00562767
Q96RW7	Hemicentin-1 OS=Homo sapiens GN=HMCN1 PE=1 SV=2	HMCN1	4	6.49	613	11	3	4	4	10	9	9.5	10	8	13.5	4.5	14	11	9	11	7	6	4.5	3.5	9	5	100	7.61111	27.5939	100	10.5	36.6167	100	5.83333	18.115	0.264463	11.9506	0.571429	38.1111	-0.319018	-26.1605	0.117318	0.00833837	0.056905	7.18007	0.00221324
Q8NDA2	Hemicentin-2 OS=Homo sapiens GN=HMCN2 PE=2 SV=3	HMCN2	1	5.87	541.6	0	0	0	0	0	0	0.5	0	1	1.5	0.5	2	0.5	1	0.5	0	0	0	0	0	0	22.2222	0.166667	0.542778	100	1	3.3725	0	0	0	2	0.0138889	2	0.5	-1.42857	-0.486111	0.137392	0.00154704	0.00292179	18.9935	1.74028e-06
P00738	Haptoglobin OS=Homo sapiens GN=HP PE=1 SV=1	HP	11	6.58	45.2	6.5	6	7	10.5	0	4	3.5	0.5	0	4.5	1	2.5	1.5	0	0	2	5	9.5	10.5	7	8.5	77.7778	4.22222	11.2689	66.6667	1.58333	4.01	100	7.08333	18.97	-0.506143	-16.1732	-1.26923	-23.8333	0.909091	7.66011	0.0701199	0.00188138	0.0618378	13.1219	4.3878e-05
P02790	Hemopexin OS=Homo sapiens GN=HPX PE=1 SV=2	HPX	13	7.02	51.6	29.5	36.5	22.5	25	18	17	20.5	37.5	22	13.5	22.5	26	24	21	21	17	16.5	27	23.5	19.5	19.5	100	25.3889	85.5256	100	21.3333	64.3933	100	20.5	66.7308	0.213075	112.173	0.0398406	17.4306	0.173603	94.7423	0.0863763	0.368005	0.128523	-	-
P04196	Histidine-rich glycoprotein OS=Homo sapiens GN=HRG PE=1 SV=1	HRG	9	7.5	59.5	1	0.5	0	1	3	1	0.5	0.5	1.5	1	0	0.5	0	1.5	0	0	1	9	5.5	5.5	26	88.8889	1	2.34944	50	0.5	1.08	83.3333	7.83333	24.4267	-1.54717	-30.1806	-1.76	-30.5556	0.666667	0.375	0.0237517	0.0441349	0.124034	8.92505	0.000643429
A0A0G2JIW1	Heat shock 70 kDa protein 1B OS=Homo sapiens GN=HSPA1B PE=1 SV=1	HSPA1B	8	5.66	70.1	4.5	3	2.5	4	1	1	6.5	4.5	3.5	1.5	0.5	0	1.5	1.5	2	3	1.5	4	3.5	2	6	100	3.38889	10.3361	83.3333	1.16667	3.45083	100	3.33333	9.56833	0.0165289	0.186728	-0.962963	-4.875	0.97561	5.06173	0.4758	0.00669208	0.00635667	6.16137	0.00472844
P11021	78 kDa glucose-regulated protein OS=Homo sapiens GN=HSPA5 PE=1 SV=2	HSPA5	12	5.16	72.3	1	0.5	3	1	2.5	4	3	1	0	2	0	1	0.5	1	0.5	7.5	6	0	2.5	2.5	1	88.8889	1.77778	5.81833	83.3333	0.833333	2.63833	83.3333	3.25	10.1692	-0.585635	-3.701	-1.18367	-4.93403	0.723404	1.23302	0.103351	0.0379599	0.0726398	5.84249	0.00603412
P17066	Heat shock 70 kDa protein 6 OS=Homo sapiens GN=HSPA6 PE=1 SV=2	HSPA6	4	6.14	71	4.5	3	2.5	4	1	1	4	4.5	3.5	1.5	0.5	0	1.5	1.5	2	2	1.5	2.5	4	2	4	100	3.11111	9.495	83.3333	1.16667	3.45083	100	2.66667	7.72083	0.153846	1.28395	-0.782609	-2.875	0.909091	4.15895	0.257935	0.00954708	0.00376414	5.74526	0.00650383
P11142	Heat shock cognate 71 kDa protein OS=Homo sapiens GN=HSPA8 PE=1 SV=1	HSPA8	10	5.52	70.9	4	2.5	7.5	5.5	2	2	10	6.5	5	3.5	0	0	3	3.5	2.5	6.5	2.5	8	6	3	7.5	100	5	15.5778	66.6667	2.08333	6.36167	100	5.58333	16.8942	-0.110236	-3.08681	-0.913043	-13.4167	0.823529	10.3299	0.336747	0.00649832	0.017944	6.22492	0.0045058
P98160	Basement membrane-specific heparan sulfate proteoglycan core protein OS=Homo sapiens GN=HSPG2 PE=1 SV=4	HSPG2	43	6.51	468.5	181.5	151.5	60	53.5	110.5	133	105.5	124.5	120	189.5	81	117	89	103.5	94	62.5	61	101	26	96.5	34.5	100	115.556	434.049	100	112.333	417.64	100	63.5833	242.253	0.580245	4655.12	0.55424	4287.97	0.0282789	367.154	0.00980688	0.019555	0.440752	8.26594	0.00101668
P05362	Intercellular adhesion molecule 1 OS=Homo sapiens GN=ICAM1 PE=1 SV=2	ICAM1	7	7.99	57.8	0	0	3	1.5	0	5	3.5	0	6.5	3	0	4	9	3.5	5.5	0	0	0	1.5	0	0	55.5556	2.16667	6.32722	83.3333	4.16667	13.6508	16.6667	0.25	0.546667	1.58621	2.31597	1.77358	8.64931	-0.631579	-6.33333	0.043783	0.00511531	0.0895656	14.5495	1.90337e-05
P13598	Intercellular adhesion molecule 2 OS=Homo sapiens GN=ICAM2 PE=1 SV=2	ICAM2	3	7.43	30.6	11	0	6	4	1.5	10.5	13.5	4	16	12	9.5	7	16	17	14	0	0	0	0	0	0	88.8889	7.38889	22.4194	100	12.5833	40.9967	0	0	0	2	27.2978	2	79.1701	-0.520167	-51.8723	0.00343535	5.88272e-06	0.0347311	42.2168	1.7491e-10
K4DIA0	ICOS ligand OS=Homo sapiens GN=ICOSLG PE=1 SV=1	ICOSLG	3	8.05	51.9	1.5	2	5.5	3	6.5	6	6.5	2.5	5	6.5	10	6.5	7.5	3.5	12.5	0	0.5	0	0.5	0	0	100	4.27778	11.2006	100	7.75	20.7458	33.3333	0.166667	0.348333	1.85	9.1358	1.91579	30.0174	-0.577367	-20.8816	0.000143999	7.34153e-05	0.0103482	35.1765	1.8559e-09
P35858	Insulin-like growth factor-binding protein complex acid labile subunit OS=Homo sapiens GN=IGFALS PE=1 SV=1	IGFALS	12	6.79	66	5	2.5	0.5	0	4	2.5	4.5	4	4.5	0	2	1.5	2	3.5	7	5.5	10.5	4.5	1	6	13.5	88.8889	3.05556	9.49389	83.3333	2.66667	7.8125	100	6.83333	19.2583	-0.764045	-18.679	-0.877193	-19.7917	0.135922	1.11265	0.0192629	0.0359704	0.362844	7.82909	0.00138511
P01876	Ig alpha-1 chain C region OS=Homo sapiens GN=IGHA1 PE=1 SV=2	IGHA1	9	6.51	37.6	17.5	37.5	31	8	13	16.5	17.5	10.5	20.5	15.5	15	20	23	16.5	12.5	24.5	27	18	26	24.5	27	100	19.1111	64.895	100	17.0833	61.0825	100	24.5	84.9683	-0.247134	-117.508	-0.356713	-154.205	0.112049	36.6971	0.105541	0.002503	0.316004	-	-
A0A0A0MS08	Ig gamma-1 chain C region (Fragment) OS=Homo sapiens	IGHG1	12	6.96	43.9	200.5	134.5	111	98	89	126.5	90.5	117.5	114	172	103	132	130.5	127.5	156	70.5	65.5	113.5	59	94	90	100	120.167	380.794	100	136.833	438.65	100	82.0833	274.69	0.376597	3851.18	0.50019	5992.84	-0.129702	-2141.67	0.0145969	0.000876084	0.159142	12.1319	8.00278e-05
P01859	Ig gamma-2 chain C region OS=Homo sapiens GN=IGHG2 PE=1 SV=2	IGHG2	10	7.59	35.9	66	57	42	44.5	60.5	32	36	44.5	37.5	53.5	58	64	89.5	52.5	46	21	17	33	24	51.5	80	100	46.6667	137.317	100	60.5833	180.602	100	37.75	111.338	0.211254	376.358	0.464407	1122.64	-0.259518	-746.281	0.176575	0.0393458	0.0342854	-	-
A0A075B6N8	Ig gamma-3 chain C region (Fragment) OS=Homo sapiens	IGHG3	7	7.9	41.3	70	53.5	45	46	57	35.5	34	43	38	54.5	56	62	83.5	48	51.5	25	19	39	29	45	78.5	100	46.8889	142.327	100	59.25	182.001	100	39.25	118.748	0.177362	329.003	0.406091	985	-0.232923	-655.997	0.192066	0.0388822	0.0368478	-	-
A0A1B0GUU9	Ig mu chain C region (Fragment) OS=Homo sapiens GN=IGHM PE=1 SV=1	IGHM	8	6.15	51.9	35	23.5	20	16	24	28	19	31.5	15.5	14.5	4.5	22	17.5	20.5	6	23	28.5	40.5	2	20.5	27.5	100	23.6111	65.3806	100	14.1667	38.4475	100	23.6667	65.5717	-0.00235018	-1.31327	-0.502203	-179.708	0.5	178.395	0.495653	0.0717272	0.0121075	6.07393	0.00505388
A0A0A0MS15	Immunoglobulin heavy variable 3-49 OS=Homo sapiens	IGHV3-49	2	8.62	13	0	0.5	0	0	0	1	0	0	0	0	0	0	0	0	0	1	1	1.5	0	1	3	22.2222	0.166667	0.358333	0	0	0	83.3333	1.25	2.86667	-1.52941	-0.767361	-2	-0.78125	2	0.0138889	0.00458245	0.00561701	0.137392	13.553	3.3968e-05
A0A0B4J2B5	Protein IGHV3OR16-9 (Fragment) OS=Homo sapiens GN=IGHV3OR16-9 PE=1 SV=1	IGHV3OR16-9	2	8.46	10.7	6.5	5	4.5	5	6	8	1	2	3	4	3.5	8	8	4.5	2.5	4	6.5	8.5	4.5	10	14	100	4.55556	20.9961	100	5.08333	22.7342	100	7.91667	33.6317	-0.538976	-20.9603	-0.435897	-18.4167	-0.10951	-2.5436	0.0237634	0.0744051	0.333692	5.79397	0.0062639
P01834	Ig kappa chain C region OS=Homo sapiens GN=IGKC PE=1 SV=1	IGKC	9	5.87	11.6	273.5	213	112	204	136	94.5	67	93	81	307	66.5	76	139	195.5	53.5	53	71	108	60.5	67	101	100	141.556	501.769	100	139.583	509.352	100	76.75	307.738	0.593714	7073.71	0.580894	6796.47	0.0140302	277.234	0.026796	0.0782742	0.482314	-	-
A0A075B6R9	Protein IGKV2D-24 (Fragment) OS=Homo sapiens	IGKV2D-24	2	8.87	13.1	0	0.5	0	0	0	1	0	0	0	0	0	0	0.5	0	0	2	3	1	0	1	2.5	22.2222	0.166667	0.429444	16.6667	0.0833333	0.406667	83.3333	1.58333	4.79667	-1.61905	-1.23958	-1.8	-1.25	0.666667	0.0104167	0.00158618	0.00440943	0.30637	19.3286	1.46967e-06
P01619	Immunoglobulin kappa variable 3-20 OS=Homo sapiens GN=IGKV3-20 PE=1 SV=2	IGKV3-20	4	4.96	12.5	25	20	14.5	23.5	21.5	12.5	9	8.5	11	34.5	8	11.5	28	31.5	5	4	8.5	16	7.5	8.5	12	100	16.1667	77.1889	100	19.75	94.275	100	9.41667	42.0858	0.527687	86.3438	0.708571	150.694	-0.199536	-64.3507	0.02032	0.0467269	0.243618	-	-
A0A087WSY6	Protein IGKV3D-15 (Fragment) OS=Homo sapiens	IGKV3D-15	2	5.19	12.5	2	2.5	4	2.5	4	3.5	2	2	3.5	4	3	3.5	6.5	6.5	2.5	2.5	2.5	3.5	0	2	3.5	100	2.88889	16.9839	100	4.33333	26.8167	83.3333	2.33333	11.7517	0.212766	1.45062	0.6	6.66667	-0.4	-5.21605	0.165975	0.024018	0.0257115	7.00785	0.00251115
P06312	Immunoglobulin kappa variable 4-1 OS=Homo sapiens GN=IGKV4-1 PE=1 SV=1	IGKV4-1	4	5.25	13.4	12.5	10	6.5	12	11.5	10	5.5	12	5.5	12	4.5	9.5	17	19	3	2	3	9.5	1.5	2	2.5	100	9.5	29.3394	100	10.8333	35.12	100	3.41667	10.1758	0.941935	39.2882	1.04094	52.8438	-0.131148	-13.5556	0.000879194	0.014589	0.296251	10.6705	0.000201289
A0A0B4J231	Immunoglobulin lambda-like polypeptide 5 OS=Homo sapiens GN=IGLL5 PE=1 SV=1	IGLL5	5	8.84	23.1	38.5	42	14.5	17.5	13.5	43.5	13.5	24.5	11	53	10.5	14	17.5	16.5	9.5	26.5	14.5	35.5	13.5	14.5	45	100	24.2778	84.6622	100	20.1667	68.4025	100	24.9167	83.4683	-0.025974	-15.7149	-0.210721	-107.073	0.185	91.358	0.464397	0.296026	0.301372	-	-
P01717	Immunoglobulin lambda variable 3-25 OS=Homo sapiens GN=IGLV3-25 PE=1 SV=2	IGLV3-25	2	4.5	12	0	0	0	0	0	0	0	0	0	0	0.5	1.5	0	0	0	1	1	0	1	0.5	1.5	0	0	0	33.3333	0.333333	0.931667	83.3333	0.833333	2.3175	-2	-0.347222	-0.857143	-0.291667	-2	-0.0555556	0.00013579	0.0774162	0.0579977	7.48859	0.00176872
Q969P0	Immunoglobulin superfamily member 8 OS=Homo sapiens GN=IGSF8 PE=1 SV=1	IGSF8	5	8	65	4.5	3	1.5	4	4.5	4.5	15.5	7	9.5	11	3.5	4.5	8.5	7.5	3	0	0.5	1	3.5	0.5	0	100	6	18.0139	100	6.33333	19.5217	66.6667	0.916667	2.55833	1.46988	17.5799	1.49425	19.6354	-0.0540541	-2.05556	0.00725024	0.00157724	0.436208	11.5351	0.000116025
O95998	Interleukin-18-binding protein OS=Homo sapiens GN=IL18BP PE=1 SV=2	IL18BP	2	7.39	21.1	0.5	1	5.5	2	0	1	1	0	4	0.5	2.5	0.5	1	4	2.5	0	0	0	0	0	0	77.7778	1.66667	5.02389	100	1.83333	6.17833	0	0	0	2	1.38889	2	1.68056	-0.0952381	-0.291667	0.0261496	0.00472798	0.428367	7.04514	0.00244324
P01589	Interleukin-2 receptor subunit alpha OS=Homo sapiens GN=IL2RA PE=1 SV=1	IL2RA	1	6.52	30.8	0	0	0	0	0	0	0	0	0	0	1	0	0	1	1	0	0	0	0	0	0	0	0	0	50	0.5	1.55833	0	0	0	0	0	2	0.125	-2	-0.125	-	0.0246661	0.00761843	6.15789	0.00474095
P40189	Interleukin-6 receptor subunit beta OS=Homo sapiens GN=IL6ST PE=1 SV=2	IL6ST	4	5.95	103.5	1	2.5	2	3.5	2.5	3	2.5	4	3	3.5	3.5	3.5	3.5	3.5	3.5	0.5	1.5	2	0	0	0	100	2.66667	9.815	100	3.5	12.1833	50	0.666667	2.21667	1.2	3.33333	1.36	5.90278	-0.27027	-2.56944	0.000384041	6.3841e-06	0.018371	36.0571	1.35912e-09
O14498	Immunoglobulin superfamily containing leucine-rich repeat protein OS=Homo sapiens GN=ISLR PE=2 SV=1	ISLR	5	5.15	46	5.5	3.5	5.5	4.5	6	6	8	7	12	7.5	6.5	6	6	10	10.5	4.5	5	1.5	8	8	5.5	100	6.44444	21.0072	100	7.75	23.575	100	5.41667	14.2208	0.173302	6.09529	0.35443	15.3611	-0.183953	-9.26582	0.220032	0.0505389	0.150237	7.68081	0.00154013
P53990	IST1 homolog OS=Homo sapiens GN=IST1 PE=1 SV=1	IST1	12	5.35	39.7	6	8	8.5	6	12.5	7	8.5	8	8	7	5.5	5.5	7.5	7	11	14	7.5	19	7.5	11.5	11	100	8.05556	30.0628	100	7.25	25.7025	100	11.75	40.0583	-0.373072	-36.5853	-0.473684	-42.75	0.105263	6.16474	0.0204807	0.0220935	0.225079	8.86377	0.000671085
Q8TB96	T-cell immunomodulatory protein OS=Homo sapiens GN=ITFG1 PE=1 SV=1	ITFG1	3	5.39	68.1	0	0	0	0	2.5	1	1.5	0	0.5	0.5	1.5	1.5	2	0.5	2.5	0	0	0	0	0	0	44.4444	0.611111	1.545	100	1.41667	3.55417	0	0	0	2	0.186728	2	1.00347	-0.794521	-0.816744	0.061031	0.000742442	0.0493194	8.5	0.000863164
P19823	Inter-alpha-trypsin inhibitor heavy chain H2 OS=Homo sapiens GN=ITIH2 PE=1 SV=2	ITIH2	17	6.86	106.4	2.5	0	0	0	0	0	0	1.5	0	0	0	0.5	0.5	0	0	0	0	3.5	8.5	4	30.5	22.2222	0.444444	1.35611	33.3333	0.166667	0.489167	66.6667	7.75	25.2367	-1.78305	-29.9325	-1.91579	-30.0174	0.909091	0.0848765	0.03849	0.0699184	0.243503	6.74439	0.00305116
B7ZKJ8	ITIH4 protein OS=Homo sapiens GN=ITIH4 PE=1 SV=1	ITIH4	40	6.89	103.8	278.5	292.5	235.5	156	99.5	177	173.5	233.5	205.5	214.5	87.5	95.5	125.5	124.5	88.5	104.5	125	179.5	176	127	105.5	100	205.722	975.713	100	122.667	606.839	100	136.25	631.645	0.406303	11878.8	-0.104924	-1758.48	0.505837	13637.3	0.0129322	0.291532	0.00776736	8.85788	0.000673808
P14923	Junction plakoglobin OS=Homo sapiens GN=JUP PE=1 SV=3	JUP	2	6.14	81.7	0	0	0	0	0	0	0	0	0	0	0	0	0	0	0	1	0	1	0	0	0	0	0	0	0	0	0	33.3333	0.333333	0.778333	-2	-0.0555556	-2	-0.0555556	0	0	0.0349573	0.0724638	-	6.96429	0.00259299
Q96J84	Kin of IRRE-like protein 1 OS=Homo sapiens GN=KIRREL PE=1 SV=2	KIRREL	3	5.73	83.5	0	0	0	0	0	1.5	0	0.5	2	2	2	1	1.5	2	2	0	0	0	0	0	0	33.3333	0.444444	1.35556	100	1.75	5.60917	0	0	0	2	0.0987654	2	1.53125	-1.18987	-1.43248	0.0925852	6.35249e-07	0.00115708	53.3893	6.81914e-12
(*)P06870	Kallikrein-1 OS=Homo sapiens GN=KLK1 PE=1 SV=2	KLK1	2	4.83	28.9	27.5	27.5	10.5	16.5	17	13	13.5	17	14	10	23.5	18.5	19	20	28.5	5	5	6	3.5	8	4.5	100	17.3889	51.5061	100	19.9167	63.0758	100	5.33333	15.1217	1.06112	136.965	1.15512	184.115	-0.135517	-47.1501	0.00021576	0.000105556	0.223565	27.2419	3.94818e-08
P01042	Kininogen-1 OS=Homo sapiens GN=KNG1 PE=1 SV=2	KNG1	12	6.81	71.9	50.5	72	82.5	51.5	57.5	55.5	64	57	58.5	74.5	60.5	52	76	65.5	68	28	38.5	13	28.5	20.5	20.5	100	61	223.732	100	66.0833	240.278	100	24.8333	93.8275	0.842718	1552.15	0.907424	1875.16	-0.08	-323.003	4.59358e-06	5.66233e-06	0.172581	67.79	2.02707e-13
P04264	Keratin, type II cytoskeletal 1 OS=Homo sapiens GN=KRT1 PE=1 SV=6	KRT1	34	8.12	66	40.5	53.5	13	13.5	25.5	19.5	1	17.5	34	32	12.5	4.5	13	0	7.5	111	51	67.5	59.5	57	40	100	24.2222	84.04	83.3333	11.5833	38.6	100	64.3333	221.386	-0.905897	-1776.03	-1.38968	-2002.3	0.705974	226.271	0.00101971	0.000373611	0.0596277	28.7235	2.1485e-08
P13645	Keratin, type I cytoskeletal 10 OS=Homo sapiens GN=KRT10 PE=1 SV=6	KRT10	31	5.21	58.8	40	28.5	1.5	10	24	17	0	12	27	24.5	0	1	15	0	2.5	79.5	55.5	43.5	29	39	33	88.8889	17.7778	60.6178	66.6667	7.16667	22.6483	100	46.5833	164.153	-0.895123	-926.979	-1.46667	-1059.32	0.85078	132.344	0.00187867	0.000526365	0.0613029	23.8688	1.70107e-07
P13646	Keratin, type I cytoskeletal 13 OS=Homo sapiens GN=KRT13 PE=1 SV=4	KRT13	12	4.96	49.6	2	4	0	0.5	0.5	4	0.5	0.5	15.5	0	0	0	1	0	0	6.5	3.5	6.5	2	10	10	88.8889	3.05556	8.74222	16.6667	0.166667	0.58	100	6.41667	18.8358	-0.709677	-15.9186	-1.89873	-20.5729	1.7931	4.65432	0.0835773	0.000464326	0.089757	6.19	0.00462673
P02533	Keratin, type I cytoskeletal 14 OS=Homo sapiens GN=KRT14 PE=1 SV=4	KRT14	16	5.16	51.5	0.5	2	0	0.5	0.5	2	0	0	6.5	0	0	0	0	0	0	21	7	11.5	1	15	6.5	66.6667	1.33333	3.79056	0	0	0	100	10.3333	31.4433	-1.54286	-52.5	-2	-53.3889	2	0.888889	0.00147393	0.00250266	0.0735531	24.8745	1.08785e-07
P08779	Keratin, type I cytoskeletal 16 OS=Homo sapiens GN=KRT16 PE=1 SV=4	KRT16	14	5.05	51.2	1.5	3	0	0.5	0.5	2	0	0	6.5	0	0	0	0	0	0	18.5	5.5	10.5	3	13.5	6.5	66.6667	1.55556	4.37167	0	0	0	100	9.58333	28.61	-1.4414	-44.7103	-2	-45.9201	2	1.20988	0.00096734	0.00110052	0.0502398	29.1664	1.79763e-08
Q04695	Keratin, type I cytoskeletal 17 OS=Homo sapiens GN=KRT17 PE=1 SV=2	KRT17	7	5.02	48.1	0.5	1	0	0.5	0	0	0	0	4.5	0	0	0	0	0	0	7.5	3	3.5	0	6	3.5	44.4444	0.722222	2.13722	0	0	0	83.3333	3.91667	11.7992	-1.37725	-7.40934	-2	-7.67014	2	0.260802	0.00449868	0.00207143	0.126461	17.2123	4.38378e-06
P08727	Keratin, type I cytoskeletal 19 OS=Homo sapiens GN=KRT19 PE=1 SV=4	KRT19	7	5.14	44.1	0.5	1	0	0.5	0	0	0.5	0.5	3.5	0	0	0	0	0	0	3.5	2	1	0	3.5	4	66.6667	0.722222	2.14556	0	0	0	83.3333	2.33333	6.14417	-1.05455	-2.46142	-2	-2.72222	2	0.260802	0.018304	0.00255836	0.0669908	10.1084	0.000290461
P35908	Keratin, type II cytoskeletal 2 epidermal OS=Homo sapiens GN=KRT2 PE=1 SV=2	KRT2	28	8	65.4	13	14.5	3	3.5	6	3.5	0	3.5	5	10	1	0.5	7	0	1	64	24.5	21	21.5	29.5	4	88.8889	5.77778	17.4906	83.3333	3.25	9.23667	100	27.4167	89.6	-1.30377	-359.145	-1.57609	-370.556	0.56	11.4101	0.00359121	0.0077313	0.157361	18.7211	1.99881e-06
P19013	Keratin, type II cytoskeletal 4 OS=Homo sapiens GN=KRT4 PE=1 SV=4	KRT4	9	6.61	57.3	0	0.5	0	0	1	0	3	0	4.5	0	0	0	0	0	0	8	2.5	9	2.5	6	13	44.4444	1	3.05389	0	0	0	100	6.83333	19.1267	-1.48936	-22.8472	-2	-23.3472	2	0.5	0.000885441	0.00103058	0.0819579	28.1398	2.72435e-08
P13647	Keratin, type II cytoskeletal 5 OS=Homo sapiens GN=KRT5 PE=1 SV=3	KRT5	12	7.74	62.3	3.5	5.5	0	0	1.5	0	0	1	7	4	1	0	4	0	0	27	13	9.5	6	11.5	4	55.5556	2.05556	6.005	50	1.5	4.23417	100	11.8333	34.8267	-1.408	-67.9012	-1.55	-68.8889	0.3125	0.987654	0.00241146	0.00647645	0.335235	20.0594	1.02165e-06
P48668	Keratin, type II cytoskeletal 6C OS=Homo sapiens GN=KRT6C PE=1 SV=3	KRT6C	16	8	60	6	5.5	0	0	1.5	0	0	1	10.5	4	1	0	4	0	0	27	16.5	14.5	10.5	16	5	55.5556	2.72222	8.47444	50	1.5	4.23417	100	14.9167	43.1675	-1.38268	-107.548	-1.63452	-110.128	0.578947	2.58025	0.000451943	0.000737598	0.240285	32.9694	4.1448e-09
P08729	Keratin, type II cytoskeletal 7 OS=Homo sapiens GN=KRT7 PE=1 SV=5	KRT7	2	5.48	51.4	0	0.5	0	0	1	0	0	0	0.5	0	0	0	0	0	0	5.5	0.5	4.5	0.5	0.5	1	33.3333	0.222222	0.538889	0	0	0	100	2.08333	6.72583	-1.61446	-2.14545	-2	-2.17014	2	0.0246914	0.0149288	0.0249658	0.0813892	10.2359	0.000267105
Q86Y46	Keratin, type II cytoskeletal 73 OS=Homo sapiens GN=KRT73 PE=1 SV=1	KRT73	2	7.23	58.9	0	0	0	0	0	0	0	0	0	0	0	0	0	0	0	5.5	0	6	0	3.5	2	0	0	0	0	0	0	66.6667	2.83333	7.11417	-2	-4.01389	-2	-4.01389	0	0	0.00283009	0.0121878	-	18.2143	2.59305e-06
P05787	Keratin, type II cytoskeletal 8 OS=Homo sapiens GN=KRT8 PE=1 SV=7	KRT8	3	5.59	53.7	1	1	1	0.5	1	0	1	1	1.5	1	1	0	1	0	0	7.5	2	6	3	1.5	3	88.8889	0.888889	2.23944	50	0.5	1.48583	100	3.83333	12.2075	-1.24706	-6.95216	-1.53846	-7.22222	0.56	0.270062	0.00134844	0.00372868	0.0707669	20.8286	7.01818e-07
P35527	Keratin, type I cytoskeletal 9 OS=Homo sapiens GN=KRT9 PE=1 SV=3	KRT9	30	5.24	62	8.5	46	0.5	0	11.5	0	0	1.5	0.5	2	9.5	0	9	0	0	59	7	46.5	47	29	0	66.6667	7.61111	30.3494	50	3.41667	11.8608	83.3333	31.4167	124.593	-1.21993	-464.539	-1.60766	-487.667	0.760705	23.1277	0.0161806	0.00884264	0.2613	11.9509	8.95011e-05
A0A0G2JLV7	Leukocyte-associated immunoglobulin-like receptor 1 OS=Homo sapiens GN=LAIR1 PE=1 SV=1	LAIR1	3	5.78	31.5	7	5.5	9.5	8	7	5.5	12	7	18	9	19	10.5	25.5	19.5	19.5	0.5	0	0	2.5	0	0	100	8.83333	29.0717	100	17.1667	57.4458	33.3333	0.5	1.28167	1.78571	38.8889	1.88679	147.222	-0.641026	-108.333	0.000132107	3.63824e-05	0.00365324	73.3102	6.13145e-14
A0A0G2JPH6	Leukocyte-associated immunoglobulin-like receptor 2 OS=Homo sapiens GN=LAIR2 PE=1 SV=1	LAIR2	2	7.09	23	1.5	1	3	2	1	2	1.5	1	1	2	4	2	3.5	1	3	0.5	0	0	2	0	0	100	1.55556	4.23167	100	2.58333	7.50667	33.3333	0.416667	1.03167	1.15493	1.12307	1.44444	3.25	-0.496644	-2.12693	0.00553383	0.00156152	0.0219526	13.3666	3.79272e-05
P11047	Laminin subunit gamma-1 OS=Homo sapiens GN=LAMC1 PE=1 SV=3	LAMC1	1	5.12	177.5	1.5	0	0	0	1.5	0.5	2	0.5	1	2	0	0.5	1	0.5	0.5	0	0	0	0	0	0	66.6667	0.777778	2.12667	83.3333	0.75	1.85917	0	0	0	2	0.302469	2	0.28125	0.0363636	0.0212191	0.0134731	0.0118359	0.471777	5.67078	0.00688952
P13473	Lysosome-associated membrane glycoprotein 2 OS=Homo sapiens GN=LAMP2 PE=1 SV=2	LAMP2	3	5.63	44.9	5.5	3	3.5	3	3.5	3.5	9.5	3.5	8	2.5	2	3	2	4	7	0	0	2	0	0	0	100	4.77778	14.0206	100	3.41667	9.97333	16.6667	0.333333	0.825833	1.73913	11.358	1.64444	5.78125	0.332203	5.57677	0.000411053	0.00227343	0.133153	16.4515	6.5947e-06
P04180	Phosphatidylcholine-sterol acyltransferase OS=Homo sapiens GN=LCAT PE=1 SV=1	LCAT	9	6.11	49.5	8.5	7.5	5	6.5	6.5	10	6	10.5	6	5	3.5	3.5	6.5	7	2	5	8	10	7	4	5.5	100	7.38889	23.4094	100	4.58333	16.7883	100	6.58333	19.08	0.115308	5.6277	-0.358209	-11.1667	0.468677	16.7944	0.231483	0.0627208	0.00777879	6.65502	0.003261
Q3B8N2	Galectin-9B OS=Homo sapiens GN=LGALS9B PE=1 SV=3	LGALS9B	1	9.52	39.6	0	0	0	0	0	0.5	0	0	0	0	0	0	0	0	0	1	0.5	2	0	0.5	0	11.1111	0.0555556	0.206667	0	0	0	66.6667	0.666667	2.18167	-1.69231	-0.220679	-2	-0.222222	2	0.00154321	0.0162951	0.0276174	0.217307	7.03982	0.00245281
Q12907	Vesicular integral-membrane protein VIP36 OS=Homo sapiens GN=LMAN2 PE=1 SV=1	LMAN2	14	6.95	40.2	44.5	50.5	32.5	55.5	25.5	33.5	26	46	42.5	56	29	36.5	44.5	46.5	15.5	17	36.5	23.5	18	36	13	100	39.6111	190.082	100	38	176.697	100	24	105.417	0.49083	496.52	0.451613	434	0.0415175	62.5201	0.00707894	0.0393802	0.403265	7.45669	0.00180999
P02750	Leucine-rich alpha-2-glycoprotein OS=Homo sapiens GN=LRG1 PE=1 SV=2	LRG1	9	6.95	38.2	25	14.5	35.5	189	5	10	13	10	12.5	28.5	23.5	7.5	8.5	8.5	8.5	7.5	21	29.5	20	24	13	100	34.9444	127.096	100	14.1667	50.9542	100	19.1667	65.0675	0.583162	426.877	-0.3	-83.3333	0.846154	510.21	0.263912	0.16916	0.204723	-	-
(*)P98164	Low-density lipoprotein receptor-related protein 2 OS=Homo sapiens GN=LRP2 PE=1 SV=3	LRP2	62	5.08	521.6	81.5	103	113	79.5	120.5	122	66.5	92	76.5	57.5	42.5	44	79.5	65.5	59.5	76	85.5	112	35	24.5	60.5	100	94.9444	321.988	100	58.0833	182.6	100	65.5833	203.441	0.365807	2356.64	-0.121294	-463.75	0.481757	2820.39	0.0251001	0.307541	0.00102127	11.7065	0.000104208
P51884	Lumican OS=Homo sapiens GN=LUM PE=1 SV=2	LUM	12	6.61	38.4	26	16	6	17.5	12	20	24.5	20.5	19	24	3	18.5	2.5	15	7	5	24.5	0	18	3	0.5	100	17.9444	57.0667	100	11.6667	33.2658	83.3333	8.5	23.805	0.714286	124.877	0.31405	31.9306	0.424015	92.946	0.0213181	0.289607	0.0633347	-	-
O94772	Lymphocyte antigen 6H OS=Homo sapiens GN=LY6H PE=1 SV=1	LY6H	1	7.25	14.7	0	0	0	0	0	0	2	0	2	2	0.5	0	3.5	3	1	0	0	0	0	0	0	22.2222	0.444444	1.48222	83.3333	1.66667	4.79833	0	0	0	2	0.0987654	2	1.38889	-1.15789	-1.29012	0.12227	0.00776755	0.0285875	15.3325	1.2217e-05
Q9BZG9	Ly-6/neurotoxin-like protein 1 OS=Homo sapiens GN=LYNX1 PE=1 SV=3	LYNX1	1	6.71	14	6	6	5	5	7	6	4.5	4	4	6	4	7	5	4	5	3	3	3	4	4	0.5	100	5.27778	18.0789	100	5.16667	17.5267	100	2.91667	8.34833	0.576271	9.674	0.556701	9.09375	0.0212766	0.580247	0.000838577	0.00493002	0.424677	19.7403	1.19645e-06
A0A087WXC9	Mucosal addressin cell adhesion molecule 1 OS=Homo sapiens	MADCAM1	3	5.07	42.4	3	2	3	2.5	3	4.5	3.5	2.5	3.5	5	4.5	3	5.5	5	4	2	2	0	2	2	0	100	3.05556	11.8811	100	4.5	19.3717	66.6667	1.33333	4.72667	0.78481	3.77932	1.08571	9.23611	-0.382353	-5.45679	0.00108004	0.000102295	0.0021702	26.261	5.97056e-08
Q969L2	Protein MAL2 OS=Homo sapiens GN=MAL2 PE=1 SV=1	MAL2	1	6.24	19.1	0	0	0	0	0	0	0	0	0	0	0	0	0	0	0	0	0	1	0	0	1	0	0	0	0	0	0	33.3333	0.333333	0.725	-2	-0.0555556	-2	-0.0555556	0	0	0.0349573	0.0724638	-	6.96429	0.00259299
P33908	Mannosyl-oligosaccharide 1,2-alpha-mannosidase IA OS=Homo sapiens GN=MAN1A1 PE=1 SV=3	MAN1A1	23	6.47	72.9	27	33.5	25	22	43	18	42	42	26	14	15	15.5	27.5	19.5	22	16	29.5	38	26	28	30.5	100	30.9444	103.338	100	18.9167	60.8333	100	28	82.0408	0.0999057	86.7793	-0.387211	-213.08	0.482451	299.859	0.265118	0.0153147	0.00729137	8.59393	0.000808597
O00187	Mannan-binding lectin serine protease 2 OS=Homo sapiens GN=MASP2 PE=1 SV=4	MASP2	9	5.63	75.7	21	60	15	14.5	45	22.5	26	27	18.5	23.5	16	17.5	20.5	12	16	16	41	40	10.5	35.5	12.5	100	27.7222	93.1128	100	17.5833	57.4192	100	25.9167	94.4242	0.0673226	48.424	-0.383142	-181.25	0.447578	229.674	0.410648	0.100649	0.0686208	-	-
O95460	Matrilin-4 OS=Homo sapiens GN=MATN4 PE=1 SV=3	MATN4	1	6.1	68.4	0	0	0	0	0	0	3.5	0	0	2	3.5	0	3	4.5	3.5	0	0	0	0	0	0	11.1111	0.388889	1.52889	83.3333	2.75	8.88583	0	0	0	2	0.0756173	2	3.78125	-1.50442	-3.70563	0.217307	0.000803485	0.00261604	12.4149	6.72668e-05
Q7Z7M0	Multiple epidermal growth factor-like domains protein 8 OS=Homo sapiens GN=MEGF8 PE=1 SV=2	MEGF8	11	6.87	302.9	3	3.5	2.5	4	8	4.5	3	1.5	0	0.5	0	1	0	1	0	7.5	8.5	11	2.5	0.5	5	88.8889	3.33333	13.2606	50	0.416667	1.615	100	5.83333	19.6342	-0.545455	-11.4583	-1.73333	-16.9271	1.55556	5.46875	0.0680284	0.00363107	0.00386046	17.5237	3.71815e-06
P08582	Melanotransferrin OS=Homo sapiens GN=MELTF PE=1 SV=2	MELTF	9	5.94	80.2	4	1.5	7	1	5.5	3.5	5	5	3.5	3	1.5	3.5	3.5	5.5	5	0.5	3.5	3	2	0	0	100	4	14.0256	100	3.66667	11.2533	66.6667	1.5	4.1425	0.909091	6.875	0.83871	5.59722	0.0869565	1.27778	0.00961416	0.0154254	0.361001	6.91206	0.00269482
E7ER45	Maltase-glucoamylase, intestinal OS=Homo sapiens GN=MGAM PE=1 SV=2	MGAM	41	5.41	311.8	36.5	35.5	22	13	45.5	50.5	61.5	41	0.5	6	16.5	16	43	34.5	34	18.5	8.5	2	3	7.5	26.5	100	34	117.398	100	25	83.75	100	11	33.5458	1.02222	517.5	0.777778	252	0.305085	265.5	0.00902436	0.0366732	0.172129	14.0066	2.60403e-05
Q8WV92	MIT domain-containing protein 1 OS=Homo sapiens GN=MITD1 PE=1 SV=1	MITD1	3	8	29.3	0	0	0	0	0.5	0	0.5	0	0	0	0	0	0	0	0	1.5	0	2	0	0	0.5	22.2222	0.111111	0.379444	0	0	0	50	0.666667	2.3525	-1.42857	-0.216049	-2	-0.222222	2	0.00617284	0.0436146	0.0458786	0.12227	5.99486	0.00536846
Q9H8L6	Multimerin-2 OS=Homo sapiens GN=MMRN2 PE=1 SV=2	MMRN2	6	5.86	104.3	14.5	7	11.5	12.5	11.5	20.5	16	19	19.5	7	10	12	8.5	12.5	8.5	1	1.5	8.5	1	6	10	100	14.6667	53.555	100	9.75	29.4342	100	4.66667	12.84	1.03448	96.6667	0.705202	36.6424	0.40273	60.0243	0.000368526	0.0108831	0.0139686	17.7054	3.37953e-06
O96033	Molybdopterin synthase sulfur carrier subunit OS=Homo sapiens GN=MOCS2 PE=1 SV=1	MOCS2	2	4.72	9.7	0	0	0	0	0	1	0	0.5	1.5	0	1	0	1.5	0.5	1.5	0	0	0	0	0	0	33.3333	0.333333	0.736111	66.6667	0.75	1.74167	0	0	0	2	0.0555556	2	0.28125	-0.769231	-0.225694	0.0864485	0.0118359	0.109596	10.5475	0.000217979
Q9UBG0	C-type mannose receptor 2 OS=Homo sapiens GN=MRC2 PE=1 SV=2	MRC2	1	5.83	166.6	1.5	1	1.5	1	2.5	2	3	3	2.5	4	2.5	2.5	3.5	2.5	4	0	0	1.5	0	0	0	100	2	6.41556	100	3.16667	9.8725	16.6667	0.25	0.679167	1.55556	1.96875	1.70732	4.98264	-0.451613	-3.01389	0.000264792	1.20939e-05	0.0068069	38.6156	5.64902e-10
Q8N307	Mucin-20 OS=Homo sapiens GN=MUC20 PE=1 SV=3	MUC20	6	5.07	71.9	4.5	0	1.5	0	0	1	0	0	5	11	0.5	0	3	3.5	1	1	2	0	0.5	0	0	44.4444	1.33333	4.27778	83.3333	3.16667	13.1483	50	0.583333	1.46667	0.782609	0.71875	1.37778	4.84375	-0.814815	-4.125	0.203053	0.0796153	0.132412	6.83842	0.00284561
O00159	Unconventional myosin-Ic OS=Homo sapiens GN=MYO1C PE=1 SV=4	MYO1C	2	9.41	121.6	0	0	0	0	0	0	0	0	0	0	0	0	0	0	0	1	0	0.5	0	0	0.5	0	0	0	0	0	0	50	0.333333	0.763333	-2	-0.0555556	-2	-0.0555556	0	0	0.0133446	0.036694	-	6.96429	0.00259299
P17050	Alpha-N-acetylgalactosaminidase OS=Homo sapiens GN=NAGA PE=1 SV=2	NAGA	3	5.19	46.5	0	1.5	1.5	3	1.5	1.5	2	2	1.5	1	0	0.5	0.5	0.5	0	1.5	0	0.5	0	0	0	88.8889	1.61111	4.325	66.6667	0.416667	0.948333	33.3333	0.333333	0.849167	1.31429	1.24228	0.222222	0.03125	1.17808	1.21103	0.00250471	0.390246	0.00213823	10.3922	0.000241153
P54802	Alpha-N-acetylglucosaminidase OS=Homo sapiens GN=NAGLU PE=1 SV=2	NAGLU	23	6.65	82.2	30	47	42	25.5	44.5	41	50	50	23.5	23	9.5	22.5	14.5	22.5	27	45.5	42.5	69.5	13	25	35.5	100	39.2778	154.957	100	19.8333	74.1825	100	38.5	141.627	0.02	30.2469	-0.64	-544.444	0.657895	574.691	0.460145	0.0243904	0.000650343	13.176	4.2483e-05
O96009	Napsin-A OS=Homo sapiens GN=NAPSA PE=1 SV=1	NAPSA	3	6.61	45.4	1.5	2.5	3.5	3	1.5	1.5	2	2	1	2.5	0.5	1	1	0	1.5	2.5	3.5	1.5	3	1	2	100	2.05556	8.05111	83.3333	1.08333	4.155	100	2.25	8.49833	-0.0903226	-0.418596	-0.7	-1.94444	0.619469	1.52585	0.337337	0.0241896	0.0221791	7.08699	0.00236934
Q68D85	Natural cytotoxicity triggering receptor 3 ligand 1 OS=Homo sapiens GN=NCR3LG1 PE=1 SV=1	NCR3LG1	2	5.59	50.8	0	0	1.5	0	2.5	2.5	1.5	1.5	1.5	1	2.5	2	2	3	3.5	0	0	0	0	0	0	66.6667	1.22222	4.395	100	2.33333	8.7575	0	0	0	2	0.746914	2	2.72222	-0.625	-1.97531	0.00567996	3.32959e-05	0.0230574	20.0616	1.02055e-06
Q15223	Nectin-1 OS=Homo sapiens GN=NECTIN1 PE=1 SV=3	NECTIN1	2	6.1	57.1	1	0	1	1	1.5	1	0	1.5	0	1.5	0.5	2	2.5	1.5	1.5	0	0.5	0	0	0	0	66.6667	0.777778	2.80389	100	1.58333	5.37167	16.6667	0.0833333	0.178333	1.6129	0.298997	1.8	1.25	-0.682353	-0.951003	0.0104012	0.000177549	0.0159839	10.3922	0.000241153
Q92692	Nectin-2 OS=Homo sapiens GN=NECTIN2 PE=1 SV=1	NECTIN2	4	4.82	57.7	5.5	7	4.5	5.5	5.5	3	5	5.5	7	7	5	2	4.5	7	4.5	2	2	1	2	2	0	100	5.38889	20.3589	100	5	17.7558	83.3333	1.5	4.61167	1.12903	13.3951	1.07692	11.375	0.0748663	2.02006	6.48955e-06	0.000938918	0.315893	26.4003	5.62696e-08
Q9NQS3	Nectin-3 OS=Homo sapiens GN=NECTIN3 PE=1 SV=1	NECTIN3	2	6.19	61	0.5	0	0	0	1	0	1	0.5	0	1.5	1.5	0.5	0	0.5	2.5	0	0	0	0	0	0	44.4444	0.333333	1.12722	83.3333	1.08333	3.52833	0	0	0	2	0.0555556	2	0.586806	-1.05882	-0.53125	0.0426863	0.00801969	0.0255956	6.69486	0.00316564
Q7Z3B1	Neuronal growth regulator 1 OS=Homo sapiens GN=NEGR1 PE=1 SV=3	NEGR1	3	6.21	38.7	2.5	0.5	1.5	0.5	1.5	2	5	0	3	2.5	4.5	2	4.5	2.5	2.5	0	0	0	0	0	0	88.8889	1.83333	5.9	100	3.08333	9.9975	0	0	0	2	1.68056	2	4.75347	-0.508475	-3.07292	0.00647998	2.43579e-05	0.0561532	21.0918	6.182e-07
Q92859	Neogenin OS=Homo sapiens GN=NEO1 PE=1 SV=2	NEO1	4	6.54	159.9	0	0	0	0	0.5	5	2.5	0	2	2.5	1.5	0	5	0.5	2.5	0	0	0	0	0	0	44.4444	1.11111	2.73944	83.3333	2	4.65667	0	0	0	2	0.617284	2	2	-0.571429	-1.38272	0.0738721	0.0104412	0.178052	5.87375	0.00589078
Q5JS37	NHL repeat-containing protein 3 OS=Homo sapiens GN=NHLRC3 PE=2 SV=1	NHLRC3	3	6.43	38.3	0.5	0	2	0.5	0.5	2	1	1	1	0	1	0	0	0	0	0	0	0	0	0	0	88.8889	0.944444	2.32611	16.6667	0.166667	0.4625	0	0	0	2	0.445988	2	0.0138889	1.4	0.432099	0.00261604	0.170447	0.0134731	8.16083	0.00109472
P14543	Nidogen-1 OS=Homo sapiens GN=NID1 PE=1 SV=3	NID1	23	5.29	136.3	57	38	37.5	40.5	69.5	110.5	52.5	66	52.5	67.5	46	62.5	90.5	66.5	28.5	46.5	74	26.5	24.5	49	44	100	58.2222	291.989	100	60.25	298.532	100	44.0833	185.337	0.276405	723.243	0.309904	843.361	-0.0342321	-120.118	0.112363	0.0917672	0.432309	-	-
Q9NP85	Podocin OS=Homo sapiens GN=NPHS2 PE=1 SV=1	NPHS2	3	8.75	42.2	0	0	0	0	0	0	0	0	0	0	0	0	0	0	0	2.5	1	0.5	0	1	0	0	0	0	0	0	0	66.6667	0.833333	2.33	-2	-0.347222	-2	-0.347222	0	0	0.00845076	0.0265489	-	12.0074	8.64237e-05
O95502	Neuronal pentraxin receptor OS=Homo sapiens GN=NPTXR PE=3 SV=2	NPTXR	2	6.21	52.8	0	0	0	0	0.5	0.5	0	0	0	0.5	1	1	1	0	0	0	0	0	0	0	0	22.2222	0.111111	0.29	66.6667	0.583333	1.95417	0	0	0	2	0.00617284	2	0.170139	-1.36	-0.163966	0.12227	0.00782792	0.0119563	6.76531	0.00300412
Q9P121	Neurotrimin OS=Homo sapiens GN=NTM PE=1 SV=1	NTM	3	7.81	37.9	1	1.5	0.5	1.5	3	5	4	3.5	3.5	4.5	1.5	3	4	3.5	2.5	0	0	0	0	0	0	100	2.61111	6.94667	100	3.16667	8.3125	0	0	0	2	3.40895	2	5.01389	-0.192308	-1.60494	0.000614909	1.49577e-05	0.229147	22.709	2.8858e-07
P61970	Nuclear transport factor 2 OS=Homo sapiens GN=NUTF2 PE=1 SV=1	NUTF2	2	5.38	14.5	2	4	3.5	4.5	3	0.5	6.5	3	3.5	4	5	3.5	5	3	4	0	0	1	1.5	3	2	100	3.38889	11.5783	100	4.08333	14.4717	66.6667	1.25	3.74833	0.922156	4.96103	1.0625	7.55556	-0.185874	-2.59452	0.00861932	0.000317575	0.180135	13.5926	3.3184e-05
Q86UD1	Out at first protein homolog OS=Homo sapiens GN=OAF PE=2 SV=1	OAF	4	6.84	30.7	0	0	0	0	2	2	2.5	2	1	0	0.5	0.5	1.5	1	0	1.5	4	2.5	2	0	3.5	55.5556	1.05556	2.73944	66.6667	0.583333	1.3425	83.3333	2.25	5.82917	-0.722689	-1.97415	-1.17647	-2.36111	0.576271	0.38696	0.0439037	0.0126649	0.173172	6.85465	0.00281163
P78380	Oxidized low-density lipoprotein receptor 1 OS=Homo sapiens GN=OLR1 PE=1 SV=1	OLR1	4	7.28	30.9	1	0.5	0	2.5	5	2	8.5	4.5	6.5	1.5	3.5	6.5	6	2	5.5	0	0	0.5	0	0	0	88.8889	3.38889	13.4078	100	4.16667	15.2975	16.6667	0.0833333	0.291667	1.904	5.73881	1.92157	8.67708	-0.205882	-2.93827	0.00842311	0.00044765	0.292955	14.2496	2.26165e-05
Q14982	Opioid-binding protein/cell adhesion molecule OS=Homo sapiens GN=OPCML PE=1 SV=1	OPCML	3	6.87	38	0	0	1	0	1	3	1	0.5	0.5	1.5	0.5	2	4.5	1.5	2	0	0	0.5	0	0	0	66.6667	0.777778	2.88444	100	2	7.3625	16.6667	0.0833333	0.24	1.6129	0.298997	1.84	1.99653	-0.88	-1.69753	0.0507152	0.0030638	0.0285875	8.91727	0.000646874
P19652	Alpha-1-acid glycoprotein 2 OS=Homo sapiens GN=ORM2 PE=1 SV=2	ORM2	7	5.11	23.6	3	1	6	23.5	5.5	2	3.5	1	10.5	3.5	15	7	7.5	8.5	9.5	0	0	3	1	0	0	100	6.22222	18.9633	100	8.5	24.175	33.3333	0.666667	1.625	1.6129	19.1358	1.70909	35.9028	-0.309434	-16.767	0.0423891	0.000344709	0.244542	8.73242	0.000734663
A0A087WV17	Osteoclast-associated immunoglobulin-like receptor OS=Homo sapiens	OSCAR	3	6.52	30.8	19	26.5	19.5	23	17.5	22.5	26	24	31	22.5	24.5	17.5	29	30	27.5	10	16	10.5	12	19	10.5	100	23.2222	96.8111	100	25.1667	99.5617	100	13	44.8075	0.564417	185.136	0.637555	232.181	-0.0803674	-47.0448	0.000172727	0.000266998	0.209669	36.0969	1.34026e-09
P19021	Peptidyl-glycine alpha-amidating monooxygenase OS=Homo sapiens GN=PAM PE=1 SV=2	PAM	2	6.42	108.3	0.5	0.5	0	1	1	0.5	0.5	1.5	1	0	0	1	1.5	0	0.5	1	3	3	1	0.5	1.5	88.8889	0.722222	2.52167	50	0.5	1.61	100	1.66667	4.76333	-0.790698	-1.12809	-1.07692	-1.26389	0.363636	0.135802	0.0167509	0.0227706	0.217307	6.5534	0.00351819
Q9UN70	Protocadherin gamma-C3 OS=Homo sapiens GN=PCDHGC3 PE=1 SV=1	PCDHGC3	14	5.21	101	19.5	8.5	12	10	17.5	26	18.5	21	20	16.5	13	11	20	21.5	15	9	11	5	9.5	11	4.5	100	17	61.8472	100	16.1667	53.7083	100	8.33333	23.1675	0.684211	109.778	0.639456	95.9583	0.0502513	13.8194	0.00233945	0.00156477	0.381437	14.169	2.36964e-05
Q15113	Procollagen C-endopeptidase enhancer 1 OS=Homo sapiens GN=PCOLCE PE=1 SV=2	PCOLCE	4	7.43	47.9	6.5	2.5	7.5	5	6	11	12	11	11	7	12	7	11.5	12.5	13.5	1.5	4	3	0	0.5	3.5	100	8.05556	28.4406	100	10.5833	36.895	83.3333	2.08333	5.97583	1.17808	30.2758	1.34211	53.8333	-0.271237	-23.5575	0.000705384	4.39004e-05	0.0762268	32.9964	4.10342e-09
Q9UHG2	ProSAAS OS=Homo sapiens GN=PCSK1N PE=1 SV=1	PCSK1N	3	6.62	27.4	1	1	0.5	0	0	0	0	2	1	1	2.5	0	2	4	3.5	1	0	2.5	2	2	0.5	55.5556	0.611111	1.885	83.3333	2.16667	9.77167	83.3333	1.33333	3.78167	-0.742857	-0.70216	0.47619	1.45833	-1.12	-2.16049	0.0591091	0.141386	0.00863151	6.22457	0.00450698
Q9BQ51	Programmed cell death 1 ligand 2 OS=Homo sapiens GN=PDCD1LG2 PE=1 SV=2	PDCD1LG2	3	8.03	30.9	0	0	0.5	0	1	2	3	0	2	1	1.5	2.5	1	1	3	0	0	0	0	0	0	55.5556	0.944444	2.88167	100	1.66667	5.43667	0	0	0	2	0.445988	2	1.38889	-0.553191	-0.942901	0.0321956	0.000445442	0.105151	11.1924	0.000144069
O75340	Programmed cell death protein 6 OS=Homo sapiens GN=PDCD6 PE=1 SV=1	PDCD6	4	5.4	21.9	1	1.5	1	0	2.5	3.5	2.5	2	1.5	0.5	0	0	0	0.5	0.5	0.5	0	3	1.5	0.5	0	88.8889	1.72222	4.55556	50	0.25	0.663333	66.6667	0.916667	2.21667	0.610526	1.06289	-1.14286	-0.388889	1.49296	1.45177	0.090929	0.100029	0.00251087	6.66127	0.00324584
Q8WUM4	Programmed cell death 6-interacting protein OS=Homo sapiens GN=PDCD6IP PE=1 SV=1	PDCD6IP	17	6.52	96	3	3	1	0	5.5	2	4.5	3	0.5	2.5	0	0.5	1.5	3.5	1	11.5	7.5	9	5	3	4.5	88.8889	2.5	8.02556	83.3333	1.5	4.32	100	6.75	19.605	-0.918919	-19.6562	-1.27273	-21.6562	0.5	2	0.00278655	0.00189935	0.134174	19.4375	1.39157e-06
P16234	Platelet-derived growth factor receptor alpha OS=Homo sapiens GN=PDGFRA PE=1 SV=1	PDGFRA	1	5.17	122.6	0	0	0	0	0	0	0	0	0	0	1	0	0.5	0.5	1	0	0	0	0	0	0	0	0	0	66.6667	0.5	2.62417	0	0	0	0	0	2	0.125	-2	-0.125	-	0.0104412	0.00227948	9.75	0.000368316
P09619	Platelet-derived growth factor receptor beta OS=Homo sapiens GN=PDGFRB PE=1 SV=1	PDGFRB	5	4.98	123.9	0.5	0	0	0	1	0.5	3	2	3	3	5	2.5	5.5	3	6.5	0	0	0	0	0	0	66.6667	1.11111	3.51111	100	4.25	13.3442	0	0	0	2	0.617284	2	9.03125	-1.17098	-8.41397	0.0250372	4.09578e-05	0.000491072	46.0112	5.46416e-11
A0A075B738	Platelet endothelial cell adhesion molecule OS=Homo sapiens	PECAM1	1	6.99	82.5	0	0	0	0	0	0	0	0	0	0	0	1.5	1	0.5	1.5	0	0	0	0	0	0	0	0	0	66.6667	0.75	2.12	0	0	0	0	0	2	0.28125	-2	-0.28125	-	0.0118359	0.00271638	8.16279	0.00109321
P07737	Profilin-1 OS=Homo sapiens GN=PFN1 PE=1 SV=2	PFN1	4	8.27	15	6.5	3	2	5.5	0.5	2	8.5	5.5	3.5	3	0.5	1	1	2.5	0.5	1.5	1.5	1	3.5	0.5	2.5	100	4.11111	11.4283	100	1.41667	3.795	100	1.75	4.2525	0.805687	6.91937	-0.210526	-0.527778	0.974874	7.44715	0.027101	0.301691	0.0155012	7.90188	0.0013151
P00558	Phosphoglycerate kinase 1 OS=Homo sapiens GN=PGK1 PE=1 SV=3	PGK1	11	8.1	44.6	4.5	10	3	3	7.5	6	12.5	7.5	6	1	2.5	4.5	1	4.5	1	7	4.5	6	13.5	3.5	8.5	100	6.66667	23.6239	100	2.41667	8.60917	100	7.16667	26.1025	-0.0722892	-3.45833	-0.991304	-22.7604	0.93578	19.3021	0.389615	0.00744801	0.00508544	8.07275	0.00116496
O95336	6-phosphogluconolactonase OS=Homo sapiens GN=PGLS PE=1 SV=2	PGLS	11	6.05	27.5	25.5	23	18	27.5	14.5	20.5	22.5	26	22	22	11.5	17.5	21	20.5	13	20	32.5	21.5	27	26	21.5	100	22.1667	88.2572	100	17.5833	67.6667	100	24.75	90.5975	-0.110124	-60.6007	-0.338583	-151.694	0.230608	91.0938	0.139344	0.0107581	0.0300107	6.5939	0.00341323
P01833	Polymeric immunoglobulin receptor OS=Homo sapiens GN=PIGR PE=1 SV=4	PIGR	15	5.74	83.2	53	28.5	37.5	24	40.5	37	45.5	34.5	48	28	26	32.5	41.5	31	37.5	25	28.5	27	19	12.5	24	100	38.7222	128.617	100	32.75	109.557	100	22.6667	81.1075	0.523077	492.816	0.36391	279.392	0.16712	213.424	0.0012213	0.00709605	0.092616	12.5134	6.33437e-05
Q96FE7	Phosphoinositide-3-kinase-interacting protein 1 OS=Homo sapiens GN=PIK3IP1 PE=1 SV=2	PIK3IP1	2	5.01	28.2	0	0	0.5	0	1.5	0.5	2	0	3	8	4.5	6.5	4.5	6.5	15.5	3	1.5	0	3	0.5	1	55.5556	0.833333	3.07778	100	7.58333	26.3992	83.3333	1.5	4.265	-0.571429	-0.777778	1.33945	27.6285	-1.60396	-28.4062	0.147707	0.00301105	0.000182945	27.947	2.94849e-08
P12273	Prolactin-inducible protein OS=Homo sapiens GN=PIP PE=1 SV=1	PIP	2	8.05	16.6	0	0	1	0.5	0	0	0.5	0	0	5.5	1	0	0	3	2	0	0	0	0	0	0	33.3333	0.222222	0.555556	66.6667	1.91667	6.02	0	0	0	2	0.0246914	2	1.83681	-1.58442	-1.81211	0.0813892	0.0250202	0.0159435	7.70751	0.00151093
Q8IV08	Phospholipase D3 OS=Homo sapiens GN=PLD3 PE=1 SV=1	PLD3	6	6.47	54.7	2	3	4	4	2.5	3.5	1.5	4.5	1.5	1	0.5	1	0.5	2	0	2	3	1.5	1.5	0	4	100	2.94444	7.78778	83.3333	0.833333	2.12583	83.3333	2	5.08417	0.382022	2.33488	-0.823529	-1.65278	1.11765	3.98765	0.084713	0.0464395	0.000655616	11.6036	0.00011114
P00747	Plasminogen OS=Homo sapiens GN=PLG PE=1 SV=2	PLG	5	7.24	90.5	0.5	1	0	0	0.5	0	0	1.5	0	4.5	0	1.5	1.5	1	0	2	2	5.5	7	4.5	1.5	44.4444	0.388889	0.872778	66.6667	1.41667	3.97583	100	3.75	9.92083	-1.62416	-6.95563	-0.903226	-6.02778	-1.13846	-0.927855	0.000383592	0.0340785	0.0516159	16.3141	7.10575e-06
Q8IUK5	Plexin domain-containing protein 1 OS=Homo sapiens GN=PLXDC1 PE=1 SV=2	PLXDC1	2	5.85	55.7	1	0.5	1	0.5	0	1.5	1	1.5	2	1	0	1.5	2.5	3	3	0.5	2.5	0.5	0	0	0	88.8889	1	3.04556	83.3333	1.83333	5.49583	50	0.583333	1.51583	0.526316	0.329861	1.03448	1.51042	-0.588235	-1.18056	0.16165	0.0383803	0.0497826	7.24081	0.00211725
O00592	Podocalyxin OS=Homo sapiens GN=PODXL PE=1 SV=2	PODXL	3	5.49	58.6	0	0	1.5	1	0.5	0	0	0	0	0	0	0	0	0.5	0	1.5	1	1	1	0.5	2	33.3333	0.333333	0.710556	16.6667	0.0833333	0.213333	100	1.16667	2.62583	-1.11111	-0.625	-1.73333	-0.677083	1.2	0.0520833	0.00606564	0.000373486	0.158821	12.8809	5.07037e-05
Q9NZ53	Podocalyxin-like protein 2 OS=Homo sapiens GN=PODXL2 PE=1 SV=1	PODXL2	2	4.34	65	4	0	0.5	0.5	2.5	4.5	6.5	3	6	4	6	1	8.5	10	4.5	0	0	0	0	0	0	88.8889	3.05556	8.775	100	5.66667	16.0967	0	0	0	2	4.66821	2	16.0556	-0.598726	-11.3873	0.00443504	0.000818418	0.0479823	20.2824	9.15611e-07
P13727	Bone marrow proteoglycan OS=Homo sapiens GN=PRG2 PE=1 SV=2	PRG2	3	6.76	25.2	3	3	5	5.5	3.5	4.5	5.5	5.5	8	7.5	3	4.5	7	7	6.5	0	5	4	2	0	3	100	4.83333	17.8817	100	5.91667	21.1833	66.6667	2.33333	7.94583	0.697674	8.95833	0.868687	14.7812	-0.20155	-5.82292	0.00981373	0.00455041	0.118406	16.5084	6.39445e-06
Q9UNN8	Endothelial protein C receptor OS=Homo sapiens GN=PROCR PE=1 SV=1	PROCR	1	7.18	26.7	29.5	40.5	46	35.5	6.5	21	23	14.5	36	9.5	20	14	28	19.5	29.5	3	16	2.5	3.5	3.5	4.5	100	28.0556	90.2139	100	20.0833	68.0333	100	5.5	18.8775	1.34437	378.432	1.14007	186.545	0.331218	191.887	0.000695671	0.00166254	0.0993708	16.9655	5.00003e-06
O43490	Prominin-1 OS=Homo sapiens GN=PROM1 PE=1 SV=1	PROM1	11	7.27	97.1	2.5	2	0.5	0.5	11	6.5	8	7	8	5	4.5	6.5	7.5	8.5	11.5	10.5	9	19.5	9.5	6	9	100	5.11111	18.3194	100	7.25	24.2967	100	10.5833	34.7017	-0.697345	-42.9417	-0.373832	-29.7222	-0.346067	-13.2195	0.0130669	0.0766499	0.125838	8.73502	0.000733343
Q8N271	Prominin-2 OS=Homo sapiens GN=PROM2 PE=1 SV=1	PROM2	9	6.15	91.8	0.5	0.5	0.5	0.5	1	1.5	3	0	1.5	0	2	1	1.5	1.5	2.5	1.5	5	2	3.5	1	2	88.8889	1	3.05222	83.3333	1.41667	3.94417	100	2.5	6.88333	-0.857143	-2.625	-0.553191	-2.12153	-0.344828	-0.503472	0.0145247	0.076429	0.194266	6.22595	0.00450228
A0A087WY73	Proline-rich protein 4 OS=Homo sapiens	PRR4	2	7.52	16.9	7	17	3.5	11.5	6.5	9	3	0	7	14.5	0	5.5	0	0	8	0	0	0	0	7.5	0	88.8889	7.16667	20.1889	50	4.66667	15.2675	16.6667	1.25	4.11	1.40594	24.8993	1.15493	10.1076	0.422535	14.7917	0.0116844	0.118198	0.196692	5.28296	0.00932583
O43653	Prostate stem cell antigen OS=Homo sapiens GN=PSCA PE=1 SV=1	PSCA	1	5.29	12.9	1	0.5	0.5	0	0	0	0	0	1.5	0	2	0.5	2.5	1.5	3	1	0.5	0.5	0.5	0.5	1.5	44.4444	0.388889	0.908333	83.3333	1.58333	3.665	100	0.75	1.79583	-0.634146	-0.205633	0.714286	0.972222	-1.21127	-1.17785	0.0973384	0.0642078	0.00893946	9.61513	0.000403051
P41222	Prostaglandin-H2 D-isomerase OS=Homo sapiens GN=PTGDS PE=1 SV=1	PTGDS	6	7.8	21	172	163.5	102.5	371.5	50	82	46.5	87.5	57.5	27	31	31.5	45	66	19	2	67	46.5	17	15.5	29	100	125.889	528.538	100	36.5833	181.168	100	29.5	132.281	1.24061	7488.88	0.214376	234.045	1.09933	7254.84	0.0219589	0.281319	0.0287298	11.2781	0.000136443
Q13308	Inactive tyrosine-protein kinase 7 OS=Homo sapiens GN=PTK7 PE=1 SV=2	PTK7	3	7.09	118.3	0	0.5	0.5	0	0.5	1	1.5	1	1	2	0	1	2	1	4	0	0	0	0	0	0	77.7778	0.666667	2.83556	83.3333	1.66667	5.95	0	0	0	2	0.222222	2	1.38889	-0.857143	-1.16667	0.00332072	0.00680924	0.0315495	11.7957	9.85675e-05
A0A087WVC6	Receptor-type tyrosine-protein phosphatase eta OS=Homo sapiens	PTPRJ	8	5.62	146.5	0	0	0	1	2.5	2.5	7	0	5	0.5	2	4.5	5	4.5	5	0	0	0	0	0	0	55.5556	2	6.62111	100	3.58333	11.94	0	0	0	2	2	2	6.42014	-0.567164	-4.42014	0.0394616	0.000444439	0.107755	13.919	2.74028e-05
Q16849	Receptor-type tyrosine-protein phosphatase-like N OS=Homo sapiens GN=PTPRN PE=1 SV=1	PTPRN	2	7.11	105.8	0	0	0.5	0	1	0	1.5	0	2.5	2.5	3	0	1.5	2.5	2	0	0	0	0	0	0	44.4444	0.611111	2.52556	83.3333	1.91667	8.30333	0	0	0	2	0.186728	2	1.83681	-1.03297	-1.65008	0.061031	0.000673891	0.0116937	27.5476	3.47689e-08
Q13332	Receptor-type tyrosine-protein phosphatase S OS=Homo sapiens GN=PTPRS PE=1 SV=3	PTPRS	9	6.46	216.9	4	2.5	1	1	3.5	5.5	3.5	3	1.5	6.5	5.5	6	9	10	8	3	5.5	0	2.5	3	2.5	100	2.83333	12.4344	100	7.5	32.8642	83.3333	2.75	9.35333	0.0298507	0.232639	0.926829	24.3438	-0.903226	-24.1111	0.461449	0.00045767	5.32844e-05	14.469	1.99324e-05
A0A0C4DG49	Poliovirus receptor OS=Homo sapiens GN=PVR PE=1 SV=1	PVR	6	6.52	45.3	5.5	2	3	5	6	3	10	8.5	9.5	12	10.5	7.5	11	6.5	9	0.5	1	0.5	0	0	0	100	5.83333	23.8367	100	9.41667	38.0342	50	0.333333	0.785833	1.78378	16.9583	1.86325	44.2812	-0.469945	-27.3229	0.000306134	6.31322e-07	0.0120313	62.1237	7.50346e-13
Q16769	Glutaminyl-peptide cyclotransferase OS=Homo sapiens GN=QPCT PE=1 SV=1	QPCT	13	6.61	40.9	48.5	23.5	26	26	35	38.5	46	58.5	46	34.5	22	26.5	43.5	28	33.5	8.5	14.5	42.5	4	21	15.5	100	38.6667	151.167	100	31.3333	117.713	100	17.6667	60.8367	0.745562	591.5	0.557823	334.833	0.209524	256.667	0.00380977	0.0279133	0.104943	11.1407	0.000148888
P02753	Retinol-binding protein 4 OS=Homo sapiens GN=RBP4 PE=1 SV=3	RBP4	5	6.07	23	0.5	0	2	0.5	12	2.5	6	4	3	2	5	4	3	1.5	3.5	0	1	0	0	0	0	88.8889	3.38889	10.9361	100	3.16667	8.32417	16.6667	0.166667	0.378333	1.8125	5.7284	1.8	5	0.0677966	0.728395	0.029378	0.000145019	0.446037	6.57975	0.00344953
P05451	Lithostathine-1-alpha OS=Homo sapiens GN=REG1A PE=1 SV=3	REG1A	3	5.94	18.7	0	0	0	0	0	0	0	1	1.5	0	0	2.5	0	3.5	0	0	0	0	0	0	0	22.2222	0.277778	0.66	33.3333	1	2.35333	0	0	0	2	0.0385802	2	0.5	-1.13043	-0.46142	0.127907	0.0761888	0.112597	6.41905	0.00389136
Q9HD89	Resistin OS=Homo sapiens GN=RETN PE=1 SV=1	RETN	1	6.86	11.4	1.5	0	0.5	2	1	0	1.5	0.5	3	1.5	2	1.5	2.5	2	1	0	0	0	0	0	0	77.7778	1.11111	3.44167	100	1.75	5.49167	0	0	0	2	0.617284	2	1.53125	-0.446602	-0.913966	0.00898871	4.87251e-06	0.0873148	28.4079	2.44192e-08
P10153	Non-secretory ribonuclease OS=Homo sapiens GN=RNASE2 PE=1 SV=2	RNASE2	2	8.73	18.3	46.5	51.5	19	25	20.5	21.5	24.5	24.5	17.5	25.5	19.5	16.5	29.5	21	28	9.5	14.5	13.5	8	9	3.5	100	27.8333	129.484	100	23.3333	108.67	100	9.66667	43.0525	0.968889	340.625	0.828283	225.5	0.175896	115.125	0.00214956	0.000213438	0.208527	18.7141	2.00597e-06
O00584	Ribonuclease T2 OS=Homo sapiens GN=RNASET2 PE=1 SV=2	RNASET2	3	7.08	29.5	2.5	1	1.5	4	4.5	2	4.5	3	3.5	0.5	2	3.5	3.5	3	4.5	0	0	3	0	0	3	100	2.94444	9.01389	100	2.83333	8.36417	33.3333	1	2.715	0.985915	3.83488	0.956522	3.51389	0.0384615	0.320988	0.0100313	0.0285791	0.438325	7.13054	0.00229492
Q01974	Tyrosine-protein kinase transmembrane receptor ROR2 OS=Homo sapiens GN=ROR2 PE=1 SV=2	ROR2	2	6.55	104.7	0	0	0	0	0	0.5	0	0	0	0	0	0.5	1.5	0.5	1.5	0	0	0	0	0	0	11.1111	0.0555556	0.127222	66.6667	0.666667	1.66833	0	0	0	2	0.00154321	2	0.222222	-1.69231	-0.220679	0.217307	0.0189645	0.0106906	6.30576	0.00423837
P62979	Ubiquitin-40S ribosomal protein S27a OS=Homo sapiens GN=RPS27A PE=1 SV=2	RPS27A	4	9.64	18	6.5	10.5	7	8	6.5	15.5	8	5.5	9.5	10	11	19.5	12.5	12.5	7.5	28.5	28	14.5	7.5	14	22.5	100	8.55556	30.4733	100	12.1667	41.9275	100	19.1667	55.8317	-0.765531	-147.082	-0.446809	-109.667	-0.348525	-37.4151	0.00202476	0.0492031	0.0345931	14.436	2.03143e-05
P31151	Protein S100-A7 OS=Homo sapiens GN=S100A7 PE=1 SV=4	S100A7	5	6.77	11.5	3.5	1.5	0	0	13	1.5	15	3.5	1.5	0.5	0	4	1.5	0	0	0	0	0	0	0	0.5	77.7778	4.38889	13.6244	50	1	2.37083	16.6667	0.0833333	0.174167	1.92547	9.6277	1.69231	0.496528	1.25773	9.13117	0.0431974	0.0946671	0.0887474	6.42739	0.00386704
P06702	Protein S100-A9 OS=Homo sapiens GN=S100A9 PE=1 SV=1	S100A9	6	6.13	13.2	31.5	14.5	5.5	21	12.5	5.5	60	38	32.5	8.5	0	6	0	0	2	8	5.5	3.5	0	0.5	5.5	100	24.5556	95.43	50	2.75	9.54	83.3333	3.83333	12.3942	1.45988	294.14	-0.329114	-3.56597	1.59715	297.706	0.00766664	0.29666	0.00591108	9.54845	0.00042148
A0A096LPE2	Protein SAA2-SAA4 OS=Homo sapiens	SAA2-SAA4	2	8.98	23.3	0	0	0	0	0	0	0	0	0	0	0	0	0	0	0	0	0	0	0	1	2.5	0	0	0	0	0	0	33.3333	0.583333	1.485	-2	-0.170139	-2	-0.170139	0	0	0.0519587	0.0958827	-	5.20992	0.00987831
P51170	Amiloride-sensitive sodium channel subunit gamma OS=Homo sapiens GN=SCNN1G PE=1 SV=4	SCNN1G	1	7.5	74.2	0.5	0	2	1.5	2	1	2.5	0	3	2.5	3.5	3	3	2.5	3	1	0	0	0.5	0	0	77.7778	1.38889	4.47333	100	2.91667	10.0325	33.3333	0.25	0.648333	1.38983	0.933256	1.68421	4.22222	-0.709677	-3.28897	0.0151111	1.99558e-07	0.00293455	48.5947	2.57021e-11
Q9HB40	Retinoid-inducible serine carboxypeptidase OS=Homo sapiens GN=SCPEP1 PE=1 SV=1	SCPEP1	4	5.81	50.8	0.5	1	0	0.5	1.5	1	0.5	2	0	0	0	1.5	0	0	0	0	0	0	1	0	0	77.7778	0.777778	1.71889	16.6667	0.25	0.5575	16.6667	0.166667	0.354167	1.29412	0.28858	0.4	0.0173611	1.02703	0.271219	0.0336866	0.39358	0.0726448	6.55618	0.00351088
Q8WVN6	Secreted and transmembrane protein 1 OS=Homo sapiens GN=SECTM1 PE=1 SV=2	SECTM1	4	7.43	27	126.5	149	68	129.5	75.5	92.5	74	90.5	95	134	54.5	55.5	70	92	53.5	9.5	26	26	5	11	12.5	100	100.056	429.556	100	76.5833	336.015	100	15	64	1.47851	4893.06	1.34486	2820	0.265765	2073.05	4.42862e-06	0.000509661	0.0789889	41.0894	2.50578e-10
Q13228	Selenium-binding protein 1 OS=Homo sapiens GN=SELENBP1 PE=1 SV=2	SELENBP1	7	6.37	52.4	0.5	1.5	0	0.5	0.5	1	0	0	0.5	0.5	0	0.5	0	0	0.5	1	2	4	2.5	0	3	66.6667	0.5	1.16778	50	0.25	0.548333	83.3333	2.08333	5.41	-1.22581	-2.04514	-1.57143	-2.13889	0.666667	0.09375	0.00422307	0.0057545	0.143604	13.4261	3.66128e-05
A0A024R6I7	Alpha-1-antitrypsin OS=Homo sapiens	SERPINA1	29	5.59	46.7	67.5	62.5	66.5	64	39	33.5	98.5	86	47	32.5	59.5	35.5	85	47.5	66	25	33.5	26.5	99.5	54.5	55	100	62.7222	235.289	100	54.3333	197.259	100	49	172.365	0.245649	766.539	0.103226	275.556	0.143332	490.983	0.148473	0.356071	0.226555	-	-
P01011	Alpha-1-antichymotrypsin OS=Homo sapiens GN=SERPINA3 PE=1 SV=2	SERPINA3	19	5.52	47.6	27	42	41	56	27	25.5	30.5	29.5	25.5	31	30	24	24.5	21	11.5	21.5	38.5	39.5	22	34	35.5	100	33.7778	117.848	100	23.6667	77.8225	100	31.8333	107.837	0.0592718	63.7886	-0.294294	-226.625	0.352031	290.414	0.353385	0.0458086	0.0297008	-	-
(*)P29622	Kallistatin OS=Homo sapiens GN=SERPINA4 PE=1 SV=3	SERPINA4	11	7.75	48.5	3	1	0	0	5.5	6.5	8	4.5	4.5	0	3.5	1.5	3.5	5.5	3.5	7	9.5	9	4.5	3.5	11	77.7778	3.66667	11.5378	83.3333	2.91667	9.72417	100	7.41667	21.4225	-0.676692	-20.7813	-0.870968	-23.25	0.227848	2.46875	0.0146269	0.00532398	0.292791	8.8531	0.000676026
P05154	Plasma serine protease inhibitor OS=Homo sapiens GN=SERPINA5 PE=1 SV=3	SERPINA5	27	9.26	45.6	112	117	84.5	63	64	63	99.5	90	70	53	72.5	51.5	91	53	87.5	42	71.5	50	72.5	48.5	52	100	84.7778	289.216	100	68.0833	229.142	100	56.0833	189.739	0.407415	2020.97	0.193289	745	0.218426	1275.97	0.00567519	0.107658	0.0699053	10.7882	0.000186566
P08185	Corticosteroid-binding globulin OS=Homo sapiens GN=SERPINA6 PE=1 SV=1	SERPINA6	8	6.04	45.1	8.5	8.5	6.5	15	4	6.5	15.5	13.5	8	4	6	5.5	8.5	8.5	9.5	0	0.5	5	0	1.5	0.5	100	9.55556	29.8622	100	7	19.1542	66.6667	1.25	3.08083	1.53728	44.8731	1.39394	23.7188	0.308725	21.1543	0.000252466	0.000313324	0.093629	25.4703	8.38737e-08
P05543	Thyroxine-binding globulin OS=Homo sapiens GN=SERPINA7 PE=1 SV=2	SERPINA7	15	6.3	46.3	21	15	16	33.5	12	19	13	30.5	17	19	3.5	19	11.5	13.5	1.5	9	17.5	20	6	18	13.5	100	19.6667	66.9122	100	11.3333	38.975	100	14	45.6642	0.336634	95.3889	-0.210526	-33.7778	0.537634	129.167	0.0702612	0.249572	0.0278971	-	-
P05546	Heparin cofactor 2 OS=Homo sapiens GN=SERPIND1 PE=1 SV=3	SERPIND1	7	6.9	57	0	0	0	0	0	0	0	0	0	0	0	0	0	0	0	0	0	0	2	1	6	0	0	0	0	0	0	50	1.5	3.66333	-2	-1.125	-2	-1.125	0	0	0.0360989	0.0741272	-	6.83766	0.00284721
(*)P36955	Pigment epithelium-derived factor OS=Homo sapiens GN=SERPINF1 PE=1 SV=4	SERPINF1	11	6.38	46.3	2	0.5	1.5	2.5	1	3.5	0	2	0.5	0	2.5	0	3	2.5	2	5	11	5.5	3	2.5	14.5	88.8889	1.5	4.445	66.6667	1.66667	5.67	100	6.91667	19.9942	-1.28713	-22.7951	-1.2233	-22.5312	-0.105263	-0.263889	0.00277479	0.0135422	0.398439	16.1609	7.72545e-06
(*)P08697	Alpha-2-antiplasmin OS=Homo sapiens GN=SERPINF2 PE=1 SV=3	SERPINF2	13	6.29	54.5	6.5	3.5	2	4	9	6	6.5	7	5	2	3	7	8.5	4	4.5	7	13.5	8.5	6.5	9	12	100	5.5	20.85	100	4.83333	17.315	100	9.41667	26.7733	-0.52514	-29.2118	-0.643275	-32.6562	0.129032	3.44444	0.00413985	0.006434	0.291807	11.5926	0.000111907
P05155	Plasma protease C1 inhibitor OS=Homo sapiens GN=SERPING1 PE=1 SV=2	SERPING1	19	6.55	55.1	71.5	65	53	53	57.5	45	99	86	68.5	51.5	64.5	47	68	66.5	85.5	37.5	34.5	53.5	50.5	26	29.5	100	66.5	240.002	100	63.8333	222.161	100	38.5833	128.489	0.531324	1466.79	0.493084	1293.01	0.0409207	173.778	0.00200435	0.00281874	0.378023	15.0363	1.44313e-05
Q99574	Neuroserpin OS=Homo sapiens GN=SERPINI1 PE=1 SV=1	SERPINI1	6	4.91	46.4	1.5	0	0	0	3.5	2	2.5	4	5.5	2.5	3	2.5	6	1.5	8.5	0	1.5	0	0	0	0	66.6667	2.11111	5.58056	100	4	10.3533	16.6667	0.25	0.629167	1.57647	2.19715	1.76471	7.96875	-0.618182	-5.7716	0.0222318	0.00376135	0.0690628	15.2452	1.28303e-05
A0A087WYL5	Seizure 6-like protein 2 OS=Homo sapiens	SEZ6L2	3	4.87	99.1	0.5	0	1	0	5	3	7.5	1.5	6	2	2	3.5	5	3.5	5.5	0	0	0	0	1	0	77.7778	2.72222	10.4172	100	3.58333	12.4617	16.6667	0.166667	0.443333	1.76923	3.69136	1.82222	6.40625	-0.273128	-2.71489	0.0237998	0.000129354	0.252413	11.9036	9.21658e-05
P51688	N-sulphoglucosamine sulphohydrolase OS=Homo sapiens GN=SGSH PE=1 SV=1	SGSH	8	6.95	56.7	2.5	1.5	1.5	6.5	4	4.5	2	2.5	0	0	0.5	0	1	0	1	9	12.5	7	0	0	8.5	88.8889	2.77778	6.71278	50	0.416667	0.878333	66.6667	6.16667	18.1683	-0.757764	-15.1559	-1.74684	-18.9271	1.47826	3.77122	0.0450865	0.0103101	0.00633873	12.9447	4.87956e-05
Q9H299	SH3 domain-binding glutamic acid-rich-like protein 3 OS=Homo sapiens GN=SH3BGRL3 PE=1 SV=1	SH3BGRL3	3	4.93	10.4	3	0	5.5	7.5	0	0	3.5	2.5	7	4	5.5	3	4.5	9.5	1.5	0	0	0	0	2	0	66.6667	3.22222	13.7044	100	4.66667	20.1567	16.6667	0.333333	1.21583	1.625	5.1358	1.73333	10.8333	-0.366197	-5.69753	0.0188037	0.00198146	0.17831	13.3507	3.82882e-05
P34896	Serine hydroxymethyltransferase, cytosolic OS=Homo sapiens GN=SHMT1 PE=1 SV=1	SHMT1	4	7.71	53	0	0	0	0.5	0	0.5	0	0	1	0	0	0	0	0	0	1	0.5	0	1	0	3	33.3333	0.222222	0.621667	0	0	0	66.6667	0.916667	2.29667	-1.21951	-0.395448	-2	-0.420139	2	0.0246914	0.0507152	0.0357849	0.0813892	5.58225	0.0073795
Q9HAT2	Sialate O-acetylesterase OS=Homo sapiens GN=SIAE PE=1 SV=1	SIAE	11	7.33	58.3	5	9.5	9	10	19.5	17	12.5	17.5	3	3	6.5	10.5	19.5	13.5	14	10	12	4	0.5	2	6.5	100	11.4444	37.3694	100	11.1667	36.29	100	5.83333	14.7925	0.649518	48.4738	0.627451	45.3333	0.02457	3.14043	0.0321529	0.054081	0.464193	5.72743	0.00659404
P78324	Tyrosine-protein phosphatase non-receptor type substrate 1 OS=Homo sapiens GN=SIRPA PE=1 SV=2	SIRPA	5	6.98	54.9	9.5	6.5	7	7.5	3	12	5.5	7	5	11	2	5	8.5	9	4.5	0	0.5	4.5	0	0	0	100	7	21.2761	100	6.66667	22.6442	33.3333	0.833333	2.25667	1.57447	24.1528	1.55556	21.875	0.0487805	2.27778	0.000115154	0.00193833	0.41594	22.8898	2.65507e-07
O00241	Signal-regulatory protein beta-1 OS=Homo sapiens GN=SIRPB1 PE=1 SV=5	SIRPB1	4	6.52	43.2	1.5	1.5	1	2.5	2.5	5.5	1.5	2	2	1.5	0.5	2.5	3	3.5	1	0	0	1.5	0	0	0	100	2.22222	6.21833	100	2	6.12083	16.6667	0.25	0.655	1.59551	2.43789	1.55556	1.96875	0.105263	0.469136	0.00246235	0.00460729	0.372847	10.1594	0.000280866
Q13621	Solute carrier family 12 member 1 OS=Homo sapiens GN=SLC12A1 PE=1 SV=2	SLC12A1	8	7.39	121.4	0	2	0	0	2	0	2	0.5	0	2	0.5	0	1	1	3	2.5	3.5	11.5	3	0	4	44.4444	0.722222	1.89833	83.3333	1.25	3.21083	83.3333	4.08333	12.1475	-1.39884	-8.076	-1.0625	-7.55556	-0.535211	-0.520448	0.0128052	0.0582608	0.171253	8.67596	0.000763908
P22732	Solute carrier family 2, facilitated glucose transporter member 5 OS=Homo sapiens GN=SLC2A5 PE=1 SV=1	SLC2A5	4	6.04	54.9	1	1.5	0.5	0	0.5	3	2	4	2	1.5	2.5	0	3	2	5.5	4.5	3.5	6.5	1.5	3	5	88.8889	1.61111	4.20667	83.3333	2.41667	6.62333	100	4	11.5275	-0.851485	-6.70216	-0.493506	-5.07986	-0.4	-1.6223	0.00449844	0.0772806	0.166732	8.12719	0.001121
(*)J3KPF3	4F2 cell-surface antigen heavy chain OS=Homo sapiens GN=SLC3A2 PE=1 SV=1	SLC3A2	16	5.05	68.1	7	3	3.5	6.5	6	7.5	6.5	9.5	4.5	4	1	2.5	3.5	4	3	6	7	8	3	8.5	5.5	100	6	18.5561	100	3	9.79083	100	6.33333	19.43	-0.0540541	-2.05556	-0.714286	-15.5556	0.666667	13.5	0.379901	0.00259996	0.00319474	10.0326	0.000305342
P31639	Sodium/glucose cotransporter 2 OS=Homo sapiens GN=SLC5A2 PE=1 SV=1	SLC5A2	1	7.47	72.8	0.5	0	0	0	0	0	0	0	0	0	0	0	0	0	0	1	0	1.5	1	0	0	11.1111	0.0555556	0.206667	0	0	0	50	0.583333	1.51	-1.65217	-0.168596	-2	-0.170139	2	0.00154321	0.0187668	0.0285306	0.217307	8.73386	0.000733931
P02814	Submaxillary gland androgen-regulated protein 3B OS=Homo sapiens GN=SMR3B PE=1 SV=2	SMR3B	2	9.57	8.2	0	7	1	10.5	9.5	15	5.5	8	4	12.5	2.5	11	5.5	6.5	0	20	13	24	10	16.5	8.5	88.8889	6.72222	31.6478	83.3333	6.33333	28.1275	100	15.3333	68.4125	-0.780856	-94.9614	-0.830769	-97.5	0.0595745	2.53858	0.00411169	0.00827559	0.439579	13.6145	3.27589e-05
P00441	Superoxide dismutase [Cu-Zn] OS=Homo sapiens GN=SOD1 PE=1 SV=2	SOD1	1	6.13	15.9	0	0	0	0	0	0	0	0	0	0	0	0	0	0	0	1	0	0	2	0	0	0	0	0	0	0	0	33.3333	0.5	1.29333	-2	-0.125	-2	-0.125	0	0	0.0452636	0.0869742	-	5.96939	0.00547412
Q99523	Sortilin OS=Homo sapiens GN=SORT1 PE=1 SV=3	SORT1	3	5.74	92	0	0	0.5	0	2	0.5	0.5	0	1	0.5	2	2	1	1	3	0	0	0	0	0	0	55.5556	0.5	1.36056	100	1.58333	4.28833	0	0	0	2	0.125	2	1.25347	-1.04	-1.12847	0.0452636	0.00087543	0.00964417	14.4592	2.00451e-05
O43278	Kunitz-type protease inhibitor 1 OS=Homo sapiens GN=SPINT1 PE=1 SV=2	SPINT1	2	6.29	58.4	0	0	1.5	0	0	0.5	0	0	1.5	0.5	1	0	1	1.5	3	0	0	0	0	0	0	33.3333	0.388889	0.958333	83.3333	1.16667	2.79	0	0	0	2	0.0756173	2	0.680556	-1	-0.604938	0.0860405	0.00994484	0.0474155	12.5185	6.31467e-05
(*)P10451	Osteopontin OS=Homo sapiens GN=SPP1 PE=1 SV=1	SPP1	16	4.58	35.4	37	17	53	39	70	30.5	76.5	8	69	227.5	195	67.5	158.5	145	146	46.5	23	8	25.5	16	10.5	100	44.4444	180.688	100	156.583	694.345	100	21.5833	75.3375	0.692469	754.734	1.51543	12026.3	-1.11566	-11271.5	0.0293318	7.47805e-05	5.0504e-05	43.6753	1.10918e-10
Q8IWU5	Extracellular sulfatase Sulf-2 OS=Homo sapiens GN=SULF2 PE=1 SV=1	SULF2	2	9.17	100.4	1	1	0.5	1	0.5	1.5	0	0	1.5	1.5	0	1	0.5	4	1.5	0.5	0	0	1	0	0	77.7778	0.777778	2.965	83.3333	1.41667	4.93417	33.3333	0.25	0.801667	1.02703	0.271219	1.4	0.972222	-0.582278	-0.701003	0.0365802	0.0389426	0.117011	5.19769	0.00997419
P07204	Thrombomodulin OS=Homo sapiens GN=THBD PE=1 SV=2	THBD	2	4.92	60.3	0	0	0	0	5.5	3.5	8.5	4.5	5.5	2	7	4.5	8.5	3	9.5	0	0	0	0	0	0	55.5556	3.05556	9.91	100	5.75	17.7008	0	0	0	2	4.66821	2	16.5312	-0.611987	-11.863	0.0186454	0.000471869	0.0633467	16.6827	5.81974e-06
(*)E9PNQ8	Thy-1 membrane glycoprotein (Fragment) OS=Homo sapiens GN=THY1 PE=1 SV=1	THY1	3	9.16	18.2	1	0.5	3	1	1.5	2.5	3	2.5	3.5	3.5	4.5	2	4	2.5	5.5	2	1.5	4.5	2.5	1.5	2	100	2.05556	8.57833	100	3.66667	14.6817	100	2.33333	10.1433	-0.126582	-0.609568	0.444444	4	-0.563107	-4.60957	0.318975	0.0428192	0.0103835	8.90377	0.000652893
P16035	Metalloproteinase inhibitor 2 OS=Homo sapiens GN=TIMP2 PE=1 SV=2	TIMP2	2	7.49	24.4	0	0	0	0	1.5	1	0	0	1	0.5	1	1	1	0	1.5	0	0.5	0	0	0	0	33.3333	0.388889	1.05778	83.3333	0.833333	2.62583	16.6667	0.0833333	0.178333	1.29412	0.0721451	1.63636	0.34375	-0.727273	-0.271605	0.128089	0.00394988	0.0813892	5.84546	0.00602034
P24821	Tenascin OS=Homo sapiens GN=TNC PE=1 SV=3	TNC	18	4.89	240.7	6.5	0	0.5	0	15	4.5	17.5	1.5	28	5	36	28.5	45.5	39	43.5	0	0	0.5	0	0	0	77.7778	8.16667	30.0767	100	32.9167	127.588	16.6667	0.0833333	0.1675	1.9596	33.3437	1.9899	541.75	-1.20487	-508.406	0.0346531	0.000154291	0.000932693	52.613	8.40256e-12
Q92752	Tenascin-R OS=Homo sapiens GN=TNR PE=1 SV=3	TNR	2	4.82	149.5	0	0	0	0	0.5	0	0.5	0	0.5	0.5	0.5	0	3.5	1	2.5	0	0	0	0	0	0	33.3333	0.166667	0.490556	83.3333	1.33333	4.65333	0	0	0	2	0.0138889	2	0.888889	-1.55556	-0.875	0.0654324	0.0189645	0.012207	9.94741	0.000323041
A0A087WWA5	Tenascin-X OS=Homo sapiens	TNXB	1	6.02	165.4	1	0	0	0	2	2	0.5	0.5	0.5	5	1.5	3	1.5	2	4.5	1	0	0	0	0	0	66.6667	0.722222	3.67056	100	2.91667	10.215	16.6667	0.166667	0.464167	1.25	0.246914	1.78378	4.23958	-1.20611	-3.99267	0.0706613	0.000840495	0.00142293	17.1832	4.45217e-06
A0A140TA41	Tenascin-X OS=Homo sapiens GN=TNXB PE=1 SV=1	TNXB	1	5.17	458	8	0.5	0.5	1	6.5	7	4.5	4	6	7	4	10.5	5.5	6.5	24	5.5	11	5	1.5	10	1.5	100	4.22222	14.0722	100	9.58333	30.0542	100	5.75	18.6075	-0.306407	-7.61767	0.5	29.3889	-0.77666	-37.0066	0.205156	0.145623	0.0343088	17.1832	4.45217e-06
P60174	Triosephosphate isomerase OS=Homo sapiens GN=TPI1 PE=1 SV=3	TPI1	7	5.92	30.8	5.5	6.5	2.5	5.5	3	4	5.5	4.5	6	2.5	5.5	2.5	1.5	2	3	7	6	3	11	4.5	9.5	100	4.77778	14.8444	100	2.83333	8.72083	100	6.83333	20.5525	-0.354067	-11.9336	-0.827586	-19.3333	0.510949	7.39969	0.0467671	0.00727069	0.0096995	8.42442	0.000909879
(*)O14773	Tripeptidyl-peptidase 1 OS=Homo sapiens GN=TPP1 PE=1 SV=2	TPP1	10	6.48	61.2	14	22.5	13.5	16.5	13	10	15	16.5	15.5	3.5	2.5	6	3	5	7.5	3.5	6.5	7.5	12.5	2	7	100	15.1667	57.9506	100	4.58333	15.9358	100	6.5	20.4692	0.8	93.8889	-0.345865	-10.6215	1.07173	104.51	0.000209659	0.140969	5.84989e-06	23.6923	1.8418e-07
Q99816	Tumor susceptibility gene 101 protein OS=Homo sapiens GN=TSG101 PE=1 SV=2	TSG101	9	6.46	43.9	0	0	0.5	0	0	1	0	0	0	0	0.5	0	0	0	1	4	1	4.5	1	1.5	2	22.2222	0.166667	0.411111	33.3333	0.25	0.7875	100	2.33333	5.99917	-1.73333	-2.70833	-1.6129	-2.69097	-0.4	-0.0173611	0.000584025	0.00473843	0.341979	19.2794	1.50645e-06
P02766	Transthyretin OS=Homo sapiens GN=TTR PE=1 SV=1	TTR	11	5.76	15.9	15	12	12	13.5	16.5	18	25	25.5	22	18.5	36.5	17.5	36.5	17	29	7.5	4.5	5.5	7	8	7.5	100	17.7222	85.3394	100	25.8333	122.015	100	6.66667	25.0183	0.906606	134.816	1.17949	311.458	-0.372449	-176.642	0.000132563	0.00028547	0.0252384	31.5049	7.19839e-09
P68371	Tubulin beta-4B chain OS=Homo sapiens GN=TUBB4B PE=1 SV=1	TUBB4B	5	4.89	49.8	0	0.5	0.5	0	3	1.5	4	0	0	0.5	0	0.5	0	0	0	2.5	1.5	5	0.5	1	4.5	55.5556	1.05556	4.46389	33.3333	0.166667	0.5975	100	2.5	8.56333	-0.8125	-2.5679	-1.75	-3.11111	1.45455	0.54321	0.0599069	0.00637804	0.0880022	9.32024	0.000491553
Q9GZX9	Twisted gastrulation protein homolog 1 OS=Homo sapiens GN=TWSG1 PE=1 SV=1	TWSG1	1	5.34	25	0	0	1.5	0.5	2	0	2	0	1.5	5	4	1.5	3.5	2	3.5	0	0	0	0	0	0	55.5556	0.833333	3.00944	100	3.25	12.6775	0	0	0	2	0.347222	2	5.28125	-1.18367	-4.93403	0.0217558	5.40841e-05	0.000442506	31.1864	8.13373e-09
P10599	Thioredoxin OS=Homo sapiens GN=TXN PE=1 SV=3	TXN	1	4.92	11.7	0.5	0	0.5	1	1	0	2	1	2.5	2.5	1	3	0	2	3	0	0	0	1.5	0	0	77.7778	0.944444	2.90444	83.3333	1.91667	6.24	16.6667	0.25	0.68	1.16279	0.414738	1.53846	1.80556	-0.679612	-1.39082	0.0542331	0.00635035	0.0436146	15.5472	1.08378e-05
Q8IX04	Ubiquitin-conjugating enzyme E2 variant 3 OS=Homo sapiens GN=UEVLD PE=1 SV=2	UEVLD	3	7.09	52.2	0	0	0	0	1	0.5	0.5	0	0	0	0	0	0	0	0	2	1	2	0	0	0	33.3333	0.222222	0.722778	0	0	0	50	0.833333	2.39417	-1.15789	-0.322531	-2	-0.347222	2	0.0246914	0.0543091	0.0323076	0.0813892	7.18421	0.00220656
X6RBG4	Uromodulin OS=Homo sapiens GN=UMOD PE=1 SV=1	UMOD	16	5.87	75.6	28.5	41.5	42.5	33	22	35	34	28	73	41.5	60	37.5	52	66	41.5	24.5	30.5	14.5	43	34	15.5	100	37.5	111.073	100	49.75	150.684	100	27	78.1425	0.325581	338.625	0.592834	873.031	-0.280802	-534.406	0.0816744	0.00289554	0.0558461	22.9033	2.6386e-07
O15240	Neurosecretory protein VGF OS=Homo sapiens GN=VGF PE=1 SV=2	VGF	4	4.78	67.2	1	0	0.5	1	10	14	2.5	7	15	28	8	10.5	10	18.5	7	4	0	6	27.5	8.5	0	88.8889	5.66667	14.89	100	13.6667	36.8725	66.6667	7.66667	19.5367	-0.3	-13.3333	0.5625	64	-0.827586	-77.3333	0.320094	0.143876	0.0232101	6.10269	0.0049443
Q7Z5L0	Vitelline membrane outer layer protein 1 homolog OS=Homo sapiens GN=VMO1 PE=1 SV=1	VMO1	4	5.07	21.5	7	24.5	15	15.5	21	24.5	29.5	28.5	23	7	22	23.5	30	16	11	4	3.5	11	1.5	2	2.5	100	20.9444	81.5672	100	18.25	68.9133	100	4.08333	12.9283	1.34739	210.998	1.26866	158.194	0.137491	52.8036	7.71132e-05	0.00185716	0.260794	23.7613	1.78537e-07
Q9UN37	Vacuolar protein sorting-associated protein 4A OS=Homo sapiens GN=VPS4A PE=1 SV=1	VPS4A	7	7.8	48.9	1	1	1.5	0.5	2	0.5	3.5	1.5	1	1	0.5	0.5	2.5	1.5	3	7	3.5	5	2	4.5	5.5	100	1.38889	3.61778	100	1.5	3.67167	100	4.58333	12.6942	-1.06977	-9.53897	-1.0137	-9.37847	-0.0769231	-0.160494	0.000206712	0.00187095	0.416187	22.3267	3.44615e-07
(*)P04004	Vitronectin OS=Homo sapiens GN=VTN PE=1 SV=1	VTN	5	5.8	54.3	21.5	29	26.5	28	18.5	18	24.5	22.5	24.5	32	23	23	27.5	26	22	15	17	21	20	9	14	100	23.6667	76.0694	100	25.5833	83.0833	100	16	48.8783	0.386555	152.056	0.460922	199.253	-0.0778342	-47.1979	0.00175684	0.00114462	0.18106	18.1373	2.69849e-06
Q6PCB0	von Willebrand factor A domain-containing protein 1 OS=Homo sapiens GN=VWA1 PE=1 SV=1	VWA1	3	7.68	46.8	0	0	0	0	0.5	2	0	0	0	0	0	0	0	0	0	2	1.5	1.5	0	1	1.5	22.2222	0.277778	1.00889	0	0	0	83.3333	1.25	4.00917	-1.27273	-0.74267	-2	-0.78125	2	0.0385802	0.00857255	0.000624696	0.165975	11.8942	9.27041e-05
Q86Y38	Xylosyltransferase 1 OS=Homo sapiens GN=XYLT1 PE=1 SV=1	XYLT1	1	9.22	107.5	0	0	0	0	0	0	0	0	0	1	0.5	1.5	0	0	1	0	0	0	0	0	0	0	0	0	66.6667	0.666667	2.95167	0	0	0	0	0	2	0.222222	-2	-0.222222	-	0.0112181	0.0025201	10.9474	0.000168444
E7EQR8	Protein YIPF3 OS=Homo sapiens GN=YIPF3 PE=1 SV=1	YIPF3	1	5.6	38.9	0	0	0	0	0.5	0	0	0	0	0.5	2	1	1	0.5	1.5	0	0	0	1.5	1	0.5	11.1111	0.0555556	0.125556	100	1.08333	2.41417	50	0.5	1.035	-1.6	-0.123457	0.736842	0.461806	-1.80488	-0.585262	0.0311258	0.0640365	0.000109216	7.35886	0.00194298
P62258	14-3-3 protein epsilon OS=Homo sapiens GN=YWHAE PE=1 SV=1	YWHAE	5	4.74	29.2	2	3	0.5	1	1.5	0.5	7.5	2.5	5.5	2	2	0	1.5	4	6	0	0	0.5	1.5	0	0.5	100	2.66667	8.01222	83.3333	2.58333	6.90083	50	0.416667	0.795833	1.45946	3.46875	1.44444	3.25	0.031746	0.21875	0.0215888	0.0178277	0.47291	5.6928	0.00677303
P63104	14-3-3 protein zeta/delta OS=Homo sapiens GN=YWHAZ PE=1 SV=1	YWHAZ	4	4.79	27.7	3	4.5	2	2.5	2.5	0	7.5	4	4.5	2.5	0.5	0	1	4	4.5	0	0	1.5	0.5	0	1	88.8889	3.38889	10.7089	83.3333	2.08333	5.59333	50	0.5	1.25667	1.48571	5.61728	1.22581	2.04514	0.477157	3.57215	0.00314037	0.039645	0.119973	7.41906	0.00185998
Q96DA0	Zymogen granule protein 16 homolog B OS=Homo sapiens GN=ZG16B PE=1 SV=3	ZG16B	5	7.39	22.7	1	1	8.5	12	16	8	18	3.5	14	6	10	19	16	17.5	11.5	4	4	2.5	1	2.5	1.5	100	9.11111	38.0806	100	13.3333	57.4608	100	2.58333	7.96333	1.11639	38.1694	1.35079	85.5521	-0.376238	-47.3827	0.0144916	0.000227198	0.0978096	16.5721	6.17784e-06
A0A0U1RRH7	Histone H2A OS=Homo sapiens PE=3 SV=1		4	11.52	18.5	4.5	1.5	0	1	0	0	5.5	1	2	1	0	0	0	0	0	0	0	0	0	0	0	66.6667	1.72222	5.09944	16.6667	0.166667	0.403333	0	0	0	2	1.48302	2	0.0138889	1.64706	1.46914	0.0288871	0.170447	0.04316	5.94247	0.00558816
B4E1Z4	Uncharacterized protein OS=Homo sapiens PE=1 SV=1		13	7.18	140.9	8	4.5	1	6.5	1	0	0.5	5	1.5	0	0	0	1	1	0	1.5	6	2.5	9	3	17.5	88.8889	3.11111	8.465	33.3333	0.333333	0.735833	100	6.58333	17.2933	-0.716332	-16.8306	-1.80723	-21.6146	1.6129	4.78395	0.078302	0.0147521	0.0205219	9.18153	0.000540044
H0Y3Z8	Uncharacterized protein (Fragment) OS=Homo sapiens PE=4 SV=1		1	4.84	38.4	0.5	0	1	0.5	2.5	1.5	2	1	2	2	2	0.5	2.5	0	3	0	0	0	0	0	0	88.8889	1.22222	4.17889	83.3333	1.66667	5.545	0	0	0	2	0.746914	2	1.38889	-0.307692	-0.641975	0.00178711	0.00290105	0.201671	14.2128	2.3104e-05
K7N7A8	Uncharacterized protein (Fragment) OS=Homo sapiens PE=3 SV=2		1	5.22	48.8	1	0.5	0.5	1	2	2.5	2	1	0	0.5	0	1.5	0	0	2	3	1	3.5	2	1.5	2.5	88.8889	1.16667	5.59778	50	0.666667	3.2525	100	2.25	9.88167	-0.634146	-1.85069	-1.08571	-2.30903	0.545455	0.458333	0.0173395	0.00637165	0.141566	10.727	0.000194074
